# Supplementary material for: Genome-wide DNA methylation profiling by modified reduced representation bisulfite sequencing in Brassica rapa suggests that epigenetic modifications play a key role in polyploid genome evolution
Source: Front Plant Sci. 2015 Oct 9;6:836. doi: 10.3389/fpls.2015.00836 (PMC4598586; doi:10.3389/fpls.2015.00836)
Supplement: Table S1 — Characterization of gene expression with different copies or within different subgenomes. [file DataSheet1.XLSX]

## Sheet: Chiifu-401-402
Gene_ID	Copies	Sub_Genome	Gene Expression Value								Gene Expression Level
			Leaf_1_FPKM	Leaf_2_FPKM	Root_1_FPKM	Root_2_FPKM	Stem_FPKM	Flower_FPKM	Silique_FPKM	Callus_FPKM	Leaf_1	Leaf_2	Root_1	Root_2	Stem	Flower	Silique	Callus
Bra000001	Three	MF2	0	0	4.44038	2.92118	0	0.152607	0	1.88073	lowly	lowly	lowly	lowly	lowly	lowly	lowly	lowly
Bra000002	Three	MF2	0	0	2.10119	0.939482	1.77668	0.671735	17.2757	0	lowly	lowly	lowly	lowly	lowly	lowly	medium	lowly
Bra000003	Three	MF2	15.4702	27.7864	24.0239	45.7915	41.1984	37.4262	15.0262	26.9212	medium	medium	medium	medium	medium	medium	medium	medium
Bra000004	Single	MF2	0.531958	10.7039	1.03725	12.3531	7.19873	0	0	0.562337	lowly	medium	lowly	medium	medium	lowly	lowly	lowly
Bra000005	Three	MF2	44.5494	52.5209	80.3682	112.473	87.4818	35.4127	39.5868	37.0863	medium	highly	highly	highly	highly	medium	medium	medium
Bra000006	Single	MF2	555.678	937.388	1075.79	1070.93	1397.63	728.784	732.747	319.803	highly	highly	highly	highly	highly	highly	highly	highly
Bra000007	Two	MF2	2.54862	8.25038	12.5093	39.0802	11.3116	1.33871	0.810503	1.44075	lowly	medium	medium	medium	medium	lowly	lowly	lowly
Bra000008	Three	MF2	0.148367	0.29184	1.00288	5.10462	3.4447	0	0	0	lowly	lowly	lowly	medium	lowly	lowly	lowly	lowly
Bra000009	Three	MF2	181.535	112.81	167.158	106.063	267.823	96.3852	131.878	31.6257	highly	highly	highly	highly	highly	highly	highly	medium
Bra000010	Three	MF2	0.218442	0.15724	0.421458	0.247854	0.546133	1.17359	3.47437	0	lowly	lowly	lowly	lowly	lowly	lowly	lowly	lowly
Bra000011	Two	MF2	8.32029	19.4636	6.63246	9.91963	70.593	13.6611	3.834	3.53921	medium	medium	medium	medium	highly	medium	lowly	lowly
Bra000012	Single	MF2	0.565987	0.736598	2.23568	2.63839	2.37687	2.10264	1.25523	0.711017	lowly	lowly	lowly	lowly	lowly	lowly	lowly	lowly
Bra000013	Three	MF2	4.1452	3.29949	3.0089	2.57237	4.84504	1.72091	2.91217	0.713342	lowly	lowly	lowly	lowly	lowly	lowly	lowly	lowly
Bra000014	Three	MF2	0	0	2.47803	2.63002	0	0	0	0.131345	lowly	lowly	lowly	lowly	lowly	lowly	lowly	lowly
Bra000015	Single	MF2	45.9802	53.3846	30.921	36.796	61.6762	0.540201	8.03456	50.68	medium	highly	medium	medium	highly	lowly	medium	highly
Bra000016	Single	MF2	0	0	0	0	0	0	0	0	lowly	lowly	lowly	lowly	lowly	lowly	lowly	lowly
Bra000017	Three	MF2	0	0	7.64307	0	0	5.39602	350.916	1959.67	lowly	lowly	medium	lowly	lowly	medium	highly	highly
Bra000018	Two	MF2	51.677	36.9872	35.2207	24.5255	18.8258	18.2763	27.1709	36.6931	highly	medium	medium	medium	medium	medium	medium	medium
Bra000019	0	0	8.27375	9.46184	0	0	0.125089	0.662186	0.187385	27.1643	medium	medium	lowly	lowly	lowly	lowly	lowly	medium
Bra000020	Two	MF2	0	0	0	0	0	0	0	0	lowly	lowly	lowly	lowly	lowly	lowly	lowly	lowly
Bra000021	Tandem	-	3.30641	3.7738	0	0.0699597	2.09584	0.146714	0	0.315272	lowly	lowly	lowly	lowly	lowly	lowly	lowly	lowly
Bra000022	0	0	0.181705	0.273831	0	0	0	0	0	0	lowly	lowly	lowly	lowly	lowly	lowly	lowly	lowly
Bra000023	Two	MF2	4.24586	3.42675	6.26148	7.05953	6.24268	7.0211	7.12161	12.8396	lowly	lowly	medium	medium	medium	medium	medium	medium
Bra000024	Two	MF2	4.73265	5.98738	4.01622	5.57816	10.6302	2.21954	4.71566	0.594997	lowly	medium	lowly	medium	medium	lowly	lowly	lowly
Bra000025	Two	MF2	0.183624	0.277067	0.532407	0.61105	0.173901	0.17916	0	0	lowly	lowly	lowly	lowly	lowly	lowly	lowly	lowly
Bra000026	Two	MF2	2.34809	2.63277	1.66968	1.47119	2.20798	1.44831	0.854108	1.81374	lowly	lowly	lowly	lowly	lowly	lowly	lowly	lowly
Bra000027	Two	MF2	1.85323	2.13492	12.9477	11.387	3.14641	4.72286	0	1.66326	lowly	lowly	medium	medium	lowly	lowly	lowly	lowly
Bra000028	Single	MF2	21.5105	28.2224	12.5776	13.2093	21.1934	16.4028	14.7063	20.1095	medium	medium	medium	medium	medium	medium	medium	medium
Bra000029	Three	MF2	11.5729	9.06605	21.6419	20.7491	12.0277	5.72055	3.84357	4.91646	medium	medium	medium	medium	medium	medium	lowly	lowly
Bra000030	Two	MF2	0.836041	0.74814	1.41492	1.71693	1.00399	0.203848	0	0.219488	lowly	lowly	lowly	lowly	lowly	lowly	lowly	lowly
Bra000031	Two	MF2	19.9238	33.903	0	0	0.603453	38.1216	2.36786	0.258499	medium	medium	lowly	lowly	lowly	medium	lowly	lowly
Bra000032	Two	MF2	39.4974	120.988	52.4194	98.2649	94.3064	30.7511	111.356	70.1362	medium	highly	highly	highly	highly	medium	highly	highly
Bra000033	Two	MF2	0.0611795	0.0285142	1.70951	1.86147	0.135548	3.46879	1.18699	0.576475	lowly	lowly	lowly	lowly	lowly	lowly	lowly	lowly
Bra000034	Two	MF2	55.691	35.916	44.3463	34.0231	45.5815	32.3409	42.4402	12.3227	highly	medium	medium	medium	medium	medium	medium	medium
Bra000035	Single	MF2	7.44437	8.85788	13.7245	16.1844	13.0684	12.7719	17.1634	16.2045	medium	medium	medium	medium	medium	medium	medium	medium
Bra000036	Single	MF2	41.8411	40.4686	2.5657	4.62065	25.9089	8.36123	11.247	4.9292	medium	medium	lowly	lowly	medium	medium	medium	lowly
Bra000037	Two	MF2	13.42	11.9196	16.6202	16.1212	24.46	12.5446	40.418	1.85233	medium	medium	medium	medium	medium	medium	medium	lowly
Bra000038	Three	MF2	1.75053	2.07707	3.52138	7.78764	2.50288	16.0929	11.4826	0.458979	lowly	lowly	lowly	medium	lowly	medium	medium	lowly
Bra000039	Three	MF2	3.15868	3.9319	30.8692	39.0895	9.17313	4.88209	32.4576	0.769268	lowly	lowly	medium	medium	medium	lowly	medium	lowly
Bra000040	Single	MF2	0	0	0	0	0	0	0	0	lowly	lowly	lowly	lowly	lowly	lowly	lowly	lowly
Bra000041	Two	MF2	0	0	0.175606	0.0862749	0	0	0.250552	0.190708	lowly	lowly	lowly	lowly	lowly	lowly	lowly	lowly
Bra000042	0	0	10.6247	7.89324	4.96233	1.59279	4.92911	4.14699	21.7355	5.01753	medium	medium	lowly	lowly	lowly	lowly	medium	medium
Bra000043	Two	MF2	2.88048	1.52916	4.12381	3.32299	1.96077	2.8147	7.73339	7.40628	lowly	lowly	lowly	lowly	lowly	lowly	medium	medium
Bra000044	Two	MF2	0.14108	0.141857	0	0	0.0122905	0.0551942	0	0.0295213	lowly	lowly	lowly	lowly	lowly	lowly	lowly	lowly
Bra000045	Two	MF2	3.54378	2.79298	0.11398	0.0539046	0.161865	211.016	0	0.49527	lowly	lowly	lowly	lowly	lowly	highly	lowly	lowly
Bra000046	Two	MF2	10.7848	8.42406	4.27971	5.21826	14.8128	3.3172	3.26402	6.50785	medium	medium	lowly	medium	medium	lowly	lowly	medium
Bra000047	Single	MF2	70.766	51.5611	7.70348	8.03337	26.4709	26.5376	15.0961	15.185	highly	highly	medium	medium	medium	medium	medium	medium
Bra000048	Single	MF2	0	0	0	0.0172969	0.0174061	10.0609	0.110199	0.0415707	lowly	lowly	lowly	lowly	lowly	medium	lowly	lowly
Bra000049	Single	MF2	0	0	0	0	0	0	0	0	lowly	lowly	lowly	lowly	lowly	lowly	lowly	lowly
Bra000050	Single	MF2	0	0	0	0	0	0.0922299	180.017	0	lowly	lowly	lowly	lowly	lowly	lowly	highly	lowly
Bra000051	Single	MF2	0	0	0	0	0	0	0	0	lowly	lowly	lowly	lowly	lowly	lowly	lowly	lowly
Bra000052	Three	MF2	7.49977	18.7686	16.1027	40.7598	40.322	0.456976	0.967385	28.3181	medium	medium	medium	medium	medium	lowly	lowly	medium
Bra000053	Two	MF2	2.19594	1.80969	1.73283	0.99097	0.722312	0.390067	0	0.104586	lowly	lowly	lowly	lowly	lowly	lowly	lowly	lowly
Bra000054	Single	MF2	0	0	0	0	0	0	0	0	lowly	lowly	lowly	lowly	lowly	lowly	lowly	lowly
Bra000055	Single	MF2	8.55121	9.27993	0.965358	1.50887	5.26672	4.44215	2.98736	3.38865	medium	medium	lowly	lowly	medium	lowly	lowly	lowly
Bra000056	Two	MF2	73.6456	354.406	74.9343	285.915	478.11	27.4004	38.9844	42.9189	highly	highly	highly	highly	highly	medium	medium	medium
Bra000057	Two	MF2	13.6055	16.0051	27.9494	38.8448	36.6977	11.7924	9.41972	7.3796	medium	medium	medium	medium	medium	medium	medium	medium
Bra000058	Two	MF2	0	0.46104	136.807	202.632	3.98188	2.56428	0.329976	85.4403	lowly	lowly	highly	highly	lowly	lowly	lowly	highly
Bra000059	0	0	10.4545	12.3083	0.115956	0.0549046	83.5756	3.75559	0	0	medium	medium	lowly	lowly	highly	lowly	lowly	lowly
Bra000060	Three	MF2	4.74888	4.95836	2.48992	2.60579	9.52456	88.8249	74.2871	84.2989	lowly	lowly	lowly	lowly	medium	highly	highly	highly
Bra000061	Two	MF2	0	0	0	0	0	0	0	0	lowly	lowly	lowly	lowly	lowly	lowly	lowly	lowly
Bra000062	Three	MF2	4.11222	2.99053	7.19849	6.90799	4.94482	5.9453	7.38545	4.91141	lowly	lowly	medium	medium	lowly	medium	medium	lowly
Bra000063	Single	MF2	8.4433	15.0621	4.92543	12.7813	8.53782	2.05184	3.45815	7.12429	medium	medium	lowly	medium	medium	lowly	lowly	medium
Bra000064	Three	MF2	117.735	128.709	263.339	292.904	201.491	10.2506	5.80924	212.012	highly	highly	highly	highly	highly	medium	medium	highly
Bra000065	Two	MF2	4.79165	1.96789	1.09233	0.571788	0.423732	17.5735	15.4818	10.0787	lowly	lowly	lowly	lowly	lowly	medium	medium	medium
Bra000066	Two	MF2	0	0	0.270877	0.168387	0.253253	0	0	0	lowly	lowly	lowly	lowly	lowly	lowly	lowly	lowly
Bra000067	Two	MF2	0	0	0.225654	0.533219	0	6.51001	1.13173	0.490262	lowly	lowly	lowly	lowly	lowly	medium	lowly	lowly
Bra000068	Three	MF2	0	0	0	0	0	0	0.682151	0	lowly	lowly	lowly	lowly	lowly	lowly	lowly	lowly
Bra000069	Two	MF2	11.1275	13.0246	11.2776	13.3913	26.2555	11.3082	21.7607	10.4842	medium	medium	medium	medium	medium	medium	medium	medium
Bra000070	Single	MF2	3.75452	2.99911	2.6038	1.39138	1.6606	5.84436	4.86654	3.56642	lowly	lowly	lowly	lowly	lowly	medium	lowly	lowly
Bra000071	Single	MF2	6.55156	5.08129	6.52749	5.33027	6.17265	9.20926	15.4983	3.46905	medium	medium	medium	medium	medium	medium	medium	lowly
Bra000072	Single	MF2	0	0	0	0	0	0.42822	16.928	1.38375	lowly	lowly	lowly	lowly	lowly	lowly	medium	lowly
Bra000073	Single	MF2	17.1607	5.8665	13.4449	4.67192	4.08562	2.24877	13.1156	9.72763	medium	medium	medium	lowly	lowly	lowly	medium	medium
Bra000074	Two	MF2	0.880908	0.352751	11.9171	12.5872	4.07089	0	0.242991	6.8409	lowly	lowly	medium	medium	lowly	lowly	lowly	medium
Bra000075	Two	MF2	8.33606	10.4043	10.8698	7.23567	14.8648	3.97148	11.4887	4.88441	medium	medium	medium	medium	medium	lowly	medium	lowly
Bra000076	Two	MF2	0	0	0	0	0	0.350929	31.2455	0	lowly	lowly	lowly	lowly	lowly	lowly	medium	lowly
Bra000077	Single	MF2	4.80344	1.47439	22.2579	10.646	10.7045	8.30812	11.5651	0.43173	lowly	lowly	medium	medium	medium	medium	medium	lowly
Bra000078	Single	MF2	0	0	0	0	0	0	0	0	lowly	lowly	lowly	lowly	lowly	lowly	lowly	lowly
Bra000079	Three	MF2	0.759406	0.266611	6.86208	1.88877	0.249448	2.22041	0	0.798194	lowly	lowly	medium	lowly	lowly	lowly	lowly	lowly
Bra000080	0	0	2.80491	3.22685	14.0723	10.7949	3.64746	2.48514	2.10323	1.60816	lowly	lowly	medium	medium	lowly	lowly	lowly	lowly
Bra000081	Three	MF2	16.2579	13.1661	15.6654	15.1122	17.5234	12.3746	16.9404	6.172	medium	medium	medium	medium	medium	medium	medium	medium
Bra000082	Two	MF2	0	0	0	0	0	0	0.493872	0	lowly	lowly	lowly	lowly	lowly	lowly	lowly	lowly
Bra000083	Single	MF2	0	0	0	0	0	0	0	0	lowly	lowly	lowly	lowly	lowly	lowly	lowly	lowly
Bra000084	Three	MF2	18.2399	18.1874	19.3871	14.1277	24.8242	16.2169	19.3356	7.44008	medium	medium	medium	medium	medium	medium	medium	medium
Bra000085	Single	MF2	32.6551	13.3939	13.9665	7.50968	12.4676	5.78487	8.18455	3.46756	medium	medium	medium	medium	medium	medium	medium	lowly
Bra000086	Two	MF2	0	0	0.459831	0.701764	0.116002	0	0	0	lowly	lowly	lowly	lowly	lowly	lowly	lowly	lowly
Bra000087	Single	MF2	0	0	1.4404	1.19573	0	0	0	2.42579	lowly	lowly	lowly	lowly	lowly	lowly	lowly	lowly
Bra000088	Two	MF2	11.638	14.6771	29.6636	28.9362	25.5871	24.6599	94.2689	10.3443	medium	medium	medium	medium	medium	medium	highly	medium
Bra000089	Two	MF2	37.2626	37.6434	22.9492	32.89	27.7494	37.9612	33.4972	22.047	medium	medium	medium	medium	medium	medium	medium	medium
Bra000090	Two	MF2	40.4193	41.2219	6.80846	6.38163	33.1485	3.44337	109.995	25.1732	medium	medium	medium	medium	medium	lowly	highly	medium
Bra000091	0	0	12.5538	6.11613	3.09393	2.7686	9.104	8.21563	72.8864	5.88128	medium	medium	lowly	lowly	medium	medium	highly	medium
Bra000092	Single	MF2	15.976	12.1465	0.162988	0	4.43669	5.86474	3.39384	2.12498	medium	medium	lowly	lowly	lowly	medium	lowly	lowly
Bra000093	Two	MF2	6.42188	3.25484	1.74103	0.64049	1.01475	0.250343	0	10.5306	medium	lowly	lowly	lowly	lowly	lowly	lowly	medium
Bra000094	Single	MF2	4.50654	3.39206	11.136	11.1031	11.1324	10.2741	10.5246	1.47542	lowly	lowly	medium	medium	medium	medium	medium	lowly
Bra000095	0	0	0	0	0.704224	0	0	0	0	0	lowly	lowly	lowly	lowly	lowly	lowly	lowly	lowly
Bra000096	Two	MF2	0	0.0376464	2.77174	1.81626	0.0357416	0	0.552996	1.58939	lowly	lowly	lowly	lowly	lowly	lowly	lowly	lowly
Bra000097	Single	MF2	3.22963	5.09083	7.18427	11.9939	11.1261	3.58567	11.3197	2.43508	lowly	medium	medium	medium	medium	lowly	medium	lowly
Bra000098	Two	MF2	1.9444	1.22203	1.20673	2.63193	2.24549	4.88175	7.2903	21.8459	lowly	lowly	lowly	lowly	lowly	lowly	medium	medium
Bra000099	Two	MF2	0	0	0	0.0843088	0	0	0	0.933945	lowly	lowly	lowly	lowly	lowly	lowly	lowly	lowly
Bra000100	Two	MF2	12.0949	8.24591	13.1347	11.8152	9.79759	9.38335	9.48825	18.359	medium	medium	medium	medium	medium	medium	medium	medium
Bra000101	Single	MF2	0	0	0	0	0	0	3.76642	0	lowly	lowly	lowly	lowly	lowly	lowly	lowly	lowly
Bra000102	Single	MF2	11.9918	8.76166	6.33046	6.48488	14.7386	17.5697	45.9934	50.1545	medium	medium	medium	medium	medium	medium	medium	highly
Bra000103	Single	MF2	1.21397	1.24261	1.80099	2.77051	5.8505	5.20072	3.74791	0.880488	lowly	lowly	lowly	lowly	medium	medium	lowly	lowly
Bra000104	Two	MF2	0	0	0	0	0	0	0	0	lowly	lowly	lowly	lowly	lowly	lowly	lowly	lowly
Bra000105	Two	MF2	0	0	0	0	0	0.669895	0.0949492	0.0717645	lowly	lowly	lowly	lowly	lowly	lowly	lowly	lowly
Bra000106	Two	MF2	0	0	0	0	0	0.123766	0.350314	0	lowly	lowly	lowly	lowly	lowly	lowly	lowly	lowly
Bra000107	Three	MF2	0	0	0.0703541	0	0	0	0	0.152883	lowly	lowly	lowly	lowly	lowly	lowly	lowly	lowly
Bra000108	Two	MF2	3.01983	2.86932	3.40205	3.27585	4.37702	2.60223	5.32213	0.964377	lowly	lowly	lowly	lowly	lowly	lowly	medium	lowly
Bra000109	Two	MF2	0	0	0.38764	0.0717438	1.04401	15.2474	3.89774	0	lowly	lowly	lowly	lowly	lowly	medium	lowly	lowly
Bra000110	0	0	0	0	0	0	0	0.162832	0	0	lowly	lowly	lowly	lowly	lowly	lowly	lowly	lowly
Bra000111	Single	MF2	79.4393	126.099	0.292806	1.41255	70.3096	40.9932	0	8.90482	highly	highly	lowly	lowly	highly	medium	lowly	medium
Bra000112	Single	MF2	38.6653	89.0033	65.9472	120.651	127.899	38.4903	45.9016	114.706	medium	highly	highly	highly	highly	medium	medium	highly
Bra000113	Single	MF2	0	0	6.01156	5.36155	0	0.112697	0	0	lowly	lowly	medium	medium	lowly	lowly	lowly	lowly
Bra000114	Single	MF2	16.5842	15.9698	18.831	20.9016	30.454	27.9441	13.7078	15.8527	medium	medium	medium	medium	medium	medium	medium	medium
Bra000115	Single	MF2	9.75412	19.9154	33.8925	45.2569	24.2146	130.302	169.654	73.7678	medium	medium	medium	medium	medium	highly	highly	highly
Bra000116	Single	MF2	0	0	0	0	0	209.21	0	0.517806	lowly	lowly	lowly	lowly	lowly	highly	lowly	lowly
Bra000117	Two	MF2	17.0786	11.8104	10.8377	5.37592	3.65786	22.839	24.0909	19.3418	medium	medium	medium	medium	lowly	medium	medium	medium
Bra000118	Single	MF2	33.51	47.9249	32.9736	41.2004	34.4597	56.4782	45.6283	43.301	medium	medium	medium	medium	medium	highly	medium	medium
Bra000119	Single	MF2	0.147891	0.182509	0.712281	1.20884	0.0434179	0	0.0683514	0.154799	lowly	lowly	lowly	lowly	lowly	lowly	lowly	lowly
Bra000120	Single	MF2	32.6148	32.1601	5.96679	6.32899	14.4548	24.987	13.6443	6.72225	medium	medium	medium	medium	medium	medium	medium	medium
Bra000121	Two	MF2	0	0.173441	1.84452	0.737762	0	0	0	0.546334	lowly	lowly	lowly	lowly	lowly	lowly	lowly	lowly
Bra000122	0	0	0.8492	1.36009	0.750229	1.09842	0.724875	0	0.0980318	3.03829	lowly	lowly	lowly	lowly	lowly	lowly	lowly	lowly
Bra000123	Single	MF2	0	0	0	0	0	0	0	0	lowly	lowly	lowly	lowly	lowly	lowly	lowly	lowly
Bra000124	Three	MF2	3.46846	3.50896	9.77917	13.7049	3.1358	12.6201	0.534012	88.3013	lowly	lowly	medium	medium	lowly	medium	lowly	highly
Bra000125	Three	MF2	2.13043	4.4858	11.138	22.717	27.8249	2.40224	9.41687	0.600769	lowly	lowly	medium	medium	medium	lowly	medium	lowly
Bra000126	Single	MF2	12.2722	10.9522	17.7539	20.5534	17.3928	24.4925	17.4609	8.0825	medium	medium	medium	medium	medium	medium	medium	medium
Bra000127	Single	MF2	8.46473	11.8161	6.51054	7.84716	10.3648	16.2481	7.33136	7.07165	medium	medium	medium	medium	medium	medium	medium	medium
Bra000128	Two	MF2	0.378286	0.327852	0.592097	0.765208	1.62252	0.184939	1.70478	0.247463	lowly	lowly	lowly	lowly	lowly	lowly	lowly	lowly
Bra000129	Three	MF2	33.5088	39.826	0.339197	0.118219	711.957	67.9787	1.09573	0.460653	medium	medium	lowly	lowly	highly	highly	lowly	lowly
Bra000130	Two	MF2	5.03704	5.28681	6.65983	7.62386	2.09335	38.8196	2.3495	25.6888	medium	medium	medium	medium	lowly	medium	lowly	medium
Bra000131	Single	MF2	17.2227	11.3561	17.5945	10.3745	9.35281	7.46194	10.8587	2.51351	medium	medium	medium	medium	medium	medium	medium	lowly
Bra000132	Two	MF2	2.24912	2.6139	27.9568	32.1948	4.15967	11.1168	50.0941	12.8247	lowly	lowly	medium	medium	lowly	medium	highly	medium
Bra000133	Three	MF2	0	0	5.37512	7.95951	0	0	0	5.37738	lowly	lowly	medium	medium	lowly	lowly	lowly	medium
Bra000134	Single	MF2	4.18979	2.06643	7.6585	5.55136	1.84312	2.89999	5.43754	7.13197	lowly	lowly	medium	medium	lowly	lowly	medium	medium
Bra000135	Three	MF2	725.766	356.641	546.322	241.665	231.54	155.848	341.952	115.507	highly	highly	highly	highly	highly	highly	highly	highly
Bra000136	Two	MF2	3.647	4.93468	7.6195	10.0997	11.2754	9.84127	5.3847	8.44289	lowly	lowly	medium	medium	medium	medium	medium	medium
Bra000137	Single	MF2	1.33426	1.37664	0.21513	0.216787	95.9056	14.745	3.06116	0.233588	lowly	lowly	lowly	lowly	highly	medium	lowly	lowly
Bra000138	Single	MF2	0.670965	0.929007	0.301577	0.527435	1.78829	0.743556	0.620325	0.889506	lowly	lowly	lowly	lowly	lowly	lowly	lowly	lowly
Bra000139	Two	MF2	6.89513	5.77276	9.67904	7.52766	7.07087	8.81494	10.5696	15.2454	medium	medium	medium	medium	medium	medium	medium	medium
Bra000140	Single	MF2	14.5738	18.9752	48.8346	64.0853	43.1939	3.76639	21.1149	40.1573	medium	medium	medium	highly	medium	lowly	medium	medium
Bra000141	Three	MF2	1.45593	1.89031	12.639	11.1977	1.13136	0.203186	0.863174	37.705	lowly	lowly	medium	medium	lowly	lowly	lowly	medium
Bra000142	Three	MF2	8.82657	20.1135	35.8304	74.5708	19.8612	9.86568	0.448069	2.40889	medium	medium	medium	highly	medium	medium	lowly	lowly
Bra000143	Two	MF2	5.05593	27.4389	12.4058	49.6556	46.7821	20.6138	10.0327	16.2415	medium	medium	medium	medium	medium	medium	medium	medium
Bra000144	Three	MF2	371.636	303.973	0.644108	0.447833	52.4977	97.7704	72.4992	291.12	highly	highly	lowly	lowly	highly	highly	highly	highly
Bra000145	Two	MF2	15.046	18.757	22.8252	28.7062	24.6877	8.1232	22.4121	9.52115	medium	medium	medium	medium	medium	medium	medium	medium
Bra000146	Single	MF2	0	0	0	0	0	0	0	0	lowly	lowly	lowly	lowly	lowly	lowly	lowly	lowly
Bra000147	Two	MF2	4.73142	4.22703	6.22386	5.41172	5.56735	7.5631	17.4019	7.66286	lowly	lowly	medium	medium	medium	medium	medium	medium
Bra000148	Single	MF2	0	0	0	0	0	0	0	0	lowly	lowly	lowly	lowly	lowly	lowly	lowly	lowly
Bra000149	Three	MF2	103.596	120.839	59.5595	61.7114	108.372	26.0956	55.7845	87.0535	highly	highly	highly	highly	highly	medium	highly	highly
Bra000150	Three	MF2	1.96015	1.64623	6.94077	6.85819	6.91883	8.90874	4.48001	1.05366	lowly	lowly	medium	medium	medium	medium	lowly	lowly
Bra000151	Two	MF2	17.1169	13.5513	30.749	20.228	15.4003	27.6367	37.3122	29.3689	medium	medium	medium	medium	medium	medium	medium	medium
Bra000152	Two	MF2	0.534529	0.395083	4.12187	4.17923	0.818603	0.746301	0	0.0799724	lowly	lowly	lowly	lowly	lowly	lowly	lowly	lowly
Bra000153	Two	MF2	6.28756	7.10834	8.78102	13.1251	11.5118	15.6766	14.1759	20.1786	medium	medium	medium	medium	medium	medium	medium	medium
Bra000154	Three	MF2	13.8771	12.8319	28.1447	19.9694	15.9689	13.2243	8.56626	12.1473	medium	medium	medium	medium	medium	medium	medium	medium
Bra000155	Single	MF2	2.41496	2.42706	2.59745	3.00532	2.7205	3.90242	3.98507	2.04348	lowly	lowly	lowly	lowly	lowly	lowly	lowly	lowly
Bra000156	Three	MF2	3.07566	3.33297	5.67542	5.32298	6.01588	9.8509	6.98177	25.352	lowly	lowly	medium	medium	medium	medium	medium	medium
Bra000157	Two	MF2	40.801	68.6555	56.4476	73.4651	69.583	33.3132	53.8799	23.8086	medium	highly	highly	highly	highly	medium	highly	medium
Bra000158	Three	MF2	126.482	182.609	464.95	601.175	203.351	8.74069	21.7313	825.898	highly	highly	highly	highly	highly	medium	medium	highly
Bra000159	Single	MF2	125.672	157.458	100.94	119.481	121.858	20.4739	84.3268	44.6697	highly	highly	highly	highly	highly	medium	highly	medium
Bra000160	Single	MF2	5.80468	6.87374	12.8047	12.6494	9.64454	2.75009	0.486991	0.184261	medium	medium	medium	medium	medium	lowly	lowly	lowly
Bra000161	Single	MF2	28.7635	28.1521	26.3374	26.2798	31.3019	24.6226	35.0651	17.2969	medium	medium	medium	medium	medium	medium	medium	medium
Bra000162	Single	MF2	4.41528	4.28682	7.29471	9.37701	14.5701	10.3728	5.69567	2.52746	lowly	lowly	medium	medium	medium	medium	medium	lowly
Bra000163	Three	MF2	112.427	212.384	210.86	382.629	307.257	199.609	183.603	145.683	highly	highly	highly	highly	highly	highly	highly	highly
Bra000164	Three	MF2	9.85614	13.8271	15.1591	20.0273	26.0919	15.8725	7.61689	5.82123	medium	medium	medium	medium	medium	medium	medium	medium
Bra000165	Three	MF2	215.417	208.723	1.84134	8.74831	32.0756	73.6323	62.916	1.33043	highly	highly	lowly	medium	medium	highly	highly	lowly
Bra000166	Two	MF2	5.17953	3.50957	2.14934	1.75588	3.52635	3.86715	2.88983	2.03399	medium	lowly	lowly	lowly	lowly	lowly	lowly	lowly
Bra000167	Two	MF2	0.52588	0.876932	9.31601	12.5996	2.56121	0.513161	1.45065	20.9707	lowly	lowly	medium	medium	lowly	lowly	lowly	medium
Bra000168	Three	MF2	0	0	0	0	0	4.53322	0	0	lowly	lowly	lowly	lowly	lowly	lowly	lowly	lowly
Bra000169	Two	MF2	4.65039	4.31769	8.03039	8.76503	3.67213	0.235218	0.0556067	0.125863	lowly	lowly	medium	medium	lowly	lowly	lowly	lowly
Bra000170	Two	MF2	0	0.299054	34.6213	41.1364	0.545873	0	1.30886	33.4887	lowly	lowly	medium	medium	lowly	lowly	lowly	medium
Bra000171	Single	MF2	18.2417	13.5874	14.5042	12.5895	12.9706	7.10997	0	11.4878	medium	medium	medium	medium	medium	medium	lowly	medium
Bra000172	0	0	0	0	0.662441	1.06167	0.04434	0	0	0.102811	lowly	lowly	lowly	lowly	lowly	lowly	lowly	lowly
Bra000173	Two	MF2	0	0	0	3.09925	0	0	0	0	lowly	lowly	lowly	lowly	lowly	lowly	lowly	lowly
Bra000174	Three	MF2	0.340498	0.546103	0.328509	0.464822	0.775683	1.21948	0.470845	0.951653	lowly	lowly	lowly	lowly	lowly	lowly	lowly	lowly
Bra000175	Two	MF2	0	0	0	0	0	0	0	0	lowly	lowly	lowly	lowly	lowly	lowly	lowly	lowly
Bra000176	Single	MF2	0	0	0	0.0338997	0	0	0.422105	0	lowly	lowly	lowly	lowly	lowly	lowly	lowly	lowly
Bra000177	Two	MF2	1.19653	0.506675	0.771247	1.24497	0.857463	2.72334	0.274778	1.04688	lowly	lowly	lowly	lowly	lowly	lowly	lowly	lowly
Bra000178	Two	MF2	0	0	0	0	0	0	0.173272	0.131426	lowly	lowly	lowly	lowly	lowly	lowly	lowly	lowly
Bra000179	Three	MF2	0.0936335	0.0890105	3.06994	3.9571	1.39289	0.365944	0.388755	0	lowly	lowly	lowly	lowly	lowly	lowly	lowly	lowly
Bra000180	Three	MF2	0	0	0	0	0	0.205642	0	0	lowly	lowly	lowly	lowly	lowly	lowly	lowly	lowly
Bra000181	Single	MF2	26.3424	28.8059	17.3486	19.0857	33.1696	14.4274	17.8825	10.8805	medium	medium	medium	medium	medium	medium	medium	medium
Bra000182	Three	MF2	19.0203	24.1681	30.0783	31.3905	44.5014	35.1138	30.1927	24.5695	medium	medium	medium	medium	medium	medium	medium	medium
Bra000183	Two	MF2	0	0	0	0	0	0	0	0	lowly	lowly	lowly	lowly	lowly	lowly	lowly	lowly
Bra000184	Three	MF2	1.58709	2.11144	0.219362	0.110829	4.18068	13.0429	6.24096	15.7198	lowly	lowly	lowly	lowly	lowly	medium	medium	medium
Bra000185	Three	MF2	0.234368	0.243749	0.453596	0.115141	0.456907	0.456976	0.322462	1.23122	lowly	lowly	lowly	lowly	lowly	lowly	lowly	lowly
Bra000186	0	0	2.77501	1.68005	3.58022	2.04077	3.48766	2.02914	7.00071	2.18658	lowly	lowly	lowly	lowly	lowly	lowly	medium	lowly
Bra000187	Three	MF2	3.97121	3.40349	2.80639	4.03962	3.49928	0.97045	0	1.94047	lowly	lowly	lowly	lowly	lowly	lowly	lowly	lowly
Bra000188	Three	MF2	0.49545	0.779883	0.239804	0.245567	0	5.55358	0	0	lowly	lowly	lowly	lowly	lowly	medium	lowly	lowly
Bra000189	Three	MF2	1.31878	0	0	0	1.70996	3.79256	1.73636	0	lowly	lowly	lowly	lowly	lowly	lowly	lowly	lowly
Bra000190	Two	MF2	22.9379	24.5217	74.8967	81.8987	31.3451	15.0526	4.05671	3.41979	medium	medium	highly	highly	medium	medium	lowly	lowly
Bra000191	Three	MF2	4.10373	2.80621	36.2713	68.3136	4.83421	0	0	1.7456	lowly	lowly	medium	highly	lowly	lowly	lowly	lowly
Bra000192	Single	MF2	0	0	0	0	0	0	0	0	lowly	lowly	lowly	lowly	lowly	lowly	lowly	lowly
Bra000193	Single	MF2	92.4078	163.56	162.685	226.42	290.377	50.86	71.9739	26.6206	highly	highly	highly	highly	highly	highly	highly	medium
Bra000194	Three	MF2	0.175293	0.0876932	4.06517	3.56436	0.660957	0	0	12.8768	lowly	lowly	lowly	lowly	lowly	lowly	lowly	medium
Bra000195	Three	MF2	0.37883	0.183726	0.121869	0.173738	0.753128	1.60312	21.2919	0	lowly	lowly	lowly	lowly	lowly	lowly	medium	lowly
Bra000196	Two	MF2	3.71881	7.53115	4.5479	4.88486	5.96028	4.78583	2.76197	6.08126	lowly	medium	lowly	lowly	medium	lowly	lowly	medium
Bra000197	Single	MF2	6.50371	4.3942	15.9865	10.2763	10.8444	5.03338	6.1064	5.14544	medium	lowly	medium	medium	medium	medium	medium	medium
Bra000198	Two	MF2	20.861	25.286	45.0617	52.5868	50.5225	60.1978	46.0471	51.5599	medium	medium	medium	highly	highly	highly	medium	highly
Bra000199	Single	MF2	1.35874	3.61024	0.329579	0	3.70154	37.3598	0.930663	0	lowly	lowly	lowly	lowly	lowly	medium	lowly	lowly
Bra000200	Single	MF2	0.307578	0.445937	0.296236	0.460324	0.791132	1.03117	0.42656	0.781782	lowly	lowly	lowly	lowly	lowly	lowly	lowly	lowly
Bra000201	Two	MF2	9.6071	10.7739	13.6536	17.1556	14.5004	12.663	10.6443	9.46393	medium	medium	medium	medium	medium	medium	medium	medium
Bra000202	Two	MF2	0	0.211956	0	0.200405	0.266953	0	0	0	lowly	lowly	lowly	lowly	lowly	lowly	lowly	lowly
Bra000203	Three	MF2	7.41503	8.07781	11.4492	8.43103	9.51128	0.724156	3.58725	3.49792	medium	medium	medium	medium	medium	lowly	lowly	lowly
Bra000204	Single	MF2	0	1006.96	23.0873	673.779	467.736	0	27.7062	0	lowly	highly	medium	highly	highly	lowly	medium	lowly
Bra000205	Single	MF2	0	0	0	0	0	0	0	0	lowly	lowly	lowly	lowly	lowly	lowly	lowly	lowly
Bra000206	0	0	9.0862	11.4565	19.5794	25.0889	22.9331	11.7908	22.537	4.17544	medium	medium	medium	medium	medium	medium	medium	lowly
Bra000207	Two	MF2	8.88263	10.3666	13.6411	14.7656	15.3201	10.3817	19.8959	31.8925	medium	medium	medium	medium	medium	medium	medium	medium
Bra000208	Two	MF2	0.0739261	0.0694403	0.285013	0.52554	0.164891	22.3261	0	0	lowly	lowly	lowly	lowly	lowly	medium	lowly	lowly
Bra000209	Single	MF2	2.5072	2.00753	3.25827	3.41379	2.99256	2.85007	3.71743	0.732503	lowly	lowly	lowly	lowly	lowly	lowly	lowly	lowly
Bra000210	Two	MF2	0	0	0	0	0	0	2.62399	0	lowly	lowly	lowly	lowly	lowly	lowly	lowly	lowly
Bra000211	Three	MF2	32.113	43.3746	54.7487	66.975	34.0638	8.16754	25.1837	31.1201	medium	medium	highly	highly	medium	medium	medium	medium
Bra000212	Three	MF2	0.207989	0.746174	5.81796	6.35163	0.424262	0.609558	0.143862	0.762818	lowly	lowly	medium	medium	lowly	lowly	lowly	lowly
Bra000213	Two	MF2	3.64689	3.4588	3.56493	2.70756	3.52697	5.61039	5.50167	2.4702	lowly	lowly	lowly	lowly	lowly	medium	medium	lowly
Bra000214	Single	MF2	30.3985	20.6886	168.195	88.1325	28.9556	16.4673	12.6274	58.803	medium	medium	highly	highly	medium	medium	medium	highly
Bra000215	Three	MF2	2.39401	2.88162	3.2959	3.24116	3.89433	6.8195	2.65336	0.358116	lowly	lowly	lowly	lowly	lowly	medium	lowly	lowly
Bra000216	Two	MF2	4.64382	3.76551	12.3136	15.8582	18.2294	3.28294	0	1.78107	lowly	lowly	medium	medium	medium	lowly	lowly	lowly
Bra000217	Three	MF2	0.226105	0.106285	0.145292	0.335158	0.672944	2.4308	7.30703	1.57861	lowly	lowly	lowly	lowly	lowly	lowly	medium	lowly
Bra000218	Single	MF2	2.03811	4.94033	3.95495	13.9873	2.64396	2.97556	0	0.715335	lowly	lowly	lowly	medium	lowly	lowly	lowly	lowly
Bra000219	Two	MF2	0	0	0	0	0	1.61816	0.134984	0	lowly	lowly	lowly	lowly	lowly	lowly	lowly	lowly
Bra000220	Two	MF2	0.865117	0.974981	7.42926	9.55101	3.27322	2.58318	15.1685	0.905039	lowly	lowly	medium	medium	lowly	lowly	medium	lowly
Bra000221	Two	MF2	0	0	0	0	0	0	152.382	0	lowly	lowly	lowly	lowly	lowly	lowly	highly	lowly
Bra000222	Two	MF2	1.45711	1.9375	0	0	1.27791	65.5799	37.935	0	lowly	lowly	lowly	lowly	lowly	highly	medium	lowly
Bra000223	0	0	0.672218	0.646293	1.94558	1.4262	0.816088	0.437741	0.92961	0.23484	lowly	lowly	lowly	lowly	lowly	lowly	lowly	lowly
Bra000224	Three	MF2	0.883856	0.341652	4.70262	2.58253	0.961809	0.430931	0	0	lowly	lowly	lowly	lowly	lowly	lowly	lowly	lowly
Bra000225	Three	MF2	1.11721	0.33957	6.85718	5.50585	0.275872	1.78601	0.28103	0	lowly	lowly	medium	medium	lowly	lowly	lowly	lowly
Bra000226	Two	MF2	6.3918	5.84631	9.39772	11.999	17.6431	8.65111	11.2343	3.96115	medium	medium	medium	medium	medium	medium	medium	lowly
Bra000227	Two	MF2	26.5979	52.829	19.7078	30.8828	39.4365	24.778	13.7367	95.0349	medium	highly	medium	medium	medium	medium	medium	highly
Bra000228	Two	MF2	0	0.251875	204.095	167.081	0	0	0	5.56965	lowly	lowly	highly	highly	lowly	lowly	lowly	medium
Bra000229	Two	MF2	0	0	13.5396	11.1745	0.656774	0.0890905	0	0	lowly	lowly	medium	medium	lowly	lowly	lowly	lowly
Bra000230	Two	MF2	198.729	179.05	168.532	151.132	287.517	220.343	316.511	260.41	highly	highly	highly	highly	highly	highly	highly	highly
Bra000231	Two	MF2	10.9656	7.74457	5.29202	4.80217	10.5652	65.3949	9.38022	1.50555	medium	medium	medium	lowly	medium	highly	medium	lowly
Bra000232	Two	MF2	15.92	34.6481	21.9929	55.8913	52.0024	16.6162	20.0967	12.9519	medium	medium	medium	highly	highly	medium	medium	medium
Bra000233	Two	MF2	0	0	1.45133	2.09879	0	2.49413	0	0.78818	lowly	lowly	lowly	lowly	lowly	lowly	lowly	lowly
Bra000234	Two	MF2	52.8081	62.784	2.371	3.55817	18.2366	7.73782	7.13257	8.77489	highly	highly	lowly	lowly	medium	medium	medium	medium
Bra000235	Single	MF2	0	0	1.6773	1.01406	0	0	0	1.01192	lowly	lowly	lowly	lowly	lowly	lowly	lowly	lowly
Bra000236	Single	MF2	2.1643	2.1279	3.04038	3.80117	4.87861	7.80092	6.49642	7.7507	lowly	lowly	lowly	lowly	lowly	medium	medium	medium
Bra000237	Two	MF2	4.3856	4.6379	14.0943	15.4321	16.4851	3.52926	5.71429	6.03512	lowly	lowly	medium	medium	medium	lowly	medium	medium
Bra000238	Two	MF2	15.5744	18.5162	15.3762	23.3618	20.6916	25.7801	11.5363	8.16982	medium	medium	medium	medium	medium	medium	medium	medium
Bra000239	Single	MF2	4.69998	4.50715	8.01134	7.31595	10.842	18.1131	19.4083	11.99	lowly	lowly	medium	medium	medium	medium	medium	medium
Bra000240	Two	MF2	12.8301	19.9266	13.1636	19.2851	20.4988	8.02662	26.7181	8.38694	medium	medium	medium	medium	medium	medium	medium	medium
Bra000241	Single	MF2	0	0	0	0.378172	0	0	0	0	lowly	lowly	lowly	lowly	lowly	lowly	lowly	lowly
Bra000242	Three	MF2	208.136	213.19	217.407	190.136	228.404	87.5264	182.657	80.3435	highly	highly	highly	highly	highly	highly	highly	highly
Bra000243	Two	MF2	4.51155	5.39343	8.30185	10.16	7.50812	3.40672	9.55011	29.1266	lowly	medium	medium	medium	medium	lowly	medium	medium
Bra000244	Two	MF2	0	0	0	0	0	271.442	0	14.2612	lowly	lowly	lowly	lowly	lowly	highly	lowly	medium
Bra000245	Three	MF2	3.67249	3.69422	0	0	2.52156	0	0	0	lowly	lowly	lowly	lowly	lowly	lowly	lowly	lowly
Bra000246	Single	MF2	20.5028	18.9736	24.7032	23.7459	27.3801	27.175	36.7823	40.2103	medium	medium	medium	medium	medium	medium	medium	medium
Bra000247	Two	MF2	0.988492	0.699357	0.150353	0.205361	0.435924	4.78139	0.577016	0.0544592	lowly	lowly	lowly	lowly	lowly	lowly	lowly	lowly
Bra000248	Three	MF2	0	0	0.659177	0.362795	0	11.0112	0	0.716082	lowly	lowly	lowly	lowly	lowly	medium	lowly	lowly
Bra000249	Two	MF2	5.88017	5.34187	5.40656	6.54028	10.16	8.6117	7.54205	6.01943	medium	medium	medium	medium	medium	medium	medium	medium
Bra000250	Two	MF2	0.75766	1.1636	1.46243	1.91112	2.54905	5.17932	1.74524	2.11813	lowly	lowly	lowly	lowly	lowly	medium	lowly	lowly
Bra000251	Three	MF2	2.49125	3.22128	3.20892	3.59172	5.99666	13.9398	3.66656	7.66728	lowly	lowly	lowly	lowly	medium	medium	lowly	medium
Bra000252	Single	MF2	0	0	2.04654	2.37047	0	0	0	1.53881	lowly	lowly	lowly	lowly	lowly	lowly	lowly	lowly
Bra000253	Two	MF2	4.91389	4.70712	5.0524	3.1892	4.58909	5.26046	11.1579	4.32346	lowly	lowly	medium	lowly	lowly	medium	medium	lowly
Bra000254	Single	MF2	0	0	0	0	0	0	3.96385	0	lowly	lowly	lowly	lowly	lowly	lowly	lowly	lowly
Bra000255	Three	MF2	0	0	0	0	73.064	0	16.4151	5.41524	lowly	lowly	lowly	lowly	highly	lowly	medium	medium
Bra000256	Two	MF2	0.802351	0.551887	0.110589	0.574128	0.0522552	2.68694	0	70.5197	lowly	lowly	lowly	lowly	lowly	lowly	lowly	highly
Bra000257	Three	MF2	0	0	0	0.55659	0	0	2.6718	0	lowly	lowly	lowly	lowly	lowly	lowly	lowly	lowly
Bra000258	Three	MF2	0	0	0	0	0	0	0	0	lowly	lowly	lowly	lowly	lowly	lowly	lowly	lowly
Bra000259	0	0	0	0	0	0	0	0	0	0	lowly	lowly	lowly	lowly	lowly	lowly	lowly	lowly
Bra000260	Two	MF2	17.2583	17.3689	12.8579	13.5565	23.8088	24.4262	11.4365	9.68062	medium	medium	medium	medium	medium	medium	medium	medium
Bra000261	Three	MF2	0.235468	0.326483	4.35462	5.37528	0.414298	0.184189	0.195908	6.85149	lowly	lowly	lowly	medium	lowly	lowly	lowly	medium
Bra000262	Three	MF2	9.26005	6.37148	18.3713	12.05	11.0478	7.2844	18.1289	18.0682	medium	medium	medium	medium	medium	medium	medium	medium
Bra000263	Single	MF2	3202.5	3204.71	4.46026	3.96038	255.872	8.10955	0	0	highly	highly	lowly	lowly	highly	medium	lowly	lowly
Bra000264	Single	MF2	0	0	0	0	0	0	0	0	lowly	lowly	lowly	lowly	lowly	lowly	lowly	lowly
Bra000265	0	0	10501.4	6333.12	17.8088	8.49439	111.335	211.597	9.41715	1.04395	highly	highly	medium	medium	highly	highly	medium	lowly
Bra000266	Two	MF2	0	0.159078	0	0	0	0.286132	0	0	lowly	lowly	lowly	lowly	lowly	lowly	lowly	lowly
Bra000267	Two	MF2	17.1207	16.944	9.61275	13.0147	15.839	7.70378	1.10011	29.0806	medium	medium	medium	medium	medium	medium	lowly	medium
Bra000268	Single	MF2	73.6939	58.0898	75.0007	60.1527	39.7152	48.3893	104.492	88.6312	highly	highly	highly	highly	medium	medium	highly	highly
Bra000269	Three	MF2	19.3887	25.2933	83.987	105.291	114.306	0	0.403196	22.5592	medium	medium	highly	highly	highly	lowly	lowly	medium
Bra000270	Single	MF2	0	0	0.878417	0.353138	0	0	0.418609	0.636059	lowly	lowly	lowly	lowly	lowly	lowly	lowly	lowly
Bra000271	Two	MF2	2.00139	1.7208	2.1513	1.19233	0.753467	1.08419	0.306116	1.16794	lowly	lowly	lowly	lowly	lowly	lowly	lowly	lowly
Bra000272	Two	MF2	14.1814	24.7067	33.2492	42.1664	17.9519	115.967	65.4997	64.2226	medium	medium	medium	medium	medium	highly	highly	highly
Bra000273	Two	MF2	0	0	0	0	0	0	0	0	lowly	lowly	lowly	lowly	lowly	lowly	lowly	lowly
Bra000274	Single	MF2	18.9194	16.0504	26.8399	29.865	17.5692	32.6642	35.3177	45.626	medium	medium	medium	medium	medium	medium	medium	medium
Bra000275	Single	MF2	0	0	0	0	0	0	0	0	lowly	lowly	lowly	lowly	lowly	lowly	lowly	lowly
Bra000276	Three	MF2	3.63685	4.61316	8.28877	5.127	6.0168	3.5251	7.39179	7.70083	lowly	lowly	medium	medium	medium	lowly	medium	medium
Bra000277	Two	MF2	13.5207	13.0309	15.3697	17.2919	18.5861	7.94224	12.8214	5.02882	medium	medium	medium	medium	medium	medium	medium	medium
Bra000278	Single	MF2	0	0	0	0	0	4.02218	36.8012	0	lowly	lowly	lowly	lowly	lowly	lowly	medium	lowly
Bra000279	Two	MF2	2.24379	1.56717	6.80566	5.76443	3.31901	53.3073	6.02396	11.8426	lowly	lowly	medium	medium	lowly	highly	medium	medium
Bra000280	Two	MF2	12.5713	10.4314	37.8375	22.1809	16.7149	13.3711	16.1716	9.52523	medium	medium	medium	medium	medium	medium	medium	medium
Bra000281	Three	MF2	0	0	0.498059	0.648603	0.0808303	0.167682	0	0.180305	lowly	lowly	lowly	lowly	lowly	lowly	lowly	lowly
Bra000282	Three	MF2	0	0	3.77822	5.19975	0	0	0	2.05174	lowly	lowly	lowly	medium	lowly	lowly	lowly	lowly
Bra000283	Two	MF2	3.82689	3.8818	0.189269	0.132708	3.45852	1.05455	0.135776	20.151	lowly	lowly	lowly	lowly	lowly	lowly	lowly	medium
Bra000284	Three	MF2	0	0	0.238668	0.442256	0	0.564509	7.42699	0	lowly	lowly	lowly	lowly	lowly	lowly	medium	lowly
Bra000285	Single	MF2	312.901	613.82	14.904	22.8849	281.509	49.0948	23.5982	60.3484	highly	highly	medium	medium	highly	medium	medium	highly
Bra000286	Two	MF2	1.10675	0.64254	4.85142	3.91517	1.63789	4.11168	2.14782	4.2868	lowly	lowly	lowly	lowly	lowly	lowly	lowly	lowly
Bra000287	Single	MF2	0	0	0	0	0	98.1152	0	0	lowly	lowly	lowly	lowly	lowly	highly	lowly	lowly
Bra000288	Two	MF2	33.7278	170.093	50.2369	157.151	188.342	43.8389	40.4732	42.4783	medium	highly	highly	highly	highly	medium	medium	medium
Bra000289	Two	MF2	2.94224	2.67456	15.4836	11.8235	3.82278	1.43617	0	6.78882	lowly	lowly	medium	medium	lowly	lowly	lowly	medium
Bra000290	Two	MF2	2.7031	1.51357	3.05106	1.76008	0.436852	1.75711	30.3844	0.709886	lowly	lowly	lowly	lowly	lowly	lowly	medium	lowly
Bra000291	Three	MF2	0.240861	0.125797	13.2878	21.6288	0	0	0	3.2903	lowly	lowly	medium	medium	lowly	lowly	lowly	lowly
Bra000292	Three	MF2	3.11504	9.98485	136.696	567.628	183.187	0.200402	97.2133	217.477	lowly	medium	highly	highly	highly	lowly	highly	highly
Bra000293	Three	MF2	11.0647	13.7943	13.0275	19.4521	18.3939	26.9549	11.2805	9.24696	medium	medium	medium	medium	medium	medium	medium	medium
Bra000294	Single	MF2	8.20872	9.27973	4.07675	5.33364	5.31463	9.64237	11.2508	5.21095	medium	medium	lowly	medium	medium	medium	medium	medium
Bra000295	Three	MF2	7.25792	6.89261	17.2017	15.8991	17.8099	8.81228	10.3273	10.6475	medium	medium	medium	medium	medium	medium	medium	medium
Bra000296	Single	MF2	0	0	1.23016	1.258	0.31583	0.0693093	0.785849	0.668305	lowly	lowly	lowly	lowly	lowly	lowly	lowly	lowly
Bra000297	Single	MF2	12.2991	11.4259	3.98361	3.54622	9.65091	9.265	10.0049	3.73773	medium	medium	lowly	lowly	medium	medium	medium	lowly
Bra000298	Two	MF2	9.25081	8.57373	9.10294	10.6573	9.66338	13.0044	4.70291	3.56027	medium	medium	medium	medium	medium	medium	lowly	lowly
Bra000299	Two	MF2	23.4074	461.411	8.02181	52.1005	39.4857	17.1119	0	17.2233	medium	highly	medium	highly	medium	medium	lowly	medium
Bra000300	Two	MF2	9.06535	9.74887	12.433	11.9466	8.58919	14.2965	7.85509	6.06653	medium	medium	medium	medium	medium	medium	medium	medium
Bra000301	Three	MF2	2.57856	2.31548	13.0479	9.03731	2.87936	8.09364	0	7.23231	lowly	lowly	medium	medium	lowly	medium	lowly	medium
Bra000302	Single	MF2	8.29309	6.21239	16.7871	14.3584	6.67929	21.0645	34.2069	13.2066	medium	medium	medium	medium	medium	medium	medium	medium
Bra000303	Two	MF2	18.5025	20.6528	15.9699	15.3122	33.28	15.9601	37.2643	6.91691	medium	medium	medium	medium	medium	medium	medium	medium
Bra000304	Single	MF2	3.976	4.25886	4.09369	4.75934	9.0906	17.7298	11.1706	11.3947	lowly	lowly	lowly	lowly	medium	medium	medium	medium
Bra000305	Three	MF2	17.2817	14.8585	26.2898	22.0342	17.2289	35.8293	19.6354	136.034	medium	medium	medium	medium	medium	medium	medium	highly
Bra000306	Single	MF2	0	0	0.262373	0	0.404593	2.11149	0.372139	1.42411	lowly	lowly	lowly	lowly	lowly	lowly	lowly	lowly
Bra000307	Three	MF2	1.67653	1.16743	1.14203	0.623616	1.86459	1.7594	0.79403	0.0427938	lowly	lowly	lowly	lowly	lowly	lowly	lowly	lowly
Bra000308	0	0	0.828457	0.446546	0.901806	0.453865	1.03971	1.05677	0.299821	0.263846	lowly	lowly	lowly	lowly	lowly	lowly	lowly	lowly
Bra000309	Two	MF2	0	0	0	0	0	0	0	0	lowly	lowly	lowly	lowly	lowly	lowly	lowly	lowly
Bra000310	Three	MF2	13.5436	11.4593	39.6926	35.0461	14.3705	2.88716	7.09138	66.9529	medium	medium	medium	medium	medium	lowly	medium	highly
Bra000311	Tandem	-	21.0926	35.3514	12.0335	20.9257	285.036	5.99734	0	415.427	medium	medium	medium	medium	highly	medium	lowly	highly
Bra000312	Tandem	-	6.91154	8.69931	38.8389	59.1856	16.4172	1.53325	0	0.823899	medium	medium	medium	highly	medium	lowly	lowly	lowly
Bra000313	Tandem	-	0	0	0	0	0	0	0	0	lowly	lowly	lowly	lowly	lowly	lowly	lowly	lowly
Bra000314	Tandem	-	0	0	1.0061	1.06566	0	0	0	0.728445	lowly	lowly	lowly	lowly	lowly	lowly	lowly	lowly
Bra000315	0	0	30.1174	35.1465	32.7641	36.4904	20.947	15.0078	0.218783	28.1025	medium	medium	medium	medium	medium	medium	lowly	medium
Bra000316	Three	MF2	78.7037	91.3855	70.9561	62.0553	88.5659	54.1318	72.7152	34.4132	highly	highly	highly	highly	highly	highly	highly	medium
Bra000317	Two	MF2	35.1025	37.9881	24.6172	28.2014	39.1838	14.5515	24.5288	10.7978	medium	medium	medium	medium	medium	medium	medium	medium
Bra000318	Three	MF2	4.27875	4.78449	10.3078	10.1418	3.79923	5.13307	26.7692	2.17214	lowly	lowly	medium	medium	lowly	medium	medium	lowly
Bra000319	Three	MF2	0	0	0	0	0	0	0	0.97667	lowly	lowly	lowly	lowly	lowly	lowly	lowly	lowly
Bra000320	0	0	0	0	0.111605	0	0	0	0	0	lowly	lowly	lowly	lowly	lowly	lowly	lowly	lowly
Bra000321	Two	MF2	73.773	75.6033	19.1726	23.5269	63.7175	23.9236	174.497	14.4943	highly	highly	medium	medium	highly	medium	highly	medium
Bra000322	Three	MF2	0	0	0	0	0	0	0	0	lowly	lowly	lowly	lowly	lowly	lowly	lowly	lowly
Bra000323	Single	MF2	0	0	0.58947	0	0	0	0.41712	0	lowly	lowly	lowly	lowly	lowly	lowly	lowly	lowly
Bra000324	Single	MF2	0	0	0	0	0	0	0	0	lowly	lowly	lowly	lowly	lowly	lowly	lowly	lowly
Bra000325	Single	MF2	82.9679	911.246	114.751	1011.74	958.944	91.4981	181.875	127.688	highly	highly	highly	highly	highly	highly	highly	highly
Bra000326	Two	MF2	30.1859	36.8256	103.401	100.703	56.7285	82.9127	37.7548	72.0359	medium	medium	highly	highly	highly	highly	medium	highly
Bra000327	0	0	0	0	0.0807077	0.149655	0.037539	0	0	0	lowly	lowly	lowly	lowly	lowly	lowly	lowly	lowly
Bra000328	Two	MF2	1.41357	2.54727	0.16016	0.344339	3.59235	0.650482	0.403649	0.0870215	lowly	lowly	lowly	lowly	lowly	lowly	lowly	lowly
Bra000329	Two	MF2	0	0	0.0863311	0.120465	0	0	0.123934	0	lowly	lowly	lowly	lowly	lowly	lowly	lowly	lowly
Bra000330	0	0	0.356305	0.422216	0	0	0	0	0	0.653189	lowly	lowly	lowly	lowly	lowly	lowly	lowly	lowly
Bra000331	Two	MF2	0	0	0	0	0	0	0	0	lowly	lowly	lowly	lowly	lowly	lowly	lowly	lowly
Bra000332	0	0	0	0	0.102775	0	0	0.208158	3.38958	0.111651	lowly	lowly	lowly	lowly	lowly	lowly	lowly	lowly
Bra000333	Single	MF2	0	0	0	0	0	0.11021	0	0	lowly	lowly	lowly	lowly	lowly	lowly	lowly	lowly
Bra000334	Two	MF2	24.7071	14.8394	0.302059	0.730687	3.93837	1.67901	6.47551	5.57724	medium	medium	lowly	lowly	lowly	lowly	medium	medium
Bra000335	Two	MF2	27.4753	22.715	17.678	10.4482	13.3704	10.0616	20.2163	8.80136	medium	medium	medium	medium	medium	medium	medium	medium
Bra000336	Single	MF2	1.66692	3.05324	3.45963	6.00389	5.77595	5.82839	4.44192	5.10168	lowly	lowly	lowly	medium	medium	medium	lowly	medium
Bra000337	Two	MF2	0.937471	1.70624	1.81438	1.61197	1.14227	10.7389	0.322462	0.738732	lowly	lowly	lowly	lowly	lowly	medium	lowly	lowly
Bra000338	Two	MF2	23.7931	25.6616	10.0881	10.7613	29.7817	5.98547	10.4657	2.14136	medium	medium	medium	medium	medium	medium	medium	lowly
Bra000339	Two	MF2	16.6512	13.2319	30.0265	24.553	35.6026	24.3267	26.8468	8.51171	medium	medium	medium	medium	medium	medium	medium	medium
Bra000340	Three	MF2	22.6294	19.315	14.244	10.1147	40.5831	3.01818	0	13.5779	medium	medium	medium	medium	medium	lowly	lowly	medium
Bra000341	Three	MF2	6.07525	2.93272	5.63671	2.26652	4.36533	7.89479	9.74436	5.32129	medium	lowly	medium	lowly	lowly	medium	medium	medium
Bra000342	Two	MF2	2.94538	4.60846	10.8735	15.5999	4.36798	16.471	43.2786	196.562	lowly	lowly	medium	medium	lowly	medium	medium	highly
Bra000343	Two	MF2	0	0	0	0	0	0.335867	0	0	lowly	lowly	lowly	lowly	lowly	lowly	lowly	lowly
Bra000344	Single	MF2	2.82653	2.50986	4.39597	4.4207	1.02621	2.49453	0.631001	9.93397	lowly	lowly	lowly	lowly	lowly	lowly	lowly	medium
Bra000345	Three	MF2	0.93876	0.848363	2.41467	2.69035	2.74279	0.611384	1.01004	0	lowly	lowly	lowly	lowly	lowly	lowly	lowly	lowly
Bra000346	Two	MF2	5.30224	6.33545	3.61419	6.32107	6.05074	12.1481	9.36327	4.78853	medium	medium	lowly	medium	medium	medium	medium	lowly
Bra000347	Three	MF2	18.4873	16.1771	16.7032	18.8963	8.83364	11.5979	10.502	7.2382	medium	medium	medium	medium	medium	medium	medium	medium
Bra000348	0	0	0.0488811	0.135694	0.188338	0.171193	0.0215212	5.1617	0	0.358148	lowly	lowly	lowly	lowly	lowly	medium	lowly	lowly
Bra000349	Single	MF2	13.7643	126.251	14.1917	95.2822	92.2593	10.1369	18.7956	26.3929	medium	highly	medium	highly	highly	medium	medium	medium
Bra000350	Single	MF2	0	0	0	0	0	0	0	0	lowly	lowly	lowly	lowly	lowly	lowly	lowly	lowly
Bra000351	Two	MF2	28.5133	23.7965	52.8989	41.78	30.4108	60.4826	32.5976	23.2533	medium	medium	highly	medium	medium	highly	medium	medium
Bra000352	Three	MF2	10.2402	6.41521	0	0.180992	1.08119	1.29504	0	6.17087	medium	medium	lowly	lowly	lowly	lowly	lowly	medium
Bra000353	Two	MF2	1.98755	1.83203	3.19279	3.56442	3.87432	2.734	3.46674	2.08143	lowly	lowly	lowly	lowly	lowly	lowly	lowly	lowly
Bra000354	Two	MF2	2.24947	2.59724	0	0.111677	0.112054	0.40708	0	6.19588	lowly	lowly	lowly	lowly	lowly	lowly	lowly	medium
Bra000355	Three	MF2	28.6342	22.2514	42.3509	34.8467	20.8581	16.7953	32.673	45.2487	medium	medium	medium	medium	medium	medium	medium	medium
Bra000356	Two	MF2	61.1963	88.2475	118.876	122.957	110.689	65.3975	119.967	178.627	highly	highly	highly	highly	highly	highly	highly	highly
Bra000357	Two	MF2	15.7284	11.5736	2.49963	2.12769	6.67491	4.13791	1.79456	5.34097	medium	medium	lowly	lowly	medium	lowly	lowly	medium
Bra000358	Three	MF2	141.58	242.314	80.4724	147.633	177.843	53.0553	127.264	130.085	highly	highly	highly	highly	highly	highly	highly	highly
Bra000359	Two	MF2	11.5711	7.72615	17.6967	15.0599	15.3276	10.3527	29.2771	20.7378	medium	medium	medium	medium	medium	medium	medium	medium
Bra000360	Two	MF2	8.1854	17.0276	15.3445	25.0079	21.991	16.2179	23.7663	26.229	medium	medium	medium	medium	medium	medium	medium	medium
Bra000361	Three	MF2	6.44085	4.15938	10.3116	8.2265	3.28521	2.89752	2.38456	0	medium	lowly	medium	medium	lowly	lowly	lowly	lowly
Bra000362	Three	MF2	0	0.238178	2.0005	0.450057	1.89828	1.79181	0	0	lowly	lowly	lowly	lowly	lowly	lowly	lowly	lowly
Bra000363	Two	MF2	0	0	0	0	0.0826196	0	0	0	lowly	lowly	lowly	lowly	lowly	lowly	lowly	lowly
Bra000364	Three	MF2	0.764975	8.20157	37.5262	201.674	18.992	1.98811	13.671	42.0801	lowly	medium	medium	highly	medium	lowly	medium	medium
Bra000365	Single	MF2	27.3645	40.1392	43.1178	65.7961	55.8947	24.7898	20.5619	54.5898	medium	medium	medium	highly	highly	medium	medium	highly
Bra000366	Three	MF2	16.4016	18.2138	28.4543	26.9093	8.03373	6.21705	0.219778	1.83756	medium	medium	medium	medium	medium	medium	lowly	lowly
Bra000367	Two	MF2	10.1248	7.3279	10.0902	9.86425	12.5476	11.9213	24.6193	6.06961	medium	medium	medium	medium	medium	medium	medium	medium
Bra000368	Three	MF2	7.44032	239.9	25.269	223.285	201.474	8.53641	58.3852	12.8358	medium	highly	medium	highly	highly	medium	highly	medium
Bra000369	Two	MF2	7.56987	9.03948	3.05041	5.79631	4.64964	5.53706	1.15841	1.32493	medium	medium	lowly	medium	lowly	medium	lowly	lowly
Bra000370	Two	MF2	0	0	0	0	0	0	0	0	lowly	lowly	lowly	lowly	lowly	lowly	lowly	lowly
Bra000371	Single	MF2	17.4024	14.3703	8.43116	9.10957	11.9353	5.30455	5.1802	1.8216	medium	medium	medium	medium	medium	medium	medium	lowly
Bra000372	Two	MF2	0	0.337986	0.667727	0.319581	0.447177	6.48316	0.573274	0	lowly	lowly	lowly	lowly	lowly	medium	lowly	lowly
Bra000373	Two	MF2	0	0	0	0	0.0879751	0	1.02344	3.5063	lowly	lowly	lowly	lowly	lowly	lowly	lowly	lowly
Bra000374	Single	MF2	8.9756	6.499	10.5765	9.46389	9.69851	7.17357	8.99306	9.96849	medium	medium	medium	medium	medium	medium	medium	medium
Bra000375	Single	MF2	6.34108	6.95452	10.3263	16.6032	13.925	7.31433	3.42689	10.2244	medium	medium	medium	medium	medium	medium	lowly	medium
Bra000376	Single	MF2	19.2062	11.921	27.2963	11.2207	11.434	184.729	61.8591	717.233	medium	medium	medium	medium	medium	highly	highly	highly
Bra000377	Single	MF2	1703.38	987.477	188.546	100.587	337.623	36.3987	5.88987	2177.78	highly	highly	highly	highly	highly	medium	medium	highly
Bra000378	Two	MF2	5.43427	5.45074	0	0	35.6418	3.87311	8.3484	1.09744	medium	medium	lowly	lowly	medium	lowly	medium	lowly
Bra000379	Two	MF2	10.1125	8.0546	7.66828	7.32662	7.19489	6.57623	11.2022	5.6208	medium	medium	medium	medium	medium	medium	medium	medium
Bra000380	Single	MF2	1.01905	0.190013	0.988737	0	0	0	0	0.357668	lowly	lowly	lowly	lowly	lowly	lowly	lowly	lowly
Bra000381	Single	MF2	0	0	0	0	0	0	9.86552	0	lowly	lowly	lowly	lowly	lowly	lowly	medium	lowly
Bra000382	Three	MF2	0.231114	0.253748	3.04459	3.66929	0.585192	8.95959	1.17361	5.08298	lowly	lowly	lowly	lowly	lowly	medium	lowly	medium
Bra000383	Two	MF2	6.5559	6.80785	11.4185	12.9667	10.7869	8.98628	12.4564	3.07564	medium	medium	medium	medium	medium	medium	medium	lowly
Bra000384	Two	MF2	36.4243	50.8579	34.447	45.6658	46.4557	42.5392	24.8529	19.6732	medium	highly	medium	medium	medium	medium	medium	medium
Bra000385	Single	MF2	4.98904	9.56599	8.73082	14.8593	16.1071	28.3455	0.12787	1.83902	lowly	medium	medium	medium	medium	medium	lowly	lowly
Bra000386	Single	MF2	2.99791	2.57038	3.58962	3.13237	3.37279	2.62574	5.14838	0.866597	lowly	lowly	lowly	lowly	lowly	lowly	medium	lowly
Bra000387	Single	MF2	5.49457	4.49344	14.3554	10.6062	8.52646	6.92771	9.32331	6.22003	medium	lowly	medium	medium	medium	medium	medium	medium
Bra000388	Single	MF2	0	0	0	0	0	0	0	0	lowly	lowly	lowly	lowly	lowly	lowly	lowly	lowly
Bra000389	Single	MF2	0	0	0	150.497	131.75	0	0	0	lowly	lowly	lowly	highly	highly	lowly	lowly	lowly
Bra000390	Two	MF2	1.45726	0.360824	0	0	0	0.824548	0	0.0803257	lowly	lowly	lowly	lowly	lowly	lowly	lowly	lowly
Bra000391	0	0	29.989	22.2268	0.887161	0.648551	15.7276	1.04942	0	13.0931	medium	medium	lowly	lowly	medium	lowly	lowly	medium
Bra000392	Three	MF2	0.350587	0.438466	0	0.082892	0	1.36843	0.725325	0	lowly	lowly	lowly	lowly	lowly	lowly	lowly	lowly
Bra000393	0	0	0	0	4.5766	2.64012	0.982917	6.80879	0.310045	0.236629	lowly	lowly	lowly	lowly	lowly	medium	lowly	lowly
Bra000394	Two	MF2	7.6469	5.26613	5.65308	3.86015	2.48435	6.16769	8.3293	6.53094	medium	medium	medium	lowly	lowly	medium	medium	medium
Bra000395	Two	MF2	0	0.201919	0	0.190924	0.508882	0.134532	0.190338	0.144482	lowly	lowly	lowly	lowly	lowly	lowly	lowly	lowly
Bra000396	Two	MF2	2.50516	1.91806	2.52684	2.74687	3.26919	5.56119	5.19617	1.79021	lowly	lowly	lowly	lowly	lowly	medium	medium	lowly
Bra000397	Single	MF2	55.9917	30.0559	77.9089	56.9425	30.9004	87.3219	135.152	81.5966	highly	medium	highly	highly	medium	highly	highly	highly
Bra000398	Single	MF2	20.5614	31.655	40.954	47.3424	5.78821	22.3203	28.8174	10.3208	medium	medium	medium	medium	medium	medium	medium	medium
Bra000399	Two	MF2	2.0776	1.34403	2.55475	2.12979	0.478809	0.980315	1.38936	0.375111	lowly	lowly	lowly	lowly	lowly	lowly	lowly	lowly
Bra000400	Two	MF2	20.8066	22.932	20.6818	22.9262	24.0635	10.8367	12.052	13.5393	medium	medium	medium	medium	medium	medium	medium	medium
Bra000401	Three	MF2	64.3621	51.7272	2.99858	2.1336	10.71	62.2199	9.35129	58.2059	highly	highly	lowly	lowly	medium	highly	medium	highly
Bra000402	Three	MF2	0	0	0.234756	0.359404	0.237541	0.709279	0	0.509749	lowly	lowly	lowly	lowly	lowly	lowly	lowly	lowly
Bra000403	Three	MF2	26.9098	20.2808	31.0314	19.1687	20.2343	8.14801	12.5371	4.86986	medium	medium	medium	medium	medium	medium	medium	lowly
Bra000404	Three	MF2	0	0	0	0	0	62.0059	0	0.436342	lowly	lowly	lowly	lowly	lowly	highly	lowly	lowly
Bra000405	Two	MF2	15.5554	8.37126	25.2826	15.0624	16.2496	43.401	48.7805	39.0778	medium	medium	medium	medium	medium	medium	medium	medium
Bra000406	0	0	0.114622	0.220755	0.774124	1.40922	0.0522552	2.0152	17.9097	4.32489	lowly	lowly	lowly	lowly	lowly	lowly	medium	lowly
Bra000407	Two	MF2	1.82077	2.08637	3.89136	3.28815	3.58734	3.55599	4.49294	1.63625	lowly	lowly	lowly	lowly	lowly	lowly	lowly	lowly
Bra000408	Three	MF2	5.22654	4.58077	10.3462	10.7604	12.9922	7.17955	9.47791	3.24513	medium	lowly	medium	medium	medium	medium	medium	lowly
Bra000409	Two	MF2	10.8614	11.4442	12.6654	16.5698	19.3621	24.5817	7.80408	13.6265	medium	medium	medium	medium	medium	medium	medium	medium
Bra000410	Two	MF2	18.9618	16.0268	35.9451	27.4085	17.9369	162.585	25.3054	54.4011	medium	medium	medium	medium	medium	highly	medium	highly
Bra000411	Three	MF2	0	0	0	0	0	0	0	0	lowly	lowly	lowly	lowly	lowly	lowly	lowly	lowly
Bra000412	Three	MF2	9.60876	7.57664	4.19099	1.66415	0.50559	1.21024	0	4.87709	medium	medium	lowly	lowly	lowly	lowly	lowly	lowly
Bra000413	Single	MF2	22.5561	12.4853	37.8325	15.764	16.7004	12.4128	23.1168	23.679	medium	medium	medium	medium	medium	medium	medium	medium
Bra000414	Three	MF2	0	0	0.314106	0	0	0.630597	0	0	lowly	lowly	lowly	lowly	lowly	lowly	lowly	lowly
Bra000415	Two	MF2	2.24552	5.37388	2.17382	6.06673	5.76568	5.83645	9.2629	21.2404	lowly	medium	lowly	medium	medium	medium	medium	medium
Bra000416	Two	MF2	6.66065	7.07855	15.4609	17.6509	17.7683	6.50298	13.3101	0.891694	medium	medium	medium	medium	medium	medium	medium	lowly
Bra000417	Two	MF2	6.22746	6.80047	8.52533	11.8629	12.9532	31.1258	18.7241	24.8251	medium	medium	medium	medium	medium	medium	medium	medium
Bra000418	Two	MF2	0.201735	0	0	0	0	11.0194	0	0	lowly	lowly	lowly	lowly	lowly	medium	lowly	lowly
Bra000419	Two	MF2	87.116	933.037	113.906	476.544	311.642	22.8076	3.05269	26.6065	highly	highly	highly	highly	highly	medium	lowly	medium
Bra000420	Two	MF2	1.43853	0.858328	0.37441	0.135369	1.15797	2.4333	3.93694	1.42404	lowly	lowly	lowly	lowly	lowly	lowly	lowly	lowly
Bra000421	Three	MF2	1.83223	1.62152	3.53103	6.02492	1.2051	2.22339	1.13816	3.10907	lowly	lowly	lowly	medium	lowly	lowly	lowly	lowly
Bra000422	Two	MF2	0	0	0.898033	0.533064	0	0	6.28874	0	lowly	lowly	lowly	lowly	lowly	lowly	medium	lowly
Bra000423	Two	MF2	0	0.154577	90.9198	82.4215	0.291731	3.81593	0.647551	11.4825	lowly	lowly	highly	highly	lowly	lowly	lowly	medium
Bra000424	Single	MF2	5.53929	5.22198	6.06596	4.93938	7.23819	7.24688	11.3042	2.85248	medium	medium	medium	lowly	medium	medium	medium	lowly
Bra000425	Single	MF2	0	0	0	0	0	0	0	0	lowly	lowly	lowly	lowly	lowly	lowly	lowly	lowly
Bra000426	Two	MF2	0	0	0	0	0	0	5.16547	0	lowly	lowly	lowly	lowly	lowly	lowly	medium	lowly
Bra000427	Two	MF2	0	0	0	0	0	0	2.33327	0	lowly	lowly	lowly	lowly	lowly	lowly	lowly	lowly
Bra000428	Two	MF2	36.777	11.6714	67.3245	47.4353	33.5739	59.2921	61.9968	58.8817	medium	medium	highly	medium	medium	highly	highly	highly
Bra000429	Three	MF2	4.81757	3.50076	40.7492	36.2663	8.92596	7.66046	3.40857	0.93936	lowly	lowly	medium	medium	medium	medium	lowly	lowly
Bra000430	Three	MF2	29.8718	12.7369	18.2981	8.61189	6.08629	61.3336	69.1044	167.361	medium	medium	medium	medium	medium	highly	highly	highly
Bra000431	Two	MF2	0	0	0	0	0	0	0	0	lowly	lowly	lowly	lowly	lowly	lowly	lowly	lowly
Bra000432	Two	MF2	3.83558	5.20651	2.26105	3.52422	11.0749	6.9733	3.68433	8.70878	lowly	medium	lowly	lowly	medium	medium	lowly	medium
Bra000433	Single	MF2	0	0.0560069	0.521352	0.397422	0	1.29302	0.33329	0.503552	lowly	lowly	lowly	lowly	lowly	lowly	lowly	lowly
Bra000434	Three	MF2	0	0.0675972	0.534181	1.72574	1.21377	1.21559	0	4.4968	lowly	lowly	lowly	lowly	lowly	lowly	lowly	lowly
Bra000435	Two	MF2	9.5138	10.7589	8.85269	12.5038	3.07394	1.03151	0.971965	0	medium	medium	medium	medium	lowly	lowly	lowly	lowly
Bra000436	Two	MF2	17.3174	10.6699	0.194213	0	1.7312	0.196725	0	0	medium	medium	lowly	lowly	lowly	lowly	lowly	lowly
Bra000437	Two	MF2	0	0	0	0	0.106868	0	0	0	lowly	lowly	lowly	lowly	lowly	lowly	lowly	lowly
Bra000438	Three	MF2	0	0	0	0	0	400.647	0	0.406517	lowly	lowly	lowly	lowly	lowly	highly	lowly	lowly
Bra000439	Three	MF2	0	0	0	0	0.106868	251.448	0	0	lowly	lowly	lowly	lowly	lowly	highly	lowly	lowly
Bra000440	Single	MF2	0	0.046909	0	0.0443688	0	0	2.17854	0	lowly	lowly	lowly	lowly	lowly	lowly	lowly	lowly
Bra000441	Two	MF2	0.973258	1.60942	0	0	2.27697	0	0	0.170178	lowly	lowly	lowly	lowly	lowly	lowly	lowly	lowly
Bra000442	Three	MF2	3.61556	3.20549	28.4887	25.0691	7.09896	3.69312	4.63806	5.19706	lowly	lowly	medium	medium	medium	lowly	lowly	medium
Bra000443	Three	MF2	122.281	125.592	194.151	187.58	185.812	110.017	205.328	82.5003	highly	highly	highly	highly	highly	highly	highly	highly
Bra000444	Two	MF2	0.517483	0.555522	0.285013	0.295616	1.08828	0.216759	0.20479	0.0774182	lowly	lowly	lowly	lowly	lowly	lowly	lowly	lowly
Bra000445	Single	MF2	32.0839	32.3701	39.6299	37.1256	41.7613	28.1445	28.9516	31.0097	medium	medium	medium	medium	medium	medium	medium	medium
Bra000446	Single	MF2	3.75298	3.78713	3.92677	5.55322	6.27222	8.70032	4.74871	2.46055	lowly	lowly	lowly	medium	medium	medium	lowly	lowly
Bra000447	Two	MF2	0.339592	1.07859	1.30869	1.19474	0.975768	2.65597	2.2751	2.0738	lowly	lowly	lowly	lowly	lowly	lowly	lowly	lowly
Bra000448	Two	MF2	3.44748	3.47623	3.66495	4.43715	4.76847	6.82374	15.4179	4.81519	lowly	lowly	lowly	lowly	lowly	medium	medium	lowly
Bra000449	Two	MF2	0	0.206361	0.135712	0.650399	0.454964	0.137245	2.52412	0.294821	lowly	lowly	lowly	lowly	lowly	lowly	lowly	lowly
Bra000450	Single	MF2	56.8959	480.767	370.132	1187.65	0	125.036	113.038	261.997	highly	highly	highly	highly	lowly	highly	highly	highly
Bra000451	Three	MF2	323.636	1640.51	1.50909	7.16222	396.82	131.765	57.5619	96.0018	highly	highly	lowly	medium	highly	highly	highly	highly
Bra000452	Two	MF2	1.96338	2.31586	4.73673	3.65005	5.05697	2.15716	10.6862	14.15	lowly	lowly	lowly	lowly	medium	lowly	medium	medium
Bra000453	Two	MF2	2.30087	2.62948	0	0.19895	1.19554	13.8063	5.15213	0	lowly	lowly	lowly	lowly	lowly	medium	medium	lowly
Bra000454	Two	MF2	94.792	82.3967	170.418	152.875	141.559	150.357	244.555	81.3319	highly	highly	highly	highly	highly	highly	highly	highly
Bra000455	Two	MF2	158.244	136.457	147.351	112.559	169.586	85.5738	78.2629	59.8425	highly	highly	highly	highly	highly	highly	highly	highly
Bra000456	Two	MF2	3.47116	4.74385	4.32903	4.27505	5.98186	4.91718	4.44352	2.32881	lowly	lowly	lowly	lowly	medium	lowly	lowly	lowly
Bra000457	Two	MF2	23.648	29.7638	37.0329	55.0722	48.87	19.7031	21.6936	16.6121	medium	medium	medium	highly	medium	medium	medium	medium
Bra000458	Three	MF2	67.2796	77.7206	78.3273	53.862	80.1352	57.6287	168.226	45.6897	highly	highly	highly	highly	highly	highly	highly	medium
Bra000459	Single	MF2	2.29015	0	1.13383	2.80632	1.17369	9.90573	4.55438	4.9036	lowly	lowly	lowly	lowly	lowly	medium	lowly	lowly
Bra000460	Two	MF2	267.075	272.23	602.58	473.029	437.872	1306.89	194.078	865.912	highly	highly	highly	highly	highly	highly	highly	highly
Bra000461	Two	MF2	72.3908	64.4401	0.160448	0.414766	6.13161	7.05557	8.31083	4.70731	highly	highly	lowly	lowly	medium	medium	medium	lowly
Bra000462	Two	MF2	0	0	126.529	68.3389	0.374644	2.4325	0	8.27572	lowly	lowly	highly	highly	lowly	lowly	lowly	medium
Bra000463	Single	MF2	1.01898	1.09487	4.70157	5.81537	2.4381	3.72278	2.45345	3.20003	lowly	lowly	lowly	medium	lowly	lowly	lowly	lowly
Bra000464	Single	MF2	5.83304	5.19395	8.27029	7.10108	9.20324	8.63376	9.38165	3.59415	medium	medium	medium	medium	medium	medium	medium	lowly
Bra000465	Single	MF2	10.9427	18.4474	3.96985	6.61672	15.715	6.66936	6.11156	2.73496	medium	medium	lowly	medium	medium	medium	medium	lowly
Bra000466	Two	MF2	12.8874	15.4281	9.80778	15.7289	19.8176	10.3281	17.1338	9.07266	medium	medium	medium	medium	medium	medium	medium	medium
Bra000467	Two	MF2	0.84433	1.75724	11.0822	13.728	1.61526	15.594	0.576358	2.67161	lowly	lowly	medium	medium	lowly	medium	lowly	lowly
Bra000468	Single	MF2	0.438123	0.263739	0.852276	0.994479	0.241972	1.27732	0.597751	10.1695	lowly	lowly	lowly	lowly	lowly	lowly	lowly	medium
Bra000469	Two	MF2	0.568612	0.3421	0	0.0111638	0	1.41569	0.430456	0.270404	lowly	lowly	lowly	lowly	lowly	lowly	lowly	lowly
Bra000470	Single	MF2	0	0	0	0	0	0	0	0	lowly	lowly	lowly	lowly	lowly	lowly	lowly	lowly
Bra000471	Two	MF2	5.52019	6.20279	12.9043	15.774	4.10776	6.94925	6.21901	16.7587	medium	medium	medium	medium	lowly	medium	medium	medium
Bra000472	Two	MF2	46.7031	67.6986	184.671	162.394	63.239	86.1259	83.6163	212.662	medium	highly	highly	highly	highly	highly	highly	highly
Bra000473	Single	MF2	6.25818	5.61595	8.99172	8.95589	9.35643	8.18184	8.86322	4.07146	medium	medium	medium	medium	medium	medium	medium	lowly
Bra000474	Two	MF2	366.508	256.657	75.2434	56.6411	81.1666	587.339	146.828	262.777	highly	highly	highly	highly	highly	highly	highly	highly
Bra000475	Two	MF2	19.7078	16.661	22.0001	25.0832	23.163	24.349	22.5981	46.5293	medium	medium	medium	medium	medium	medium	medium	medium
Bra000476	Single	MF2	0	0	0	0	0	0	0	0	lowly	lowly	lowly	lowly	lowly	lowly	lowly	lowly
Bra000477	0	0	5.30049	7.07997	8.25999	7.74082	14.6319	2.00231	2.5946	2.87065	medium	medium	medium	medium	medium	lowly	lowly	lowly
Bra000478	Three	MF2	0	0.155839	0.238668	0.331692	0.184906	2.66126	0.571307	0	lowly	lowly	lowly	lowly	lowly	lowly	lowly	lowly
Bra000479	Three	MF2	8.97443	14.0322	40.724	47.1453	10.5468	95.1215	57.165	18.4823	medium	medium	medium	medium	medium	highly	highly	medium
Bra000480	Three	MF2	36.5842	44.3035	30.4823	35.5203	50.3375	58.597	28.2675	55.9246	medium	medium	medium	medium	highly	highly	medium	highly
Bra000481	Three	MF2	28.9987	14.1638	67.6697	26.547	55.9051	101.515	83.2907	14.1579	medium	medium	highly	medium	highly	highly	highly	medium
Bra000482	Single	MF2	0	0	0	0	0	0	1.10243	0	lowly	lowly	lowly	lowly	lowly	lowly	lowly	lowly
Bra000483	Three	MF2	340.988	291.247	465.178	369.947	559.432	470.807	450.906	204.115	highly	highly	highly	highly	highly	highly	highly	highly
Bra000484	Two	MF2	0	0	0	0	0.0997288	0	0	0	lowly	lowly	lowly	lowly	lowly	lowly	lowly	lowly
Bra000485	Two	MF2	1.34207	1.93874	1.66801	1.28263	1.1856	0.561117	6.34216	0.603792	lowly	lowly	lowly	lowly	lowly	lowly	medium	lowly
Bra000486	Single	MF2	1.34983	1.54391	1.06576	1.29156	0.618075	0.47937	1.86584	0.128636	lowly	lowly	lowly	lowly	lowly	lowly	lowly	lowly
Bra000487	Two	MF2	7.95647	8.45746	3.8366	4.98333	10.8672	0.284399	0	1.42326	medium	medium	lowly	lowly	medium	lowly	lowly	lowly
Bra000488	Single	MF2	3.84691	3.90477	0.212065	0.748578	0.0499809	1.07363	4.71231	3.80121	lowly	lowly	lowly	lowly	lowly	lowly	lowly	lowly
Bra000489	0	0	2.38348	1.36526	0	0.309882	0.103424	0.332584	2.82507	4.04452	lowly	lowly	lowly	lowly	lowly	lowly	lowly	lowly
Bra000490	Three	MF2	4.65511	3.8715	8.25598	8.1205	7.33974	6.06968	7.96396	4.26258	lowly	lowly	medium	medium	medium	medium	medium	lowly
Bra000491	Three	MF2	0.201735	0.410664	1.36542	0.582135	1.44758	0.983871	0.555878	0.211816	lowly	lowly	lowly	lowly	lowly	lowly	lowly	lowly
Bra000492	Two	MF2	11.5372	12.1536	7.72434	7.14329	10.2683	16.7875	8.301	5.55288	medium	medium	medium	medium	medium	medium	medium	medium
Bra000493	Two	MF2	11.1131	6.90493	16.2897	12.7968	12.3098	13.0746	3.4999	0.926776	medium	medium	medium	medium	medium	medium	lowly	lowly
Bra000494	Two	MF2	12.1818	13.633	18.8596	21.3493	22.8657	28.3696	26.2856	27.9501	medium	medium	medium	medium	medium	medium	medium	medium
Bra000495	Three	MF2	0	0	0.942341	1.93419	0.0644339	5.03743	2.69661	4.24052	lowly	lowly	lowly	lowly	lowly	medium	lowly	lowly
Bra000496	Single	MF2	5.40503	4.02763	3.08317	1.81833	6.34952	7.42948	0.871879	1.67313	medium	lowly	lowly	lowly	medium	medium	lowly	lowly
Bra000497	Two	MF2	48.4082	60.4253	0	0	6.57275	37.167	0	0	medium	highly	lowly	lowly	medium	medium	lowly	lowly
Bra000498	Three	MF2	1.53289	2.94667	1.40708	1.06968	2.18064	0.856127	5.76323	0.840858	lowly	lowly	lowly	lowly	lowly	lowly	medium	lowly
Bra000499	Single	MF2	5.61985	5.09321	11.9891	12.4636	10.3214	11.5488	7.31255	11.8867	medium	medium	medium	medium	medium	medium	medium	medium
Bra000500	Two	MF2	2.52679	2.64109	6.01323	5.98221	5.58038	7.09955	4.26456	4.46584	lowly	lowly	medium	medium	medium	medium	lowly	lowly
Bra000501	Three	MF2	288.897	787.918	207.458	513.234	703.287	77.8921	136.035	63.1956	highly	highly	highly	highly	highly	highly	highly	highly
Bra000502	Single	MF2	0	0	0	0.0752996	0	0	0	0	lowly	lowly	lowly	lowly	lowly	lowly	lowly	lowly
Bra000503	Two	MF2	28.3294	33.3169	50.068	57.4351	59.2233	36.8461	66.5893	57.0227	medium	medium	highly	highly	highly	medium	highly	highly
Bra000504	Single	MF2	0	0	0	0	0	0	0	0	lowly	lowly	lowly	lowly	lowly	lowly	lowly	lowly
Bra000505	Single	MF2	13.0764	30.2609	31.7084	59.0067	44.7718	23.8686	52.424	34.0686	medium	medium	medium	highly	medium	medium	highly	medium
Bra000506	Three	MF2	0	0	4.92373	4.90605	0.151261	0	0	0	lowly	lowly	lowly	lowly	lowly	lowly	lowly	lowly
Bra000507	Three	MF2	148.399	82.865	121.065	50.1622	29.0137	15.9636	34.4291	14.9806	highly	highly	highly	highly	medium	medium	medium	medium
Bra000508	Two	MF2	410.196	357.999	300.421	292.708	143.487	109.79	8.70955	89.8395	highly	highly	highly	highly	highly	highly	medium	highly
Bra000509	Two	MF2	3.67385	2.60081	5.32877	6.39026	3.61747	5.57415	5.62349	4.28626	lowly	lowly	medium	medium	lowly	medium	medium	lowly
Bra000510	Single	MF2	1.69243	1.19195	2.04604	1.84308	0.407073	1.44424	2.62213	6.44293	lowly	lowly	lowly	lowly	lowly	lowly	lowly	medium
Bra000511	Two	MF2	0	0	1.68505	2.09062	0.977596	0	2.13253	9.15306	lowly	lowly	lowly	lowly	lowly	lowly	lowly	medium
Bra000512	Single	MF2	0	0	0	9.51879	3.00094	0	0	3.32017	lowly	lowly	lowly	medium	lowly	lowly	lowly	lowly
Bra000513	Single	MF2	4.26557	11.4442	83.0525	149.029	55.7516	0	1.29137	149.626	lowly	medium	highly	highly	highly	lowly	lowly	highly
Bra000514	Single	MF2	0	0	0	0	0	0	0.185523	0.0701042	lowly	lowly	lowly	lowly	lowly	lowly	lowly	lowly
Bra000515	Two	MF2	0	0	1.6571	1.97277	0	0	0	0.224919	lowly	lowly	lowly	lowly	lowly	lowly	lowly	lowly
Bra000516	Single	MF2	5.99788	16.6866	16.1646	23.4548	25.0984	7.61954	15.093	10.2273	medium	medium	medium	medium	medium	medium	medium	medium
Bra000517	Two	MF2	1.3925	1.91996	2.07369	1.95621	0.842351	1.05184	2.45586	19.9476	lowly	lowly	lowly	lowly	lowly	lowly	lowly	medium
Bra000518	Single	MF2	4.2976	2.62421	5.27467	3.78984	3.88714	4.74455	6.68691	0.602693	lowly	lowly	medium	lowly	lowly	lowly	medium	lowly
Bra000519	Three	MF2	0.205308	0	0	0	0	0	0.28282	0.215584	lowly	lowly	lowly	lowly	lowly	lowly	lowly	lowly
Bra000520	Single	MF2	4.19335	2.81512	7.93931	7.0241	10.7616	6.0012	8.71197	0.23526	lowly	lowly	medium	medium	medium	medium	medium	lowly
Bra000521	Three	MF2	0	0	0	0	0	4.11683	0	1.21661	lowly	lowly	lowly	lowly	lowly	lowly	lowly	lowly
Bra000522	Two	MF2	0	0	0	0	0	0.196502	2.50895	0	lowly	lowly	lowly	lowly	lowly	lowly	lowly	lowly
Bra000523	Two	MF2	12.5805	7.13078	19.228	13.8681	3.59393	13.8543	1.11819	4.4742	medium	medium	medium	medium	lowly	medium	lowly	lowly
Bra000524	Two	MF2	0.44146	0.676812	0.546923	0.445451	1.20284	0.801436	0.43696	0.660303	lowly	lowly	lowly	lowly	lowly	lowly	lowly	lowly
Bra000525	Single	MF2	4.81723	3.52232	4.89551	4.15938	5.42031	5.16549	7.95137	3.79651	lowly	lowly	lowly	lowly	medium	medium	medium	lowly
Bra000526	Two	MF2	8.63289	10.7589	12.0873	14.171	18.0282	0.515754	0.485982	5.36179	medium	medium	medium	medium	medium	lowly	lowly	medium
Bra000527	Single	MF2	0.320877	0.531293	3.42303	2.34038	0.658413	0	0	0	lowly	lowly	lowly	lowly	lowly	lowly	lowly	lowly
Bra000528	Single	MF2	22.3958	20.6109	14.8464	12.1082	24.022	11.6752	8.08617	18.2633	medium	medium	medium	medium	medium	medium	medium	medium
Bra000529	Two	MF2	27.2426	26.0795	22.5667	22.329	34.1641	22.5098	16.3225	15.8021	medium	medium	medium	medium	medium	medium	medium	medium
Bra000530	Single	MF2	0	0	0	0	0	0	2.87131	0	lowly	lowly	lowly	lowly	lowly	lowly	lowly	lowly
Bra000531	Single	MF2	0.369558	0.394926	1.33635	1.32821	1.91454	0.631907	0.511481	0.774323	lowly	lowly	lowly	lowly	lowly	lowly	lowly	lowly
Bra000532	Single	MF2	13.359	11.8218	5.66995	4.95105	11.8796	7.99708	9.35139	4.43239	medium	medium	medium	lowly	medium	medium	medium	lowly
Bra000533	Single	MF2	9.14244	5.26522	7.03323	3.73235	6.99123	3.64071	9.00277	5.67947	medium	medium	medium	lowly	medium	lowly	medium	medium
Bra000534	Two	MF2	8.82252	7.15626	10.9886	10.1124	5.54623	20.0245	16.9172	10.7831	medium	medium	medium	medium	medium	medium	medium	medium
Bra000535	Single	MF2	0.11864	0.203515	0	0	0.14222	0	0.0411581	0.0620661	lowly	lowly	lowly	lowly	lowly	lowly	lowly	lowly
Bra000536	Single	MF2	55.4195	49.574	43.0638	45.6999	54.7292	106.357	61.2896	40.3927	highly	medium	medium	medium	highly	highly	highly	medium
Bra000537	Single	MF2	32.0278	29.0776	36.1211	31.2335	34.6843	25.3201	32.8837	18.2797	medium	medium	medium	medium	medium	medium	medium	medium
Bra000538	Single	MF2	57.0922	48.9486	0	0	42.3883	25.7002	0.452263	24.3191	highly	medium	lowly	lowly	medium	medium	lowly	medium
Bra000539	Single	MF2	17.2011	10.2794	33.0755	25.3548	17.2121	50.2177	42.9542	133.034	medium	medium	medium	medium	medium	highly	medium	highly
Bra000540	Single	MF2	0	0	0.343817	0.0949556	0.0317847	0	1.18601	0.373569	lowly	lowly	lowly	lowly	lowly	lowly	lowly	lowly
Bra000541	0	0	0	0.059639	0.0615518	0	0	119.387	0	0.535044	lowly	lowly	lowly	lowly	lowly	highly	lowly	lowly
Bra000542	Single	MF2	0	0	2.9277	2.48287	0.441814	0.0872626	0	12.0683	lowly	lowly	lowly	lowly	lowly	lowly	lowly	medium
Bra000543	Single	MF2	29.6934	28.5835	36.3672	34.0557	41.605	35.602	20.9859	36.2272	medium	medium	medium	medium	medium	medium	medium	medium
Bra000544	Single	MF2	48.892	53.0891	210.98	260.236	84.3832	0.553445	1.37016	215.047	medium	highly	highly	highly	highly	lowly	lowly	highly
Bra000545	Single	MF2	10.5959	7.40003	5.19176	3.26664	7.29494	11.2875	10.4603	3.18423	medium	medium	medium	lowly	medium	medium	medium	lowly
Bra000546	Single	MF2	0.696708	1.04453	0.0959922	0.538889	3.64568	0	3.58049	0.73	lowly	lowly	lowly	lowly	lowly	lowly	lowly	lowly
Bra000547	Single	MF2	85.4952	77.107	1.66746	1.56771	23.1955	81.8716	40.5413	16.0038	highly	highly	lowly	lowly	medium	highly	medium	medium
Bra000548	Two	MF2	3.65672	6.42224	15.779	20.1125	14.1184	0	0	5.07584	lowly	medium	medium	medium	medium	lowly	lowly	medium
Bra000549	Two	MF2	3.29821	4.0777	2.13382	2.73747	2.64465	1.49208	0.341274	0.772898	lowly	lowly	lowly	lowly	lowly	lowly	lowly	lowly
Bra000550	Single	MF2	1.93747	1.341	4.51666	5.90238	4.01846	3.17696	3.984	1.83221	lowly	lowly	lowly	medium	lowly	lowly	lowly	lowly
Bra000551	Two	MF2	8.67686	6.65161	33.7096	38.8138	29.5747	10.7131	69.1141	10.0351	medium	medium	medium	medium	medium	medium	highly	medium
Bra000552	Single	MF2	4.7435	4.62295	4.22705	5.76802	6.21159	7.71604	4.61099	2.92307	lowly	lowly	lowly	medium	medium	medium	lowly	lowly
Bra000553	Two	MF2	4.99991	5.62895	1.74539	1.65913	4.25777	5.64395	1.19342	0.903001	lowly	medium	lowly	lowly	lowly	medium	lowly	lowly
Bra000554	Two	MF2	4.62315	3.32143	5.22165	3.94379	4.86159	4.87165	6.70417	4.69008	lowly	lowly	medium	lowly	lowly	lowly	medium	lowly
Bra000555	Two	MF2	0.232496	0.178207	5.0003	5.95275	0.577008	0.341039	0.107501	2.23029	lowly	lowly	medium	medium	lowly	lowly	lowly	lowly
Bra000556	Single	MF2	0	0	7.96275	12.8195	1.41229	0	1.5323	2.42641	lowly	lowly	medium	medium	lowly	lowly	lowly	lowly
Bra000557	Single	MF2	2.88401	1.62562	2.20316	2.52561	1.64843	17.9564	82.0646	6.676	lowly	lowly	lowly	lowly	lowly	medium	highly	medium
Bra000558	Two	MF2	2.72368	2.3851	13.6935	10.17	2.95499	11.2238	16.6199	2.77524	lowly	lowly	medium	medium	lowly	medium	medium	lowly
Bra000559	Single	MF2	0	0	0	0	0	0	0	0	lowly	lowly	lowly	lowly	lowly	lowly	lowly	lowly
Bra000560	Single	MF2	3.5895	8.13841	0.101836	0.239046	1.38899	4.95037	0	2.32327	lowly	medium	lowly	lowly	lowly	lowly	lowly	lowly
Bra000561	Single	MF2	2.66452	3.45326	4.86641	5.89112	4.9053	6.60079	3.11063	4.27258	lowly	lowly	lowly	medium	lowly	medium	lowly	lowly
Bra000562	Single	MF2	0	0	8.61832	8.75069	0	0	0	10.3422	lowly	lowly	medium	medium	lowly	lowly	lowly	medium
Bra000563	Two	MF2	1.38879	1.3837	2.11755	2.13192	1.90902	3.05574	2.24753	1.3726	lowly	lowly	lowly	lowly	lowly	lowly	lowly	lowly
Bra000564	0	0	1.27256	1.18554	2.17072	2.43334	2.75142	2.95122	2.21935	1.25556	lowly	lowly	lowly	lowly	lowly	lowly	lowly	lowly
Bra000565	Single	MF2	0.170909	0.0529707	5.32401	4.68605	0.251885	0	0	0.0596402	lowly	lowly	medium	lowly	lowly	lowly	lowly	lowly
Bra000566	Three	MF2	0.15708	0.388362	0.606858	0.0734313	0.219873	79.1157	0	0	lowly	lowly	lowly	lowly	lowly	highly	lowly	lowly
Bra000567	Single	MF2	114.24	246.54	1.50774	1.58695	133.5	55.9115	20.6872	88.8235	highly	highly	lowly	lowly	highly	highly	medium	highly
Bra000568	Single	MF2	1.36142	0.787321	4.62288	4.66982	0.518077	0	0	16.5625	lowly	lowly	lowly	lowly	lowly	lowly	lowly	medium
Bra000569	Single	MF2	0	0.181203	0.634167	0	0.33663	0	0	0.344127	lowly	lowly	lowly	lowly	lowly	lowly	lowly	lowly
Bra000570	Two	MF2	0.356802	1.03353	2.98382	3.96391	6.73911	4.87873	4.60394	2.86733	lowly	lowly	lowly	lowly	medium	lowly	lowly	lowly
Bra000571	Two	MF2	131.445	134.369	118.714	112.189	165.402	173.887	184.556	234.911	highly	highly	highly	highly	highly	highly	highly	highly
Bra000572	Single	MF2	0	0	0	0.070379	0	0.154338	3.82717	0.0827008	lowly	lowly	lowly	lowly	lowly	lowly	lowly	lowly
Bra000573	Single	MF2	6.38002	7.34167	14.967	17.5171	14.1497	12.9965	14.5845	10.0629	medium	medium	medium	medium	medium	medium	medium	medium
Bra000574	Single	MF2	147.217	302.471	305.478	469.488	207.474	310.928	436.146	420.817	highly	highly	highly	highly	highly	highly	highly	highly
Bra000575	Single	MF2	4.39039	4.4487	4.3048	3.66984	40.4243	9.61753	12.371	2.5368	lowly	lowly	lowly	lowly	medium	medium	medium	lowly
Bra000576	Single	MF2	0	0.177376	0	0	0.334177	0	0	0	lowly	lowly	lowly	lowly	lowly	lowly	lowly	lowly
Bra000577	Single	MF2	4.88772	4.94037	6.1451	7.22143	7.17829	8.91537	10.0784	8.54933	lowly	lowly	medium	medium	medium	medium	medium	medium
Bra000578	Single	MF2	0.100392	0.0479154	3.67938	3.58028	0.0908384	0	0	50.3864	lowly	lowly	lowly	lowly	lowly	lowly	lowly	highly
Bra000579	Single	MF1	0	0	0	0	1.10044	0	6.46065	0	lowly	lowly	lowly	lowly	lowly	lowly	medium	lowly
Bra000580	Two	MF1	0	0	1.63134	0	3.791	0	0	0	lowly	lowly	lowly	lowly	lowly	lowly	lowly	lowly
Bra000581	Single	MF1	0.0883968	0.0837645	2.04555	2.41666	1.82791	0.950142	0	0.740799	lowly	lowly	lowly	lowly	lowly	lowly	lowly	lowly
Bra000582	Two	MF1	0	0	0	0	0	0.158319	2.23851	0	lowly	lowly	lowly	lowly	lowly	lowly	lowly	lowly
Bra000583	Two	MF1	24.763	27.8074	2.35018	2.67807	13.272	6.10627	1.58289	0.478781	medium	medium	lowly	lowly	medium	medium	lowly	lowly
Bra000584	Two	MF1	10.0786	13.7281	43.6829	57.2132	32.6337	4.56426	3.29023	1.71648	medium	medium	medium	highly	medium	lowly	lowly	lowly
Bra000585	Single	MF1	10.6876	8.35035	10.3086	7.61915	7.21559	4.51773	7.39279	0.215366	medium	medium	medium	medium	medium	lowly	medium	lowly
Bra000586	Two	MF1	2.30489	3.3563	4.04288	5.90853	3.03451	2.19547	1.6382	14.602	lowly	lowly	lowly	medium	lowly	lowly	lowly	medium
Bra000587	0	0	22.3983	35.2895	13.7688	23.5099	71.8793	10.0339	1.09389	46.6099	medium	medium	medium	medium	highly	medium	lowly	medium
Bra000588	Single	MF1	19.8158	26.0717	3.41206	8.38346	11.0879	35.0875	15.4804	35.6094	medium	medium	lowly	medium	medium	medium	medium	medium
Bra000589	Single	MF1	2.10855	4.196	2.1714	2.79672	13.5839	1.78419	8.34902	0.147411	lowly	lowly	lowly	lowly	medium	lowly	medium	lowly
Bra000590	Single	MF1	0	0	0	0	0	0	0	0	lowly	lowly	lowly	lowly	lowly	lowly	lowly	lowly
Bra000591	Single	MF1	0	0.192251	0.971067	1.81837	0.0911156	44.7549	0.278599	0.210992	lowly	lowly	lowly	lowly	lowly	medium	lowly	lowly
Bra000592	Single	MF2	7.47679	5.25114	2.88054	1.12837	1.55326	1.94956	1.13111	1.18567	medium	medium	lowly	lowly	lowly	lowly	lowly	lowly
Bra000593	Single	MF2	1.02088	1.69676	1.80827	1.44354	5.27765	3.48695	0.469454	13.3901	lowly	lowly	lowly	lowly	medium	lowly	lowly	medium
Bra000594	Single	MF2	128.735	159.976	128.75	163.057	194.16	77.4895	145.668	85.1292	highly	highly	highly	highly	highly	highly	highly	highly
Bra000595	Single	MF2	45.7524	39.0764	15.5539	15.9236	24.2883	15.0142	18.9079	4.20236	medium	medium	medium	medium	medium	medium	medium	lowly
Bra000596	Two	MF2	5.43647	5.38878	7.3406	6.98975	5.76914	17.7976	19.2489	26.9275	medium	medium	medium	medium	medium	medium	medium	medium
Bra000597	Single	MF2	21.9366	6.85604	14.8335	6.97185	10.5487	10.9245	22.1614	24.3408	medium	medium	medium	medium	medium	medium	medium	medium
Bra000598	Single	MF2	5.46248	5.01081	7.59865	6.66286	4.57615	17.6472	3.92864	1.90554	medium	medium	medium	medium	lowly	medium	lowly	lowly
Bra000599	Two	MF2	1.51648	1.09105	3.58134	5.55357	1.97792	35.5191	1.16234	3.00557	lowly	lowly	lowly	medium	lowly	medium	lowly	lowly
Bra000600	Single	MF2	13.7627	13.5928	18.3711	18.4112	20.0634	22.74	17.274	11.0912	medium	medium	medium	medium	medium	medium	medium	medium
Bra000601	Two	MF2	3.73971	5.41373	1.20551	3.20995	3.78969	8.71325	3.72022	6.32696	lowly	medium	lowly	lowly	lowly	medium	lowly	medium
Bra000602	Single	MF2	14.066	19.2679	28.9194	39.8253	42.7311	27.739	19.0048	16.1538	medium	medium	medium	medium	medium	medium	medium	medium
Bra000603	Single	MF2	21.9319	19.1953	15.3099	17.9609	18.3314	370.155	33.275	28.4883	medium	medium	medium	medium	medium	highly	medium	medium
Bra000604	Single	MF2	5.07286	5.77077	9.10422	10.2755	12.6591	16.7982	12.4774	15.4029	medium	medium	medium	medium	medium	medium	medium	medium
Bra000605	Single	MF2	22.3361	25.196	32.3708	37.3434	30.4214	31.2152	4.13907	26.5428	medium	medium	medium	medium	medium	medium	lowly	medium
Bra000606	Single	MF2	2.78683	1.94663	3.45572	3.45787	4.45583	3.30609	1.51482	1.04286	lowly	lowly	lowly	lowly	lowly	lowly	lowly	lowly
Bra000607	Single	MF2	5.97806	7.88393	3.67837	3.49534	6.67779	5.84008	10.9793	23.8686	medium	medium	lowly	lowly	medium	medium	medium	medium
Bra000608	Single	MF2	0	0	0	0	0	0	3.49412	0	lowly	lowly	lowly	lowly	lowly	lowly	lowly	lowly
Bra000609	Single	MF2	0.706994	1.19833	6.86199	3.20382	1.29501	0	15.9713	0	lowly	lowly	medium	lowly	lowly	lowly	medium	lowly
Bra000610	Single	MF2	2.61327	6.68545	3.21882	3.2749	5.10408	1.62119	3.92189	0.249625	lowly	medium	lowly	lowly	medium	lowly	lowly	lowly
Bra000611	Single	MF2	0.210508	0.0503862	7.8176	8.43496	0.14323	0.102821	0.291193	0.110296	lowly	lowly	medium	medium	lowly	lowly	lowly	lowly
Bra000612	Single	MF2	13.4396	11.3114	11.1319	10.9686	11.3587	11.616	11.0166	13.09	medium	medium	medium	medium	medium	medium	medium	medium
Bra000613	Three	MF2	5.66299	9.58088	408.054	320.28	5.17983	0.460065	0.324628	1044.25	medium	medium	highly	highly	medium	lowly	lowly	highly
Bra000614	Single	MF2	15.0193	15.7767	6.93243	7.22154	12.8391	58.9575	38.2219	41.4976	medium	medium	medium	medium	medium	highly	medium	medium
Bra000615	Single	MF2	0.920005	0.719994	14.4243	12.7279	0.629265	1756.43	2122.53	6.3883	lowly	lowly	medium	medium	lowly	highly	highly	medium
Bra000616	Single	MF2	10.8636	12.1787	2.28611	3.14691	10.5158	13.7148	10.6009	9.9366	medium	medium	lowly	lowly	medium	medium	medium	medium
Bra000617	Single	MF2	20.4505	21.5655	21.0418	23.8419	27.4336	13.7253	15.6399	5.81822	medium	medium	medium	medium	medium	medium	medium	medium
Bra000618	Single	MF2	0	0	0.785881	1.1451	0	0.181386	0.0514605	0.504647	lowly	lowly	lowly	lowly	lowly	lowly	lowly	lowly
Bra000619	Single	MF2	16.4122	16.2035	22.2361	21.6864	23.8587	11.612	21.2154	15.1004	medium	medium	medium	medium	medium	medium	medium	medium
Bra000620	Single	MF2	5.77233	4.5942	6.93484	6.40363	8.06741	6.92541	6.44495	2.01612	medium	lowly	medium	medium	medium	medium	medium	lowly
Bra000621	Single	MF2	3.59241	5.73739	4.8465	7.76678	14.5319	6.89546	7.96422	6.90739	lowly	medium	lowly	medium	medium	medium	medium	medium
Bra000622	Single	MF2	23.1337	20.9871	43.8051	37.5577	43.7435	35.3283	53.0396	47.0722	medium	medium	medium	medium	medium	medium	highly	medium
Bra000623	Single	MF2	44.5927	36.1044	55.5445	42.7443	36.1951	132.158	164.879	49.5485	medium	medium	highly	medium	medium	highly	highly	medium
Bra000624	Single	MF2	0	0	0	0	0	0	0	0	lowly	lowly	lowly	lowly	lowly	lowly	lowly	lowly
Bra000625	Single	MF2	5.54794	4.94247	11.1765	8.60342	7.54979	3.55855	8.97009	10.1435	medium	lowly	medium	medium	medium	lowly	medium	medium
Bra000626	Single	MF2	0	0	0	0	0	0.240532	0	0	lowly	lowly	lowly	lowly	lowly	lowly	lowly	lowly
Bra000627	Two	MF2	184.387	535.129	312.53	810.821	1239.1	137.09	330.865	229.337	highly	highly	highly	highly	highly	highly	highly	highly
Bra000628	Single	MF2	0	0	0	0	0	0	756.483	0	lowly	lowly	lowly	lowly	lowly	lowly	highly	lowly
Bra000629	Single	MF2	0	0	0.652727	1.5946	0.348414	0	0	14.1673	lowly	lowly	lowly	lowly	lowly	lowly	lowly	medium
Bra000630	Single	MF2	0	0	0	0.0806336	0	4.33835	409.004	0	lowly	lowly	lowly	lowly	lowly	lowly	highly	lowly
Bra000631	0	0	0	0	0	0	0	1.34145	1.18515	0	lowly	lowly	lowly	lowly	lowly	lowly	lowly	lowly
Bra000632	Single	MF1	19.1245	17.4066	48.0349	33.6573	20.5079	29.8104	79.0609	33.3258	medium	medium	medium	medium	medium	medium	highly	medium
Bra000633	Single	MF1	3.1292	4.84066	7.94829	9.72303	8.13379	15.5903	8.94611	8.41622	lowly	lowly	medium	medium	medium	medium	medium	medium
Bra000634	Single	MF1	10.6327	8.44155	7.30879	8.06949	8.54924	6.50349	8.18388	4.31424	medium	medium	medium	medium	medium	medium	medium	lowly
Bra000635	Single	MF1	7.02731	7.87704	7.61628	6.97058	11.7601	18.947	1.67428	2.01152	medium	medium	medium	medium	medium	medium	lowly	lowly
Bra000636	Single	MF1	14.2313	24.496	13.3811	19.0434	23.4114	27.9558	22.2992	18.215	medium	medium	medium	medium	medium	medium	medium	medium
Bra000637	Single	MF1	1.37248	1.86658	1.98487	2.11113	0.115522	0	0	1.88693	lowly	lowly	lowly	lowly	lowly	lowly	lowly	lowly
Bra000638	Single	MF1	0.21179	0.0507131	42.289	54.3913	36.2781	8.99983	1.17184	2.99618	lowly	lowly	medium	highly	medium	medium	lowly	lowly
Bra000639	Single	MF1	8.20865	8.70169	12.8543	14.6189	10.3514	11.7341	18.3712	9.09432	medium	medium	medium	medium	medium	medium	medium	medium
Bra000640	Single	MF1	0	0	0	0	0.122522	0	0	0	lowly	lowly	lowly	lowly	lowly	lowly	lowly	lowly
Bra000641	Two	MF1	29.0606	28.5777	40.935	44.4158	45.0802	43.5127	35.0131	29.1501	medium	medium	medium	medium	medium	medium	medium	medium
Bra000642	Single	MF1	9.0051	12.3245	17.5333	21.2899	20.6388	19.7945	10.3309	19.016	medium	medium	medium	medium	medium	medium	medium	medium
Bra000643	Single	MF1	26.7145	30.0655	41.4154	37.9634	33.0357	91.5104	133.066	49.7147	medium	medium	medium	medium	medium	highly	highly	medium
Bra000644	Single	MF1	0.387981	0.514878	0.587371	0.438441	1.49366	0.596059	0.614638	0.580222	lowly	lowly	lowly	lowly	lowly	lowly	lowly	lowly
Bra000645	Single	MF1	0	0	0	0	0	0	0.139702	0	lowly	lowly	lowly	lowly	lowly	lowly	lowly	lowly
Bra000646	Single	MF1	15.7684	16.1818	20.2534	21.809	23.5303	18.6427	29.3682	35.1982	medium	medium	medium	medium	medium	medium	medium	medium
Bra000647	Single	MF1	25.3746	27.7991	25.4982	34.2656	35.4679	11.6959	10.385	37.5937	medium	medium	medium	medium	medium	medium	medium	medium
Bra000648	Single	MF1	13.6118	8.0596	12.3291	7.93946	11.4349	16.1064	14.7878	12.3189	medium	medium	medium	medium	medium	medium	medium	medium
Bra000649	Tandem	-	0	0	0	0	0.0370729	0	0.114532	0	lowly	lowly	lowly	lowly	lowly	lowly	lowly	lowly
Bra000650	0	0	0.889202	2.59346	0.988771	3.08971	4.19857	0.534863	1.42144	0.572985	lowly	lowly	lowly	lowly	lowly	lowly	lowly	lowly
Bra000651	Single	MF1	0	274.423	2.47622	43.3222	31.1642	0	0	0	lowly	highly	lowly	medium	medium	lowly	lowly	lowly
Bra000652	Two	MF1	0	0	0	0	0	0.272388	0	0	lowly	lowly	lowly	lowly	lowly	lowly	lowly	lowly
Bra000653	Single	MF1	0.11026	0	0	0.25037	0.0501488	0	4.5747	0.115554	lowly	lowly	lowly	lowly	lowly	lowly	lowly	lowly
Bra000654	Single	MF1	245.982	158.524	828.405	374.357	148.212	70.1313	252.893	84.6441	highly	highly	highly	highly	highly	highly	highly	highly
Bra000655	Single	MF1	26.2494	18.7378	33.6542	33.6374	26.3685	29.2905	39.1374	21.5546	medium	medium	medium	medium	medium	medium	medium	medium
Bra000656	Single	MF1	30.9015	32.4612	35.0368	41.2774	41.5169	23.9855	47.5546	38.0689	medium	medium	medium	medium	medium	medium	medium	medium
Bra000657	Single	MF1	11.2636	11.8412	12.4004	15.0859	13.8986	8.62975	3.28445	81.2292	medium	medium	medium	medium	medium	medium	lowly	highly
Bra000658	Single	MF1	0	0	0	0	0.0526236	0	0	0	lowly	lowly	lowly	lowly	lowly	lowly	lowly	lowly
Bra000659	Single	MF1	1.97034	2.32469	7.6057	6.08781	0.225604	161.517	81.0246	164.077	lowly	lowly	medium	medium	lowly	highly	highly	highly
Bra000660	Single	MF1	1091.24	1105.3	285.765	336.458	613.377	13.4284	201.095	397.499	highly	highly	highly	highly	highly	medium	highly	highly
Bra000661	Two	MF1	9.76271	32.7137	12.7866	37.4453	56.0023	9.43703	10.8048	7.86086	medium	medium	medium	medium	highly	medium	medium	medium
Bra000662	Two	MF1	10.7253	16.2689	16.306	22.1795	31.7487	17.2799	26.4879	25.3029	medium	medium	medium	medium	medium	medium	medium	medium
Bra000663	Single	MF1	121.97	157.279	0	0.109809	65.9373	33.8003	7.97389	0.377887	highly	highly	lowly	lowly	highly	medium	medium	lowly
Bra000664	Single	MF1	2.86554	5.73962	8.07301	9.13385	17.0352	16.5695	13.1549	4.08461	lowly	medium	medium	medium	medium	medium	medium	lowly
Bra000665	0	0	0	0.216926	0.217582	0.102578	0.102713	2.64345	2.02716	0	lowly	lowly	lowly	lowly	lowly	lowly	lowly	lowly
Bra000666	Two	MF1	25.4971	37.3657	44.9635	43.5849	10.8828	10.6615	25.0219	50.9947	medium	medium	medium	medium	medium	medium	medium	highly
Bra000667	Single	MF1	29.9686	24.184	10.0791	8.67316	37.9899	24.1598	27.6977	4.07268	medium	medium	medium	medium	medium	medium	medium	lowly
Bra000668	Single	MF1	0	0	0	0.0583697	0	0	16.3489	0	lowly	lowly	lowly	lowly	lowly	lowly	medium	lowly
Bra000669	0	0	0.796009	0.232377	3.09383	2.19163	1.28519	10.0627	16.8613	4.61535	lowly	lowly	lowly	lowly	lowly	medium	medium	lowly
Bra000670	Single	MF1	97.0391	971.872	107.648	1179.9	1538.92	20.0402	36.5027	130.911	highly	highly	highly	highly	highly	medium	medium	highly
Bra000671	Single	MF1	0	0	0	0	0	0	0.549555	0	lowly	lowly	lowly	lowly	lowly	lowly	lowly	lowly
Bra000672	Two	MF1	1.57854	1.64394	3.86674	3.49792	10.4455	1.77884	6.04275	0	lowly	lowly	lowly	lowly	medium	lowly	medium	lowly
Bra000673	Two	MF1	0.124025	0.240262	0	0.284007	0.0568303	0	0.342855	1.69021	lowly	lowly	lowly	lowly	lowly	lowly	lowly	lowly
Bra000674	Single	MF1	2.26656	1.60937	3.25074	2.97935	3.1958	4.23517	3.28217	2.58337	lowly	lowly	lowly	lowly	lowly	lowly	lowly	lowly
Bra000675	Single	MF1	10.6517	7.50329	29.9142	32.4694	27.4695	11.2105	12.0387	2.46599	medium	medium	medium	medium	medium	medium	medium	lowly
Bra000676	Single	MF1	4.93873	4.69616	4.817	6.46038	4.2469	7.98542	2.98116	6.96343	lowly	lowly	lowly	medium	lowly	medium	lowly	medium
Bra000677	Single	MF1	1.30382	0.915331	2.2874	2.21817	1.02886	0	0.655475	0.745444	lowly	lowly	lowly	lowly	lowly	lowly	lowly	lowly
Bra000678	Single	MF1	0	0	0	0	0	0	0.144292	0.109302	lowly	lowly	lowly	lowly	lowly	lowly	lowly	lowly
Bra000679	Single	MF1	0.53583	0.804382	0.77498	0.32037	0.240989	0.959889	1.85425	0.280659	lowly	lowly	lowly	lowly	lowly	lowly	lowly	lowly
Bra000680	Single	MF1	9.04179	8.60903	30.0974	34.8795	6.57015	36.9137	1.73761	31.7982	medium	medium	medium	medium	medium	medium	lowly	medium
Bra000681	Single	MF1	13.3635	18.5186	21.3243	29.1325	35.9071	13.8592	31.8776	10.4962	medium	medium	medium	medium	medium	medium	medium	medium
Bra000682	Single	MF1	0	0	0.868829	0	0	0	0	0	lowly	lowly	lowly	lowly	lowly	lowly	lowly	lowly
Bra000683	Single	MF1	4.3772	8.54089	8.44191	15.404	10.325	13.1945	11.4715	13.5622	lowly	medium	medium	medium	medium	medium	medium	medium
Bra000684	Single	MF1	24.8168	20.5219	29.846	27.5582	34.0727	14.4749	19.529	18.4829	medium	medium	medium	medium	medium	medium	medium	medium
Bra000685	Single	MF1	46.404	37.7513	11.1139	8.6636	8.48643	11.6467	9.80008	6.5162	medium	medium	medium	medium	medium	medium	medium	medium
Bra000686	Single	MF1	0.291647	0.20237	2.85607	3.40416	0.406558	3.51696	6.53759	0.305266	lowly	lowly	lowly	lowly	lowly	lowly	medium	lowly
Bra000687	Two	MF1	493.33	810.595	0.191707	0.380604	117.012	152.027	47.2677	43.7174	highly	highly	lowly	lowly	highly	highly	medium	medium
Bra000688	Single	MF1	28.3115	35.9278	24.6614	28.5498	28.061	29.7802	35.6609	23.7869	medium	medium	medium	medium	medium	medium	medium	medium
Bra000689	Two	MF1	27.1352	36.4811	33.1102	38.8746	33.9567	19.0927	11.0374	9.17315	medium	medium	medium	medium	medium	medium	medium	medium
Bra000690	Two	MF1	38.2184	40.0318	9.07212	8.38926	30.0947	13.4425	10.0432	11.2195	medium	medium	medium	medium	medium	medium	medium	medium
Bra000691	Single	MF1	2.78248	1.84361	2.68126	2.45907	2.67158	1.8976	1.79325	6.03	lowly	lowly	lowly	lowly	lowly	lowly	lowly	medium
Bra000692	Two	MF1	1060.3	851.907	1368.1	876.962	1041.32	480.05	650.628	610.194	highly	highly	highly	highly	highly	highly	highly	highly
Bra000693	Single	MF1	14.7744	12.3096	25.1051	19.285	14.4253	9.61874	20.4193	7.28106	medium	medium	medium	medium	medium	medium	medium	medium
Bra000694	Two	MF1	12.7055	10.537	22.0454	20.8327	11.0297	27.5989	31.6448	55.6565	medium	medium	medium	medium	medium	medium	medium	highly
Bra000695	Single	MF1	0	0	0	0	0	0.436703	1.22584	0	lowly	lowly	lowly	lowly	lowly	lowly	lowly	lowly
Bra000696	Two	MF1	0	0	0	0	0	22.629	73.9318	0.211816	lowly	lowly	lowly	lowly	lowly	medium	highly	lowly
Bra000697	Single	MF1	0.17907	0.0424509	0.172662	0.0803098	0.161093	0.087487	0	0	lowly	lowly	lowly	lowly	lowly	lowly	lowly	lowly
Bra000698	Two	MF1	15.9238	14.1856	15.2576	18.2116	23.5802	9.08267	14.4868	11.7595	medium	medium	medium	medium	medium	medium	medium	medium
Bra000699	Two	MF1	101.646	36.6424	45.8755	21.1889	13.3816	44.8085	14.0997	67.6673	highly	medium	medium	medium	medium	medium	medium	highly
Bra000700	Single	MF1	10.9283	9.39393	21.56	25.818	17.1684	23.8365	28.3673	13.6195	medium	medium	medium	medium	medium	medium	medium	medium
Bra000701	Single	MF1	8.76467	6.31391	9.65478	10.2786	7.601	16.9343	19.8256	26.1215	medium	medium	medium	medium	medium	medium	medium	medium
Bra000702	Single	MF1	19.7716	25.6196	9.45803	14.8779	20.61	27.5658	15.1032	12.8645	medium	medium	medium	medium	medium	medium	medium	medium
Bra000703	Single	MF1	0	0	0	0	0	0.979745	47.3368	2.37719	lowly	lowly	lowly	lowly	lowly	lowly	medium	lowly
Bra000704	Single	MF1	0.263062	0.128	0	0	0	0	1.09048	0	lowly	lowly	lowly	lowly	lowly	lowly	lowly	lowly
Bra000705	Single	MF1	17.963	14.5056	51.5627	28.8399	17.9059	28.101	59.7751	16.1788	medium	medium	highly	medium	medium	medium	highly	medium
Bra000706	0	0	114.204	42.6669	22.5508	6.95666	9.6999	64.4732	14.4451	29.3102	highly	medium	medium	medium	medium	highly	medium	medium
Bra000707	Three	MF1	0.198183	0.555835	0.700262	0.876444	0.469566	2.45381	0.915313	0	lowly	lowly	lowly	lowly	lowly	lowly	lowly	lowly
Bra000708	Two	MF1	354.53	272.164	1.82057	1.1749	112.282	64.5499	58.5411	17.7962	highly	highly	lowly	lowly	highly	highly	highly	medium
Bra000709	Two	MF1	0	0	0.950712	1.74743	0	0	0	0.258186	lowly	lowly	lowly	lowly	lowly	lowly	lowly	lowly
Bra000710	Two	MF1	0.28694	0.422005	3.18601	4.58859	16.7432	1.96098	0	16.0993	lowly	lowly	lowly	lowly	medium	lowly	lowly	medium
Bra000711	Two	MF1	159.234	66.7542	3.60433	0.68551	30.3803	26.7817	61.5022	21.0345	highly	highly	lowly	lowly	medium	medium	highly	medium
Bra000712	Two	MF1	0	0.0574183	0.114762	0	0.217391	0	5.42607	0	lowly	lowly	lowly	lowly	lowly	lowly	medium	lowly
Bra000713	0	0	0.477369	0.864449	27.7529	22.7811	0.545463	0.932465	9.07434	7.88102	lowly	lowly	medium	medium	lowly	lowly	medium	medium
Bra000714	Single	MF1	4.30368	3.92599	8.72357	7.76937	6.50582	8.17641	9.89188	5.57632	lowly	lowly	medium	medium	medium	medium	medium	medium
Bra000715	Two	MF1	7.5655	10.3913	17.1156	17.154	15.4578	15.7459	15.7714	36.6645	medium	medium	medium	medium	medium	medium	medium	medium
Bra000716	Single	MF1	0	1.08156	2.67091	4.79371	6.64377	0.540263	0.955456	0.145058	lowly	lowly	lowly	lowly	medium	lowly	lowly	lowly
Bra000717	Single	MF1	0.372528	0.309773	2.24519	3.18126	5.24645	4.36784	0.515575	0.878126	lowly	lowly	lowly	lowly	medium	lowly	lowly	lowly
Bra000718	Single	MF1	0	0.0381983	2.02984	2.27649	0	5.38176	1.00926	0.508938	lowly	lowly	lowly	lowly	lowly	medium	lowly	lowly
Bra000719	Two	MF1	24.3546	25.3175	36.8789	36.9838	46.4137	50.8573	34.533	39.2574	medium	medium	medium	medium	medium	highly	medium	medium
Bra000720	Single	MF1	4.4435	4.90531	1.35392	1.06644	8.96719	6.16737	23.1196	0.490262	lowly	lowly	lowly	lowly	medium	medium	medium	lowly
Bra000721	Two	MF1	15.9648	16.0525	24.8807	26.7863	25.8769	24.6549	23.021	20.7075	medium	medium	medium	medium	medium	medium	medium	medium
Bra000722	Three	MF1	13.7076	34.5327	38.2237	71.0137	48.2351	44.6406	25.2152	45.7063	medium	medium	medium	highly	medium	medium	medium	medium
Bra000723	Single	MF1	0	0	2.16987	0	0	0	1.52849	0	lowly	lowly	lowly	lowly	lowly	lowly	lowly	lowly
Bra000724	Single	MF1	36.8379	50.7755	72.9449	101.332	89.1768	32.669	49.4681	54.3422	medium	highly	highly	highly	highly	medium	medium	highly
Bra000725	Two	MF1	0	0	0	0	0	5.39117	0	0	lowly	lowly	lowly	lowly	lowly	medium	lowly	lowly
Bra000726	Single	MF1	0	0	0	0	0	0	0	0	lowly	lowly	lowly	lowly	lowly	lowly	lowly	lowly
Bra000727	Single	MF1	0	0	0	0	0	0	0	0.242585	lowly	lowly	lowly	lowly	lowly	lowly	lowly	lowly
Bra000728	Single	MF1	108.282	87.0011	112.8	82.1131	152.395	79.4571	70.3067	70.8549	highly	highly	highly	highly	highly	highly	highly	highly
Bra000729	Single	MF1	7.1994	7.19959	8.27042	9.16903	9.58263	12.9643	6.94572	3.52396	medium	medium	medium	medium	medium	medium	medium	lowly
Bra000730	Single	MF1	10.8829	17.2434	9.43258	11.0829	18.1529	9.28474	7.1771	6.19265	medium	medium	medium	medium	medium	medium	medium	medium
Bra000731	Two	MF1	0	0	0.422565	0.135437	0.0676454	0	0	0	lowly	lowly	lowly	lowly	lowly	lowly	lowly	lowly
Bra000732	Single	MF1	0	0	0	0	0	0	0	0	lowly	lowly	lowly	lowly	lowly	lowly	lowly	lowly
Bra000733	Single	MF1	0.90998	0.541353	1.92749	1.83903	1.79886	3.02598	0.547175	1.8725	lowly	lowly	lowly	lowly	lowly	lowly	lowly	lowly
Bra000734	Two	MF1	6.21397	3.0918	0.321151	0.10083	1.6661	0.758725	0	2.44216	medium	lowly	lowly	lowly	lowly	lowly	lowly	lowly
Bra000735	Single	MF1	1.45086	1.25708	1.39849	1.52899	2.4217	1.4926	2.32666	1.4395	lowly	lowly	lowly	lowly	lowly	lowly	lowly	lowly
Bra000736	Single	MF1	0.486629	0.241413	0.313377	0.60859	4.09855	0.474957	0	0	lowly	lowly	lowly	lowly	lowly	lowly	lowly	lowly
Bra000737	Three	MF1	37.8197	29.6895	32.3277	21.0727	19.193	15.9671	28.4325	31.3062	medium	medium	medium	medium	medium	medium	medium	medium
Bra000738	Two	MF1	0	0.0330425	0	0	0	0.175946	0.0998372	0	lowly	lowly	lowly	lowly	lowly	lowly	lowly	lowly
Bra000739	Two	MF1	50.7317	35.041	137.359	95.6069	48.8512	88.2734	172.92	149.707	highly	medium	highly	highly	medium	highly	highly	highly
Bra000740	Two	MF1	10.8677	13.1637	13.1766	14.217	23.7942	9.96494	13.7343	6.11424	medium	medium	medium	medium	medium	medium	medium	medium
Bra000741	Two	MF1	46.4612	57.7145	80.8032	86.981	76.3689	34.0347	42.7197	36.5234	medium	highly	highly	highly	highly	medium	medium	medium
Bra000742	Two	MF1	0.976099	1.22736	6.05791	4.77101	1.48198	0.953027	0	37.726	lowly	lowly	medium	lowly	lowly	lowly	lowly	medium
Bra000743	Three	MF1	35.926	34.6847	29.5552	31.5605	43.0388	22.5749	23.1421	16.4725	medium	medium	medium	medium	medium	medium	medium	medium
Bra000744	Two	MF1	0.232061	0.296871	3.52142	2.83435	0.0513297	0	0.0804103	12.9975	lowly	lowly	lowly	lowly	lowly	lowly	lowly	medium
Bra000745	Tandem	-	0.0888486	0.126324	0.942347	0.955936	0.0798998	0	0	1.39611	lowly	lowly	lowly	lowly	lowly	lowly	lowly	lowly
Bra000746	0	0	0	0	0.342819	0.0522413	0	0	0	0	lowly	lowly	lowly	lowly	lowly	lowly	lowly	lowly
Bra000747	Three	MF1	8.58204	8.43338	15.1297	15.8023	16.5846	34.099	47.5562	12.4937	medium	medium	medium	medium	medium	medium	medium	medium
Bra000748	Single	MF1	0	0	0	0	0	0	1.76879	0	lowly	lowly	lowly	lowly	lowly	lowly	lowly	lowly
Bra000749	Single	MF1	4.32346	4.61215	5.4777	8.65992	8.09684	2.7704	23.8927	7.79169	lowly	lowly	medium	medium	medium	lowly	medium	medium
Bra000750	Single	MF1	0	0	0	0	0	0	0	0	lowly	lowly	lowly	lowly	lowly	lowly	lowly	lowly
Bra000751	0	0	0	0	0	0	0	0	0.177083	0	lowly	lowly	lowly	lowly	lowly	lowly	lowly	lowly
Bra000752	Single	MF1	0	0	0.430269	0.165332	0	0	0	0	lowly	lowly	lowly	lowly	lowly	lowly	lowly	lowly
Bra000753	0	0	0	0	0	0	0	0	0	0	lowly	lowly	lowly	lowly	lowly	lowly	lowly	lowly
Bra000754	Two	MF1	10.8022	9.57243	1.45692	1.95879	6.20067	1.92863	0	13.8789	medium	medium	lowly	lowly	medium	lowly	lowly	medium
Bra000755	Single	MF1	0.645826	0.320236	2.49533	2.27054	0.0755152	35.9296	89.796	15.9222	lowly	lowly	lowly	lowly	lowly	medium	highly	medium
Bra000756	Two	MF1	1.26793	1.11875	1.79287	1.36066	1.40306	1.65204	0.702175	1.68228	lowly	lowly	lowly	lowly	lowly	lowly	lowly	lowly
Bra000757	Single	MF1	47.7616	32.0738	1.79787	2.14444	23.463	238.123	76.2855	154.837	medium	medium	lowly	lowly	medium	highly	highly	highly
Bra000758	Two	MF1	1.48729	1.56033	2.91999	3.33183	2.89765	4.24985	3.80405	3.9971	lowly	lowly	lowly	lowly	lowly	lowly	lowly	lowly
Bra000759	0	0	2.57379	2.24471	2.91534	2.93723	3.3537	2.72456	2.22691	2.31279	lowly	lowly	lowly	lowly	lowly	lowly	lowly	lowly
Bra000760	Two	MF1	1.99059	1.18697	72.6661	72.5254	3.15059	0.388952	0.275423	0	lowly	lowly	highly	highly	lowly	lowly	lowly	lowly
Bra000761	Two	MF1	0.168425	0.0782627	0.216352	0.0493658	0.0496236	0.439092	0.15564	0.117545	lowly	lowly	lowly	lowly	lowly	lowly	lowly	lowly
Bra000762	Two	MF1	2.39188	2.18878	1.80557	1.78787	1.88561	5.48602	5.46677	0.217948	lowly	lowly	lowly	lowly	lowly	medium	medium	lowly
Bra000763	Two	MF1	0	0	0	0	0	0	0	0	lowly	lowly	lowly	lowly	lowly	lowly	lowly	lowly
Bra000764	Single	MF1	0	0	0	0	0	0	0	0	lowly	lowly	lowly	lowly	lowly	lowly	lowly	lowly
Bra000765	Single	MF1	0	0	0	0	0	0	0	0	lowly	lowly	lowly	lowly	lowly	lowly	lowly	lowly
Bra000766	Single	MF1	17.3145	16.574	30.7709	29.6889	19.4171	20.0922	27.4351	29.6899	medium	medium	medium	medium	medium	medium	medium	medium
Bra000767	Single	MF1	1.52528	2.88594	1.58492	2.72925	4.33898	1.26055	2.27105	1.72172	lowly	lowly	lowly	lowly	lowly	lowly	lowly	lowly
Bra000768	Three	MF1	0.858834	0.698462	0	0	0	0	0	0	lowly	lowly	lowly	lowly	lowly	lowly	lowly	lowly
Bra000769	0	0	30.0308	31.2118	0	0.0338222	1.76557	7.35611	0.210592	4.14035	medium	medium	lowly	lowly	lowly	medium	lowly	lowly
Bra000770	Three	MF1	0	0	0	0	0	0	0	0	lowly	lowly	lowly	lowly	lowly	lowly	lowly	lowly
Bra000772	Three	MF1	0	0	0.317084	0.85517	0	0	7.1691	0	lowly	lowly	lowly	lowly	lowly	lowly	medium	lowly
Bra000773	Two	MF1	23.6499	17.972	49.5913	44.1144	35.2761	6.52196	16.3841	2.836	medium	medium	medium	medium	medium	medium	medium	lowly
Bra000774	Single	MF1	7.2241	6.25066	10.7557	12.237	8.58003	14.286	9.40721	5.84367	medium	medium	medium	medium	medium	medium	medium	medium
Bra000775	Three	MF1	38.2161	20.4205	4.08338	1.6908	75.8959	0.315299	0	338.514	medium	medium	lowly	lowly	highly	lowly	lowly	highly
Bra000776	Single	MF1	1.97612	4.40936	4.46037	1.70925	2.97103	6.85151	3.02286	2.07563	lowly	lowly	lowly	lowly	lowly	medium	lowly	lowly
Bra000777	Tandem	-	0	0	0	2.44279	0	0	0	0	lowly	lowly	lowly	lowly	lowly	lowly	lowly	lowly
Bra000778	0	0	36.9388	50.406	37.7754	44.2416	16.0619	1.81677	0	5.4299	medium	highly	medium	medium	medium	lowly	lowly	medium
Bra000779	Two	MF1	1.32847	1.40494	2.61075	3.54485	2.88409	7.48126	7.44034	5.34005	lowly	lowly	lowly	lowly	lowly	medium	medium	medium
Bra000780	Single	MF1	0	0	0	0.0531304	0	0.113829	0.483408	0	lowly	lowly	lowly	lowly	lowly	lowly	lowly	lowly
Bra000781	Single	MF1	83.7143	157.678	83.0185	123.116	115.51	18.4936	66.1686	39.7182	highly	highly	highly	highly	highly	medium	highly	medium
Bra000782	Single	MF1	24.416	31.2486	24.2981	40.1113	43.6577	44.6921	23.7147	8.16982	medium	medium	medium	medium	medium	medium	medium	medium
Bra000783	Single	MF1	13.1321	10.4831	9.32896	9.7003	11.7919	10.3144	12.7125	1.74155	medium	medium	medium	medium	medium	medium	medium	lowly
Bra000784	Single	MF1	0.242541	0.253635	0.469511	0.479206	0.237541	0	1.00078	0	lowly	lowly	lowly	lowly	lowly	lowly	lowly	lowly
Bra000785	Two	MF1	15.4189	26.7617	1.62576	1.60769	4.10899	18.726	35.8103	9.645	medium	medium	lowly	lowly	lowly	medium	medium	medium
Bra000786	Single	MF1	0	0	0.524746	0.409082	0	3.16724	0	0	lowly	lowly	lowly	lowly	lowly	lowly	lowly	lowly
Bra000787	Two	MF1	36.513	36.6146	32.4555	32.9026	22.518	34.1711	35.0223	64.2944	medium	medium	medium	medium	medium	medium	medium	highly
Bra000788	Single	MF1	2.38339	2.10209	3.51941	3.71884	3.06348	3.92334	5.34463	1.95382	lowly	lowly	lowly	lowly	lowly	lowly	medium	lowly
Bra000789	Single	MF1	95.5868	101.816	78.853	80.8441	35.2673	50.7559	15.2246	54.5921	highly	highly	highly	highly	medium	highly	medium	highly
Bra000790	Single	MF1	0	0	0	0	0	0	0	0	lowly	lowly	lowly	lowly	lowly	lowly	lowly	lowly
Bra000791	Single	MF1	29.6432	29.315	2.50015	1.56829	12.8639	6.85868	2.41878	3.89287	medium	medium	lowly	lowly	medium	medium	lowly	lowly
Bra000792	Single	MF1	0	0	0	0	0	0	0	0	lowly	lowly	lowly	lowly	lowly	lowly	lowly	lowly
Bra000793	Two	MF1	2.79468	3.87045	2.76655	3.45996	0.236063	1.47641	0	2.61038	lowly	lowly	lowly	lowly	lowly	lowly	lowly	lowly
Bra000794	Two	MF1	0	0.037556	0.076816	0.106582	0	10.2017	101.409	0.500761	lowly	lowly	lowly	lowly	lowly	medium	highly	lowly
Bra000795	Single	MF1	0	0	0.0991208	0.139375	0	0	0	2.47671	lowly	lowly	lowly	lowly	lowly	lowly	lowly	lowly
Bra000796	Two	MF1	1.77227	1.29966	0	0	0.0280784	0.0618731	0	0.530168	lowly	lowly	lowly	lowly	lowly	lowly	lowly	lowly
Bra000797	Tandem	-	2.785	2.92424	0.0609908	0.0558917	0.140392	0.0618731	0.175419	0.530168	lowly	lowly	lowly	lowly	lowly	lowly	lowly	lowly
Bra000798	Tandem	-	0	0	0.620938	0.301198	0	0	0.221796	2.1918	lowly	lowly	lowly	lowly	lowly	lowly	lowly	lowly
Bra000799	Tandem	-	1.39703	0.866617	0.336497	0.589333	0.309041	0	0	1.58443	lowly	lowly	lowly	lowly	lowly	lowly	lowly	lowly
Bra000800	0	0	0.0588996	0.0548284	0	0	0	0	4.24492	0	lowly	lowly	lowly	lowly	lowly	lowly	lowly	lowly
Bra000801	Single	MF1	0	0	0.386728	0.87665	0	0	0	0	lowly	lowly	lowly	lowly	lowly	lowly	lowly	lowly
Bra000802	Three	MF1	269.586	256.522	0.212739	0.200296	37.1101	47.0663	31.2604	28.5419	highly	highly	lowly	lowly	medium	medium	medium	medium
Bra000803	Single	MF1	5.80559	7.28087	6.85302	8.33941	10.7867	4.79835	6.96246	6.07532	medium	medium	medium	medium	medium	lowly	medium	medium
Bra000804	Two	MF1	1.85069	0.430936	4.82178	1.21555	0.385765	4.78271	0	4.57286	lowly	lowly	lowly	lowly	lowly	lowly	lowly	lowly
Bra000805	Three	MF1	0	0	0	0	0	0	0	0	lowly	lowly	lowly	lowly	lowly	lowly	lowly	lowly
Bra000806	Two	MF1	30.4484	43.7309	222.202	312.171	307.91	31.2218	3.98694	798.824	medium	medium	highly	highly	highly	medium	lowly	highly
Bra000807	Three	MF1	2.90649	2.17186	0.373434	0.171232	3.38324	4.79834	1.70044	0.743895	lowly	lowly	lowly	lowly	lowly	lowly	lowly	lowly
Bra000808	Two	MF1	13.742	11.7386	24.6876	25.1009	26.4311	14.7841	20.7424	12.7188	medium	medium	medium	medium	medium	medium	medium	medium
Bra000809	Single	MF1	17.3366	18.0594	10.6874	13.1818	16.4411	6.10136	8.42161	2.54187	medium	medium	medium	medium	medium	medium	medium	lowly
Bra000810	Two	MF1	20.9951	20.1483	22.1684	26.1323	22.7095	29.4726	30.7991	18.9367	medium	medium	medium	medium	medium	medium	medium	medium
Bra000811	Two	MF1	51.5613	43.4632	113.202	95.6092	33.617	3.40495	64.3773	49.3345	highly	medium	highly	highly	medium	lowly	highly	medium
Bra000812	Single	MF1	0	0	0	120.483	0	2.63367	0	0	lowly	lowly	lowly	highly	lowly	lowly	lowly	lowly
Bra000813	Two	MF1	2.08425	18.8168	7.20439	34.9738	24.6996	0	2.77469	70.1383	lowly	medium	medium	medium	medium	lowly	lowly	highly
Bra000814	Two	MF1	16.122	17.5998	11.9671	12.1901	14.3988	5.75072	8.37161	3.29274	medium	medium	medium	medium	medium	medium	medium	lowly
Bra000815	Single	MF1	1.38413	0.282824	0	0	44.5043	934.066	3000.99	1.46105	lowly	lowly	lowly	lowly	medium	highly	highly	lowly
Bra000816	Two	MF1	0	0	0	0	0	0	0	0	lowly	lowly	lowly	lowly	lowly	lowly	lowly	lowly
Bra000817	0	0	0	0	0	0	0	0	0	0	lowly	lowly	lowly	lowly	lowly	lowly	lowly	lowly
Bra000818	Two	MF1	0	0.0650652	16.7588	15.5657	0	0	0	6.16134	lowly	lowly	medium	medium	lowly	lowly	lowly	medium
Bra000819	Single	MF1	0	0	0	0	0	0	2.46714	0	lowly	lowly	lowly	lowly	lowly	lowly	lowly	lowly
Bra000820	Two	MF1	3.30985	3.01995	5.48009	5.23863	2.09789	11.0228	8.53216	13.9127	lowly	lowly	medium	medium	lowly	medium	medium	medium
Bra000821	Two	MF1	528.605	424.351	29.1495	27.2577	78.3186	127.266	24.3876	58.4612	highly	highly	medium	medium	highly	highly	medium	highly
Bra000822	Single	MF1	3.38585	3.24962	2.42338	3.86652	2.78032	2.56056	0.302119	0.114463	lowly	lowly	lowly	lowly	lowly	lowly	lowly	lowly
Bra000823	Single	MF1	7.30878	5.77793	0	0	0.203009	0.969838	0.124895	0.283577	medium	medium	lowly	lowly	lowly	lowly	lowly	lowly
Bra000824	Two	MF1	0	0	0	0	0	0	0	0	lowly	lowly	lowly	lowly	lowly	lowly	lowly	lowly
Bra000825	Two	MF1	15.4627	17.8158	2.1714	2.86176	23.1382	20.724	10.0965	57.4901	medium	medium	lowly	lowly	medium	medium	medium	highly
Bra000826	Single	MF1	6.25622	7.03388	5.827	8.16887	5.78161	31.2944	11.4879	11.3039	medium	medium	medium	medium	medium	medium	medium	medium
Bra000827	Two	MF1	23.3837	28.6006	15.5243	21.1083	38.3627	9.37732	5.1409	17.6456	medium	medium	medium	medium	medium	medium	medium	medium
Bra000828	Single	MF1	0	0	0	0	0	0	0	0	lowly	lowly	lowly	lowly	lowly	lowly	lowly	lowly
Bra000829	Single	MF1	0	0	0	0	0	0	0	0	lowly	lowly	lowly	lowly	lowly	lowly	lowly	lowly
Bra000830	0	0	0	0.179127	0	0.33816	0.665754	3.46829	1.33185	35.7946	lowly	lowly	lowly	lowly	lowly	lowly	lowly	medium
Bra000831	Single	MF1	0	0	0	0	0	0	0	0	lowly	lowly	lowly	lowly	lowly	lowly	lowly	lowly
Bra000832	Single	MF1	0	0	0	0.0781881	0	0	0.604171	0.182871	lowly	lowly	lowly	lowly	lowly	lowly	lowly	lowly
Bra000833	Single	MF1	0	0	0	0	0	0	0	0	lowly	lowly	lowly	lowly	lowly	lowly	lowly	lowly
Bra000834	Single	MF1	0	0	0	0	0	0	0	0	lowly	lowly	lowly	lowly	lowly	lowly	lowly	lowly
Bra000835	Single	MF1	0.127667	0.0619703	0.123216	0.468807	0.468922	0	0.529308	0.133845	lowly	lowly	lowly	lowly	lowly	lowly	lowly	lowly
Bra000836	Single	MF1	0	0	0	0	0	135.868	0	0.384117	lowly	lowly	lowly	lowly	lowly	highly	lowly	lowly
Bra000837	Two	MF1	399.838	321.858	0.780241	0.582135	48.0597	49.9807	45.3041	54.4367	highly	highly	lowly	lowly	medium	medium	medium	highly
Bra000838	Two	MF1	29.8149	23.1208	14.2463	12.6494	29.3684	44.2592	19.2361	22.572	medium	medium	medium	medium	medium	medium	medium	medium
Bra000839	Two	MF1	13.2477	13.1109	12.8536	13.6287	10.3996	16.8615	35.3652	12.876	medium	medium	medium	medium	medium	medium	medium	medium
Bra000840	Two	MF1	121.285	59.9368	212.764	91.5773	95.0811	9.09625	9.7528	104.355	highly	highly	highly	highly	highly	medium	medium	highly
Bra000841	Two	MF1	0	0	0	0	0	0	0	0	lowly	lowly	lowly	lowly	lowly	lowly	lowly	lowly
Bra000842	Two	MF1	6.9892	4.86937	29.9905	22.4219	6.44386	23.4604	0.822224	2.48541	medium	lowly	medium	medium	medium	medium	lowly	lowly
Bra000843	Single	MF1	0	0	0	0	0	0	171.474	0	lowly	lowly	lowly	lowly	lowly	lowly	highly	lowly
Bra000844	Two	MF1	3.71167	3.12423	9.72853	6.38135	10.4767	1.85972	5.5316	0.49855	lowly	lowly	medium	medium	medium	lowly	medium	lowly
Bra000845	Single	MF1	0	0	0	0	0	2.34387	0	0	lowly	lowly	lowly	lowly	lowly	lowly	lowly	lowly
Bra000846	Two	MF1	8.89224	10.4451	11.3227	12.2334	13.3776	12.8756	11.7991	27.248	medium	medium	medium	medium	medium	medium	medium	medium
Bra000847	Two	MF1	0.267103	0.13013	5.28547	2.21488	0.861189	0.912848	2.39879	5.74125	lowly	lowly	medium	lowly	lowly	lowly	lowly	medium
Bra000848	0	0	14.7054	9.56202	5.41691	2.75447	20.1691	0.29598	0.209304	0	medium	medium	medium	lowly	medium	lowly	lowly	lowly
Bra000849	Two	MF1	6.36817	5.24573	11.3454	9.16957	6.17091	6.30216	11.9435	17.308	medium	medium	medium	medium	medium	medium	medium	medium
Bra000850	Two	MF1	46.158	33.1608	81.3974	58.3149	28.7057	12.4025	8.91983	71.588	medium	medium	highly	highly	medium	medium	medium	highly
Bra000851	Single	MF1	0	0	0	0	0	0	20.4237	0	lowly	lowly	lowly	lowly	lowly	lowly	medium	lowly
Bra000852	0	0	0	0	0	0	0	0	0	0	lowly	lowly	lowly	lowly	lowly	lowly	lowly	lowly
Bra000853	Two	MF1	70.3618	74.936	82.2943	80.4851	99.2379	52.9009	65.1775	47.2907	highly	highly	highly	highly	highly	highly	highly	medium
Bra000854	Two	MF1	86.6414	56.6127	7.84884	6.04415	15.6159	46.3473	30.2104	23.7091	highly	highly	medium	medium	medium	medium	medium	medium
Bra000855	Single	MF1	0	0	0	0.0214301	0	0.430747	0	0	lowly	lowly	lowly	lowly	lowly	lowly	lowly	lowly
Bra000856	Single	MF1	0	0	0	0	0	0	0	0	lowly	lowly	lowly	lowly	lowly	lowly	lowly	lowly
Bra000857	Two	MF1	11.2471	12.9966	11.8071	12.8228	14.2883	25.7017	22.0958	9.88205	medium	medium	medium	medium	medium	medium	medium	medium
Bra000858	Two	MF1	0.145268	0.142593	0	0.13482	0	0	0.200613	0	lowly	lowly	lowly	lowly	lowly	lowly	lowly	lowly
Bra000859	0	0	0	0	0.701322	0.808922	0	0.992751	0.200613	0.304704	lowly	lowly	lowly	lowly	lowly	lowly	lowly	lowly
Bra000860	Single	MF1	22.8251	20.254	27.7252	29.5783	37.805	10.1633	10.0262	3.91959	medium	medium	medium	medium	medium	medium	medium	lowly
Bra000861	Three	MF1	0	0	2.62945	3.56314	0	0.880613	0	5.07385	lowly	lowly	lowly	lowly	lowly	lowly	lowly	medium
Bra000862	Single	MF1	6.58356	4.89185	36.8795	20.9941	19.8109	4.03387	12.8441	1.08272	medium	lowly	medium	medium	medium	lowly	medium	lowly
Bra000863	Single	MF1	47.2392	59.6843	5.27925	5.78677	26.5342	17.1262	8.03086	11.9383	medium	highly	medium	medium	medium	medium	medium	medium
Bra000864	Two	MF1	0.0828538	0.152658	0	0	0	0.12153	0	0	lowly	lowly	lowly	lowly	lowly	lowly	lowly	lowly
Bra000865	Two	MF1	4.85159	3.3163	6.56244	6.623	4.19853	3.51786	2.38406	7.29401	lowly	lowly	medium	medium	lowly	lowly	lowly	medium
Bra000866	0	0	0	0	0	0	0.0528097	0	0	0	lowly	lowly	lowly	lowly	lowly	lowly	lowly	lowly
Bra000867	Single	MF1	5.76602	4.48581	24.3285	38.0371	18.0138	28.9323	67.4063	322.202	medium	lowly	medium	medium	medium	medium	highly	highly
Bra000868	Single	MF1	6.88814	7.14894	17.7349	17.521	13.1944	8.32007	8.86553	5.98417	medium	medium	medium	medium	medium	medium	medium	medium
Bra000869	Single	MF1	0.148331	0.183332	0.161773	0.258163	0.806477	0.154794	0.15107	0.0930811	lowly	lowly	lowly	lowly	lowly	lowly	lowly	lowly
Bra000870	Single	MF1	0	0	0	0.245388	0	0	0.448967	0	lowly	lowly	lowly	lowly	lowly	lowly	lowly	lowly
Bra000871	Three	MF1	126.323	182.742	233.917	253.404	139.189	146.002	115.283	211.301	highly	highly	highly	highly	highly	highly	highly	highly
Bra000872	Three	MF1	3.33326	5.56704	42.5035	58.8654	13.0239	6.91581	5.94735	9.75783	lowly	medium	medium	highly	medium	medium	medium	medium
Bra000873	Single	MF1	74.0189	75.1188	112.08	106.466	97.2456	68.0797	85.721	42.1844	highly	highly	highly	highly	highly	highly	highly	medium
Bra000874	Two	MF1	35.982	33.0327	60.0042	56.6319	47.538	56.5485	67.6974	54.5409	medium	medium	highly	highly	medium	highly	highly	highly
Bra000875	Three	MF1	39.4202	44.2428	57.5344	57.6426	31.5626	1.09819	23.5634	710.123	medium	medium	highly	highly	medium	lowly	medium	highly
Bra000876	0	0	5.63145	13.1564	6.97386	11.5505	9.50153	0	2.79041	7.57212	medium	medium	medium	medium	medium	lowly	lowly	medium
Bra000877	Three	MF1	16.1665	19.2839	32.8315	43.7179	32.0823	12.1843	10.9524	9.90841	medium	medium	medium	medium	medium	medium	medium	medium
Bra000878	Three	MF1	20.3675	18.9079	31.3355	29.5827	25.663	37.6466	31.2156	37.2547	medium	medium	medium	medium	medium	medium	medium	medium
Bra000879	Single	MF1	74.6599	127.664	104.248	174.96	233.712	65.8489	103.059	49.9575	highly	highly	highly	highly	highly	highly	highly	medium
Bra000880	Three	MF1	0.560513	0.286485	0	0	0.0247706	0.0547981	0	0	lowly	lowly	lowly	lowly	lowly	lowly	lowly	lowly
Bra000881	0	0	0.22566	0.235969	0.923978	0.942667	0.423914	0	0.781977	0	lowly	lowly	lowly	lowly	lowly	lowly	lowly	lowly
Bra000882	Single	MF1	9.05792	6.96984	4.10712	2.78823	4.49717	8.04011	4.92938	7.05159	medium	medium	lowly	lowly	lowly	medium	lowly	medium
Bra000883	Two	MF1	0.847565	0.987194	3.73325	4.77678	4.3176	1.77548	2.60094	0.697212	lowly	lowly	lowly	lowly	lowly	lowly	lowly	lowly
Bra000884	Three	MF1	374.597	336.377	1343.79	1086.77	299.214	498.341	48.5438	1558.92	highly	highly	highly	highly	highly	highly	medium	highly
Bra000885	Three	MF1	28.0074	28.8568	33.756	31.6116	33.0314	35.8772	97.3021	139.814	medium	medium	medium	medium	medium	medium	highly	highly
Bra000886	Three	MF1	0	0	0	0	0	41.7371	0	0.296433	lowly	lowly	lowly	lowly	lowly	medium	lowly	lowly
Bra000887	Two	MF1	14.67	21.6904	8.00795	13.9249	23.5798	13.2551	9.16232	7.85201	medium	medium	medium	medium	medium	medium	medium	medium
Bra000888	Single	MF1	0	0	0	0	0	0	2.88559	0.0909779	lowly	lowly	lowly	lowly	lowly	lowly	lowly	lowly
Bra000889	Single	MF1	0.103685	0	0	0	0	0.101291	0.143435	0.65189	lowly	lowly	lowly	lowly	lowly	lowly	lowly	lowly
Bra000890	Single	MF1	4.91108	5.92438	3.35924	5.74131	3.63425	0.844198	1.18973	0.303865	lowly	medium	lowly	medium	lowly	lowly	lowly	lowly
Bra000891	Single	MF1	0	0.0355896	0	0	0.0337996	0	0.104839	0	lowly	lowly	lowly	lowly	lowly	lowly	lowly	lowly
Bra000892	Single	MF1	0	0	1.76943	2.81844	0	0	0	38.083	lowly	lowly	lowly	lowly	lowly	lowly	lowly	medium
Bra000893	Two	MF1	1.59252	4.65332	3.55813	4.98061	8.06639	2.97152	0.20054	4.01762	lowly	lowly	lowly	lowly	medium	lowly	lowly	lowly
Bra000894	Single	MF1	0	0	0	0	0	0	0	0	lowly	lowly	lowly	lowly	lowly	lowly	lowly	lowly
Bra000895	Two	MF1	94.4573	149.938	165.384	200.027	164.006	77.6771	139.434	196.138	highly	highly	highly	highly	highly	highly	highly	highly
Bra000896	Single	MF1	4.13449	3.37951	6.96568	6.22007	10.2078	7.13	4.49216	1.10988	lowly	lowly	medium	medium	medium	medium	lowly	lowly
Bra000897	Two	MF1	5.74823	5.03778	8.94125	8.88539	16.1925	9.02292	12.6479	0.717643	medium	medium	medium	medium	medium	medium	medium	lowly
Bra000898	Two	MF1	0.306117	0.611989	1.18027	1.05573	0.307679	1.19671	2.54374	6.41189	lowly	lowly	lowly	lowly	lowly	lowly	lowly	medium
Bra000899	Two	MF1	0	0	0	0	0	8.08969	0	0	lowly	lowly	lowly	lowly	lowly	medium	lowly	lowly
Bra000900	Single	MF1	15.9573	13.5896	17.5908	18.2881	21.4828	8.95235	7.20057	10.0898	medium	medium	medium	medium	medium	medium	medium	medium
Bra000901	Single	MF1	13.566	5.55583	2.04293	0.916948	2.32622	3.26644	5.5888	2.58845	medium	medium	lowly	lowly	lowly	lowly	medium	lowly
Bra000902	Single	MF1	4.55911	3.44308	3.03088	4.2728	5.51894	1.99733	3.80992	2.55212	lowly	lowly	lowly	lowly	medium	lowly	lowly	lowly
Bra000903	Two	MF1	25.7759	23.6307	7.19193	10.0212	22.6109	0.147321	0	19.338	medium	medium	medium	medium	medium	lowly	lowly	medium
Bra000904	Single	MF1	0	0	0	0	0	0	0.125219	0	lowly	lowly	lowly	lowly	lowly	lowly	lowly	lowly
Bra000905	Single	MF1	70.4105	77.7152	29.0382	25.197	34.5795	57.1986	51.4367	34.7283	highly	highly	medium	medium	medium	highly	highly	medium
Bra000906	Two	MF1	0	0	0.713034	0.620054	0	0	0	0.258186	lowly	lowly	lowly	lowly	lowly	lowly	lowly	lowly
Bra000907	0	0	0	0	0	0	0	0	5.92383	0	lowly	lowly	lowly	lowly	lowly	lowly	medium	lowly
Bra000908	Single	MF1	70.3716	58.1212	41.4175	31.2276	80.5716	54.7701	143.729	9.57833	highly	highly	medium	medium	highly	highly	highly	medium
Bra000909	Single	MF1	24.4934	16.3965	57.0816	37.0762	31.2836	28.601	114.779	31.2652	medium	medium	highly	medium	medium	medium	highly	medium
Bra000910	Single	MF1	262.874	142.683	579.548	326.935	285.043	46.8351	66.3504	236.21	highly	highly	highly	highly	highly	medium	highly	highly
Bra000911	Single	MF1	0	0	0.156874	0.217872	0.0728791	0	0	0.0852206	lowly	lowly	lowly	lowly	lowly	lowly	lowly	lowly
Bra000912	Single	MF1	9.17485	12.8776	10.8219	15.3762	20.3891	8.87802	7.76799	5.78539	medium	medium	medium	medium	medium	medium	medium	medium
Bra000913	Single	MF1	24.696	48.7118	15.9194	32.0027	21.4167	10.117	8.72	129.335	medium	medium	medium	medium	medium	medium	medium	highly
Bra000914	Two	MF1	195.822	275.587	381.879	449.178	382.92	126.89	285.567	746.799	highly	highly	highly	highly	highly	highly	highly	highly
Bra000915	Single	MF1	34.1184	31.3616	4.46047	4.16002	17.3573	12.4475	11.2315	15.0539	medium	medium	lowly	lowly	medium	medium	medium	medium
Bra000916	Single	MF1	21.4004	15.5711	13.9856	8.72716	7.49604	23.0836	16.49	11.073	medium	medium	medium	medium	medium	medium	medium	medium
Bra000917	Single	MF1	2.24983	0	0	0	0.520119	0	0	0	lowly	lowly	lowly	lowly	lowly	lowly	lowly	lowly
Bra000918	Two	MF1	0.572018	1.25241	0.921567	1.91211	0.634521	0.744066	0.525638	6.40499	lowly	lowly	lowly	lowly	lowly	lowly	lowly	medium
Bra000919	Two	MF1	4.91555	5.38107	16.3186	10.5331	5.29359	2.54909	2.1206	9.02321	lowly	medium	medium	medium	medium	lowly	lowly	medium
Bra000920	Single	MF1	0	0	15.0581	10.9819	0	0	0	2.97335	lowly	lowly	medium	medium	lowly	lowly	lowly	lowly
Bra000921	Two	MF1	1.03233	0.992044	5.0303	1.86841	1.20158	2.50503	4.21184	2.18186	lowly	lowly	medium	lowly	lowly	lowly	lowly	lowly
Bra000922	Single	MF1	0	0	0	0	0	0	0	0	lowly	lowly	lowly	lowly	lowly	lowly	lowly	lowly
Bra000923	Three	MF1	0.115766	0.111559	55.625	49.3755	1.6371	0.113072	0	1.21338	lowly	lowly	highly	medium	lowly	lowly	lowly	lowly
Bra000924	Single	MF1	0	0	0	16.3244	28.8052	0	2.21365	0	lowly	lowly	lowly	medium	medium	lowly	lowly	lowly
Bra000925	Tandem	-	2.07876	1.41975	145.967	123.912	4.14237	1.79133	0	0.128183	lowly	lowly	highly	highly	lowly	lowly	lowly	lowly
Bra000926	0	0	0.906992	1.57422	0.875409	1.25042	0.952809	0.632636	0.179052	0.135845	lowly	lowly	lowly	lowly	lowly	lowly	lowly	lowly
Bra000927	Two	MF1	8.16412	14.2524	0	0.196623	7.62602	2.38892	0.562349	0	medium	medium	lowly	lowly	medium	lowly	lowly	lowly
Bra000928	Single	MF1	6.78003	8.25546	13.8845	12.168	12.5683	10.4592	18.9399	11.5653	medium	medium	medium	medium	medium	medium	medium	medium
Bra000929	Two	MF1	8.95425	718.771	28.1363	609.112	560.139	1.85884	6.92358	4.06569	medium	highly	medium	highly	highly	lowly	medium	lowly
Bra000930	Single	MF1	2.46048	2.20697	4.1682	3.84429	13.1093	5.97549	8.98453	0.780832	lowly	lowly	lowly	lowly	medium	medium	medium	lowly
Bra000931	Two	MF1	5.50654	7.50554	7.35461	9.83264	10.6672	11.8963	16.9916	6.32526	medium	medium	medium	medium	medium	medium	medium	medium
Bra000932	Two	MF1	1.49644	1.17836	2.16759	2.36744	2.01654	2.19126	4.75224	3.13911	lowly	lowly	lowly	lowly	lowly	lowly	lowly	lowly
Bra000933	Three	MF1	0.0740836	1.3223	0.714053	1.64596	0.892385	0.362033	0	0.155167	lowly	lowly	lowly	lowly	lowly	lowly	lowly	lowly
Bra000934	Single	MF1	0	0	0	0	0	0.442381	0	0	lowly	lowly	lowly	lowly	lowly	lowly	lowly	lowly
Bra000935	Two	MF1	0	0	0.259078	0.237946	0	0.262784	0.0931191	0.0703755	lowly	lowly	lowly	lowly	lowly	lowly	lowly	lowly
Bra000936	0	0	8.03947	7.43692	10.6697	10.8695	11.2535	7.97903	4.27188	31.5608	medium	medium	medium	medium	medium	medium	lowly	medium
Bra000937	Single	MF1	2.52844	2.39644	1.50294	1.03924	0.474924	0.736339	0.223729	13.5719	lowly	lowly	lowly	lowly	lowly	lowly	lowly	medium
Bra000938	Two	MF1	31.8308	31.7388	7.76802	5.42709	12.9209	18.6627	12.4495	460.558	medium	medium	medium	medium	medium	medium	medium	highly
Bra000939	Single	MF1	2.00408	1.72559	4.32546	4.50998	4.39223	4.84853	8.84833	4.59927	lowly	lowly	lowly	lowly	lowly	lowly	medium	lowly
Bra000940	Two	MF1	1.4149	3.44308	0.151544	1.15576	1.82793	1.15231	2.93908	0.987916	lowly	lowly	lowly	lowly	lowly	lowly	lowly	lowly
Bra000941	Three	MF1	2.00202	0	10.1323	0	0	377.906	220.705	2.18194	lowly	lowly	medium	lowly	lowly	highly	highly	lowly
Bra000942	Three	MF1	5.56641	6.71092	2.81441	2.44069	13.7884	19.1534	3.29623	0.97272	medium	medium	lowly	lowly	medium	medium	lowly	lowly
Bra000943	Two	MF1	8.09307	7.16788	19.1251	17.7057	9.97755	6.9693	7.65417	5.17837	medium	medium	medium	medium	medium	medium	medium	medium
Bra000944	Two	MF1	10.8676	12.4829	18.9207	21.1845	17.4814	15.4599	11.5954	16.4677	medium	medium	medium	medium	medium	medium	medium	medium
Bra000945	Two	MF1	0	0.266064	2.73784	6.37117	1.25316	0.172791	0.244219	1.30084	lowly	lowly	lowly	medium	lowly	lowly	lowly	lowly
Bra000946	Single	MF1	9.04329	30.3853	1.03725	9.75246	57.9028	1.54862	3.61492	0.562337	medium	medium	lowly	medium	highly	lowly	lowly	lowly
Bra000947	Three	MF1	80.1931	63.4315	11.5242	4.84495	16.3425	20.8814	28.4926	25.3613	highly	highly	medium	lowly	medium	medium	medium	medium
Bra000948	Single	MF1	0	0.157013	0.240383	1.26249	0.074516	0	0.920622	0	lowly	lowly	lowly	lowly	lowly	lowly	lowly	lowly
Bra000949	Two	MF1	8.54556	9.8013	5.24285	6.0475	10.8654	5.74772	5.95261	4.60323	medium	medium	medium	medium	medium	medium	medium	lowly
Bra000950	Two	MF1	15.5766	17.4525	16.0308	15.8744	22.4176	17.4681	19.4638	11.4888	medium	medium	medium	medium	medium	medium	medium	medium
Bra000951	Two	MF1	0.436437	0.247972	1.17823	0.860069	1.72548	0.682351	0.604171	0	lowly	lowly	lowly	lowly	lowly	lowly	lowly	lowly
Bra000952	Two	MF1	22.2366	20.9628	18.6353	21.2178	27.1603	50.1281	26.4448	29.4826	medium	medium	medium	medium	medium	highly	medium	medium
Bra000953	Single	MF1	419.402	343.342	18.1579	16.591	129.807	42.6316	29.4326	41.3953	highly	highly	medium	medium	highly	medium	medium	medium
Bra000954	Two	MF1	8.08955	11.1838	10.6463	14.9041	20.0517	6.78799	11.1949	12.2643	medium	medium	medium	medium	medium	medium	medium	medium
Bra000955	Single	MF1	86.4977	100.567	116.633	116.566	93.8428	59.857	62.4128	64.1052	highly	highly	highly	highly	highly	highly	highly	highly
Bra000956	Single	MF1	5.62194	5.27069	0.580954	0.77044	7.63043	0.588473	0.694495	0.315572	medium	medium	lowly	lowly	medium	lowly	lowly	lowly
Bra000957	Three	MF1	3.84276	3.48492	2.78224	3.48528	5.44727	9.24613	7.96284	5.90031	lowly	lowly	lowly	lowly	medium	medium	medium	medium
Bra000958	Single	MF1	7.66205	7.58442	8.7306	9.20189	15.8406	4.42419	9.64262	1.27689	medium	medium	medium	medium	medium	lowly	medium	lowly
Bra000959	Three	MF1	36.1696	35.8659	40.7665	40.6676	43.0073	21.34	34.3667	30.6349	medium	medium	medium	medium	medium	medium	medium	medium
Bra000960	Two	MF1	7.14908	13.0696	3.49056	2.30489	15.7729	6.93052	21.8047	3.15303	medium	medium	lowly	lowly	medium	medium	medium	lowly
Bra000961	Two	MF1	7.81465	10.1205	20.719	32.8614	21.7631	27.8067	16.4638	34.2551	medium	medium	medium	medium	medium	medium	medium	medium
Bra000962	Two	MF1	7.55979	5.65013	11.0865	10.1518	10.1521	8.17389	11.5819	5.81211	medium	medium	medium	medium	medium	medium	medium	medium
Bra000963	Two	MF1	0.152282	0.297525	1.6131	1.65613	0.166677	0.372298	0.158432	8.6054	lowly	lowly	lowly	lowly	lowly	lowly	lowly	medium
Bra000964	Single	MF1	0	0	15.6877	4.14738	0.268037	2.76202	0	1.50126	lowly	lowly	medium	lowly	lowly	lowly	lowly	lowly
Bra000965	Three	MF1	19.3619	18.6477	29.5806	28.5387	31.8961	25.6544	34.1285	22.121	medium	medium	medium	medium	medium	medium	medium	medium
Bra000966	Two	MF1	137.224	108.756	191.846	191.722	108.975	130.423	197.783	79.1015	highly	highly	highly	highly	highly	highly	highly	highly
Bra000967	Two	MF1	8.67193	11.2355	13.6082	19.3472	29.1061	4.54138	3.43357	3.69659	medium	medium	medium	medium	medium	lowly	lowly	lowly
Bra000968	Single	MF1	22.6294	20.1198	31.0778	28.0684	27.0554	32.3377	29.6567	24.8147	medium	medium	medium	medium	medium	medium	medium	medium
Bra000969	Single	MF1	19.4929	18.0825	15.1187	20.2078	25.4463	6.34929	12.4732	8.34908	medium	medium	medium	medium	medium	medium	medium	medium
Bra000970	Two	MF1	2.10258	1.41315	1.9695	1.02849	4.13481	1.37033	0.890441	0.122289	lowly	lowly	lowly	lowly	lowly	lowly	lowly	lowly
Bra000971	Two	MF1	1.32666	0.352395	5.75541	2.33347	1.63527	2.51188	6.08463	0.173698	lowly	lowly	medium	lowly	lowly	lowly	medium	lowly
Bra000972	Two	MF1	4.0239	4.00287	4.69389	5.41996	6.82116	6.37696	3.57568	4.12484	lowly	lowly	lowly	medium	medium	medium	lowly	lowly
Bra000973	Two	MF1	5.51515	3.64864	21.8902	17.6155	4.89483	7.20557	1.18667	2.78676	medium	lowly	medium	medium	lowly	medium	lowly	lowly
Bra000974	Single	MF1	282.737	384.348	85.7921	108.06	326.302	108.181	34.5352	56.6092	highly	highly	highly	highly	highly	highly	medium	highly
Bra000975	Single	MF1	0	0	0	0	0	0	0	0	lowly	lowly	lowly	lowly	lowly	lowly	lowly	lowly
Bra000976	Two	MF1	17.6288	9.51186	3.52512	2.40394	4.27296	8.50776	12.5638	4.82597	medium	medium	lowly	lowly	lowly	medium	medium	lowly
Bra000977	Single	MF1	14.0467	13.6901	55.989	48.5896	26.8834	59.0947	45.6779	70.1256	medium	medium	highly	medium	medium	highly	medium	highly
Bra000978	Single	MF1	18.8206	17.8924	25.9662	24.4251	22.4361	19.8894	27.2869	17.4948	medium	medium	medium	medium	medium	medium	medium	medium
Bra000979	Single	MF1	0	0	0	0	0	4.02144	0	0	lowly	lowly	lowly	lowly	lowly	lowly	lowly	lowly
Bra000980	Single	MF2	0	0.268265	0	0.758605	5.16512	0	0	0.468202	lowly	lowly	lowly	lowly	medium	lowly	lowly	lowly
Bra000981	Single	MF2	4.47159	3.49877	3.39922	3.46356	2.31641	5.63001	0.119048	3.96336	lowly	lowly	lowly	lowly	lowly	medium	lowly	lowly
Bra000982	Single	MF2	0	0	0	0	2.583	0	0	0	lowly	lowly	lowly	lowly	lowly	lowly	lowly	lowly
Bra000983	Two	MF2	4.73753	3.21877	3.44549	3.1191	6.55741	2.76154	0.805545	1.13174	lowly	lowly	lowly	lowly	medium	lowly	lowly	lowly
Bra000984	Single	MF2	11.1904	13.7526	36.3758	52.0852	15.7209	6.32866	0.308068	3.76158	medium	medium	medium	highly	medium	medium	lowly	lowly
Bra000985	Single	MF2	15.1979	13.3048	138.323	61.3027	11.5376	0	0	72.1334	medium	medium	highly	highly	medium	lowly	lowly	highly
Bra000986	Single	MF2	43.0472	42.419	20.2197	20.3699	25.2688	14.4459	31.2187	56.0598	medium	medium	medium	medium	medium	medium	medium	highly
Bra000987	Single	MF2	16.866	14.5063	16.9015	17.0604	18.2329	9.1856	12.969	3.75373	medium	medium	medium	medium	medium	medium	medium	lowly
Bra000988	Single	MF2	17.7709	12.5547	21.9811	11.2436	15.9651	7.78033	18.3328	11.3267	medium	medium	medium	medium	medium	medium	medium	medium
Bra000989	Two	MF2	29.6541	28.9471	33.331	31.7133	50.7131	37.4752	30.0606	22.1871	medium	medium	medium	medium	highly	medium	medium	medium
Bra000990	Single	MF2	1.76427	1.58722	6.41458	8.93434	4.02917	42.7406	2.44674	3.96996	lowly	lowly	medium	medium	lowly	medium	lowly	lowly
Bra000991	Single	MF2	128.366	165.873	101.631	120.876	167.383	64.0702	134.629	59.8074	highly	highly	highly	highly	highly	highly	highly	highly
Bra000992	Single	MF2	0	0	0	0	0	0	0	0	lowly	lowly	lowly	lowly	lowly	lowly	lowly	lowly
Bra000993	Single	MF2	10.2686	14.1895	20.2735	28.559	24.436	27.2594	14.5616	14.6869	medium	medium	medium	medium	medium	medium	medium	medium
Bra000994	Single	MF2	3.78003	1.36799	10.6002	6.36074	11.2766	2.99968	1.1432	0	lowly	lowly	medium	medium	medium	lowly	lowly	lowly
Bra000995	Two	MF2	0.449449	0	0	1.80085	6.25195	248.921	0	0	lowly	lowly	lowly	lowly	medium	highly	lowly	lowly
Bra000996	Two	MF2	13.6236	17.143	29.4477	35.84	12.6633	2.76977	0.0623527	4.09409	medium	medium	medium	medium	medium	lowly	lowly	lowly
Bra000997	Two	MF2	4.09223	3.75099	16.202	17.8579	7.90075	26.2048	14.4639	38.033	lowly	lowly	medium	medium	medium	medium	medium	medium
Bra000998	Single	MF2	13.4997	17.4525	20.9291	24.8103	30.7322	18.1443	23.1333	28.1778	medium	medium	medium	medium	medium	medium	medium	medium
Bra000999	Single	MF2	11.5404	11.4204	8.9094	8.4333	16.1781	8.47423	11.7695	9.68152	medium	medium	medium	medium	medium	medium	medium	medium
Bra001000	Single	MF2	6.25978	6.71149	17.9354	17.4631	16.1513	11.1849	13.6898	13.2751	medium	medium	medium	medium	medium	medium	medium	medium
Bra001001	Two	MF2	0.119213	0.499588	0.229723	0.131299	0.554206	0.233081	0.16522	0.187212	lowly	lowly	lowly	lowly	lowly	lowly	lowly	lowly
Bra001002	Single	MF2	2.84666	3.42013	1.00233	0.516866	1.91895	24.211	37.3484	1.36018	lowly	lowly	lowly	lowly	lowly	medium	medium	lowly
Bra001003	Single	MF2	17.1507	18.5674	0.208107	0.293492	5.9286	43.8333	0.745968	1.35647	medium	medium	lowly	lowly	medium	medium	lowly	lowly
Bra001004	Single	MF2	52.9987	77.1477	41.3163	65.188	77.9672	70.6504	39.0623	69.1693	highly	highly	medium	highly	highly	highly	medium	highly
Bra001005	Three	MF2	0.698396	0.241863	0.225271	0.114252	0	743.307	37.4779	3.42423	lowly	lowly	lowly	lowly	lowly	highly	medium	lowly
Bra001006	Two	MF2	2.82543	8.80284	2.61264	9.23793	14.7842	5.40418	4.88294	4.07211	lowly	medium	lowly	medium	medium	medium	lowly	lowly
Bra001007	Three	MF2	4.73626	5.04101	11.7361	7.74814	10.189	13.6491	65.8298	24.1047	lowly	medium	medium	medium	medium	medium	highly	medium
Bra001008	Two	MF2	1.23799	0.910564	0.220815	0.200372	1.4512	0.0448336	0	0.479901	lowly	lowly	lowly	lowly	lowly	lowly	lowly	lowly
Bra001009	Two	MF2	3.36457	5.73223	23.779	24.9579	1.70865	0.149289	0.633401	283.779	lowly	medium	medium	medium	lowly	lowly	lowly	highly
Bra001010	Three	MF2	205.243	215.473	244.138	237.641	221.361	114.606	162.054	108.077	highly	highly	highly	highly	highly	highly	highly	highly
Bra001011	Two	MF2	0	0	0	0	0	265.993	0	0.618281	lowly	lowly	lowly	lowly	lowly	highly	lowly	lowly
Bra001012	Single	MF2	0	0.261086	199.924	185.673	0.0412753	0	0	0.0960235	lowly	lowly	highly	highly	lowly	lowly	lowly	lowly
Bra001013	Single	MF2	0	0	0	0	0	283.244	0	0.529575	lowly	lowly	lowly	lowly	lowly	highly	lowly	lowly
Bra001014	Single	MF2	0	0.519922	0.479608	0.613918	1.09507	0	0	0	lowly	lowly	lowly	lowly	lowly	lowly	lowly	lowly
Bra001015	Three	MF2	0	0	0	0	0	367.739	0	1.63639	lowly	lowly	lowly	lowly	lowly	highly	lowly	lowly
Bra001016	Two	MF2	0	0	0	0	0	0	0	0	lowly	lowly	lowly	lowly	lowly	lowly	lowly	lowly
Bra001017	Single	MF2	15.2852	11.4584	12.686	9.6367	14.445	18.7747	13.8869	24.7234	medium	medium	medium	medium	medium	medium	medium	medium
Bra001018	Two	MF2	0	0	0	0	0	0	0	0	lowly	lowly	lowly	lowly	lowly	lowly	lowly	lowly
Bra001019	Single	MF2	1819.24	5209.29	1367.5	7176.46	4136.62	738.057	651.025	263.464	highly	highly	highly	highly	highly	highly	highly	highly
Bra001020	Two	MF2	53.3346	67.2587	114.107	137.664	118.555	59.4667	43.7742	48.4394	highly	highly	highly	highly	highly	highly	medium	medium
Bra001021	Two	MF2	2.65695	2.02114	6.70605	6.97309	4.43164	9.14376	9.28201	11.2364	lowly	lowly	medium	medium	lowly	medium	medium	medium
Bra001022	Two	MF2	1.80792	1.3328	2.72779	3.04699	3.79647	4.53241	2.61252	3.95166	lowly	lowly	lowly	lowly	lowly	lowly	lowly	lowly
Bra001023	0	0	3.42409	4.23657	0.499555	0.345352	2.84165	18.8066	0.28791	3.11247	lowly	lowly	lowly	lowly	lowly	medium	lowly	lowly
Bra001024	Two	MF2	13.4716	8.75661	22.8726	14.2283	4.65422	11.926	7.14873	26.0339	medium	medium	medium	medium	lowly	medium	medium	medium
Bra001025	Two	MF2	5.60646	4.60755	3.9817	4.91602	5.03456	5.11908	3.7806	2.85839	medium	lowly	lowly	lowly	medium	medium	lowly	lowly
Bra001026	Single	MF2	0	0	0	0	0	0	0	0	lowly	lowly	lowly	lowly	lowly	lowly	lowly	lowly
Bra001027	Single	MF2	0.250541	0.0394514	0.322054	0.223916	0.411894	0.0816113	0.115629	0	lowly	lowly	lowly	lowly	lowly	lowly	lowly	lowly
Bra001028	Three	MF2	318.185	517.579	344.134	408.248	557.119	113.799	220.667	129.083	highly	highly	highly	highly	highly	highly	highly	highly
Bra001029	Single	MF2	0	0	0	0	0	0	1.47482	0	lowly	lowly	lowly	lowly	lowly	lowly	lowly	lowly
Bra001030	Single	MF2	1.94159	3.98242	8.22024	10.5168	6.46757	5.79526	3.43145	8.25188	lowly	lowly	medium	medium	medium	medium	lowly	medium
Bra001031	Two	MF2	4.70408	4.50638	8.61787	12.0197	12.5992	1.26655	25.2952	6.2966	lowly	lowly	medium	medium	medium	lowly	medium	medium
Bra001032	Two	MF2	0.870458	0.578676	0.419478	0.515247	0.420361	4.53747	1.00478	5.84912	lowly	lowly	lowly	lowly	lowly	lowly	lowly	medium
Bra001033	Two	MF2	2.28646	2.40296	3.57115	3.31016	3.56284	6.5941	6.77649	2.16797	lowly	lowly	lowly	lowly	lowly	medium	medium	lowly
Bra001034	Two	MF2	12.2388	12.2132	2.89441	3.82055	6.846	7.24011	3.2014	5.88028	medium	medium	lowly	lowly	medium	medium	lowly	medium
Bra001035	Two	MF2	33.7206	32.0782	72.2671	44.8024	51.0217	34.0453	59.304	41.0023	medium	medium	highly	medium	highly	medium	highly	medium
Bra001036	Three	MF2	64.3017	54.3474	55.8025	46.1279	53.9958	34.3191	50.9015	25.6605	highly	highly	highly	medium	highly	medium	highly	medium
Bra001037	Three	MF2	150.689	172.754	159.788	138.564	234.763	80.1353	131.165	54.6027	highly	highly	highly	highly	highly	highly	highly	highly
Bra001038	Three	MF2	9.54516	8.15307	7.87571	4.82481	13.2	12.8364	3.48999	0.0799724	medium	medium	medium	lowly	medium	medium	lowly	lowly
Bra001039	Single	MF2	7.80474	7.65398	10.982	10.0015	8.37488	16.7728	10.0432	8.75509	medium	medium	medium	medium	medium	medium	medium	medium
Bra001040	Two	MF2	0	0	0	0	0	0	0	0	lowly	lowly	lowly	lowly	lowly	lowly	lowly	lowly
Bra001042	Single	MF2	0	0	0	0	0	0	0	0	lowly	lowly	lowly	lowly	lowly	lowly	lowly	lowly
Bra001043	Two	MF2	0.615924	0.209459	0	0	0	0	0	0	lowly	lowly	lowly	lowly	lowly	lowly	lowly	lowly
Bra001044	Three	MF2	1.92571	1.43749	4.02214	5.76141	8.00873	3.21497	5.22208	1.00847	lowly	lowly	lowly	medium	medium	lowly	medium	lowly
Bra001045	Single	MF2	1.7963	1.61961	4.85331	3.11799	2.2446	6.43273	8.27767	6.4019	lowly	lowly	lowly	lowly	lowly	medium	medium	medium
Bra001046	Three	MF2	196.345	223.627	371.51	442.414	437.363	518.775	884.757	772.18	highly	highly	highly	highly	highly	highly	highly	highly
Bra001047	Single	MF2	3.98492	3.70882	2.99246	3.56066	4.51223	4.98416	6.82259	2.69944	lowly	lowly	lowly	lowly	lowly	lowly	medium	lowly
Bra001048	Single	MF2	0.336996	0	0	0	0.395584	2.4666	5.1143	0	lowly	lowly	lowly	lowly	lowly	lowly	medium	lowly
Bra001049	Two	MF2	80.9312	71.2738	166.352	121.694	145.09	98.9323	182.513	49.2233	highly	highly	highly	highly	highly	highly	highly	medium
Bra001050	Single	MF2	38.6961	55.5925	42.0247	70.7042	65.1978	25.5995	72.2247	51.9341	medium	highly	medium	highly	highly	medium	highly	highly
Bra001051	Three	MF2	11.6611	9.46067	8.72668	5.6026	10.3319	4.21609	11.4134	27.7106	medium	medium	medium	medium	medium	lowly	medium	medium
Bra001052	Three	MF2	428.722	361.611	378.536	293.011	333.733	155.388	220.58	80.6414	highly	highly	highly	highly	highly	highly	highly	highly
Bra001053	Three	MF2	0	0	0.150351	0.145419	1.08867	0.455867	3.43824	1.3064	lowly	lowly	lowly	lowly	lowly	lowly	lowly	lowly
Bra001054	Tandem	-	0	0.222897	0.838941	0.210616	0	0.211449	0	2.27736	lowly	lowly	lowly	lowly	lowly	lowly	lowly	lowly
Bra001055	0	0	0.223808	0	1.51566	0.436773	0.21684	0.21823	22.7971	0	lowly	lowly	lowly	lowly	lowly	lowly	medium	lowly
Bra001056	Two	MF2	5.30839	3.72771	8.03428	4.58859	3.65426	4.06203	16.6442	2.40737	medium	lowly	medium	lowly	lowly	lowly	medium	lowly
Bra001057	Three	MF2	8.2456	6.20859	26.9416	18.2224	16.9513	21.4472	34.0787	38.773	medium	medium	medium	medium	medium	medium	medium	medium
Bra001058	Three	MF2	8.13523	8.84541	6.57773	6.74963	10.1839	4.11064	5.06215	3.10426	medium	medium	medium	medium	medium	lowly	medium	lowly
Bra001059	Two	MF2	8.04695	7.49381	2.39212	3.07648	8.9636	2.64606	1.14577	1.10264	medium	medium	lowly	lowly	medium	lowly	lowly	lowly
Bra001060	Three	MF2	13.5477	10.9909	8.33329	9.80287	6.92999	10.5588	5.52373	6.09399	medium	medium	medium	medium	medium	medium	medium	medium
Bra001061	Single	MF2	31.2764	33.1421	29.9971	39.846	57.9446	29.0093	28.0527	14.4774	medium	medium	medium	medium	highly	medium	medium	medium
Bra001062	Two	MF2	14.8978	28.8394	64.7059	90.6268	57.0884	10.0896	22.1976	20.7949	medium	medium	highly	highly	highly	medium	medium	medium
Bra001063	Three	MF2	27.2091	38.1805	51.35	55.9706	50.1048	13.89	35.3994	21.1607	medium	medium	highly	highly	highly	medium	medium	medium
Bra001064	Three	MF2	6.35037	5.36989	31.2067	22.5857	2.51418	2.14273	7.72603	44.9179	medium	medium	medium	medium	lowly	lowly	medium	medium
Bra001065	Two	MF2	0	0	0	0.0604587	0	39.7024	0	0.28593	lowly	lowly	lowly	lowly	lowly	medium	lowly	lowly
Bra001066	Three	MF2	10.1053	8.67676	5.82769	5.18815	8.74454	6.12625	9.15422	1.58268	medium	medium	medium	medium	medium	medium	medium	lowly
Bra001067	Two	MF2	5.39513	7.1338	70.4849	79.8366	7.83059	0.109788	0.155433	43.1149	medium	medium	highly	highly	medium	lowly	lowly	medium
Bra001068	Two	MF2	0	0.0686413	23.5246	25.5248	0	0.0483367	0	0.620958	lowly	lowly	medium	medium	lowly	lowly	lowly	lowly
Bra001069	Single	MF2	0	0	0	0	0	0	0	0	lowly	lowly	lowly	lowly	lowly	lowly	lowly	lowly
Bra001070	Two	MF2	0	0	0.250117	0.535896	0	15.6894	0	0.27169	lowly	lowly	lowly	lowly	lowly	medium	lowly	lowly
Bra001071	Three	MF2	0.440863	0.459474	1.53027	2.48923	0.237791	0.344631	0.122055	2.30911	lowly	lowly	lowly	lowly	lowly	lowly	lowly	lowly
Bra001072	Three	MF2	0	0.0527671	0.636195	0.648767	0	0	0	0.460752	lowly	lowly	lowly	lowly	lowly	lowly	lowly	lowly
Bra001073	Two	MF2	22.6387	13.0696	33.1603	17.2867	9.1703	8.08561	93.6794	278.728	medium	medium	medium	medium	medium	medium	highly	highly
Bra001074	Two	MF2	1.94894	3.04886	9.01533	10.9145	6.67246	0	0.663417	4.11669	lowly	lowly	medium	medium	medium	lowly	lowly	lowly
Bra001075	Three	MF2	0	0	0	0.402553	0	0	0	0.392408	lowly	lowly	lowly	lowly	lowly	lowly	lowly	lowly
Bra001076	Single	MF2	0	0	0	0	0	0	0	0	lowly	lowly	lowly	lowly	lowly	lowly	lowly	lowly
Bra001077	Three	MF2	0	0	0	0	0	23.216	0	0	lowly	lowly	lowly	lowly	lowly	medium	lowly	lowly
Bra001078	Single	MF2	2.26929	3.68478	0.150861	0.732016	6.22782	88.023	27.2	19.9151	lowly	lowly	lowly	lowly	medium	highly	medium	medium
Bra001079	Single	MF2	12.0056	7.1889	17.769	12.1587	9.61463	39.5312	26.1185	12.7988	medium	medium	medium	medium	medium	medium	medium	medium
Bra001080	Two	MF2	0.526123	0.895997	0	0.242072	0.907741	2.18344	1.27222	3.44765	lowly	lowly	lowly	lowly	lowly	lowly	lowly	lowly
Bra001081	Single	MF2	0	0	0	0	0	0.0744668	0	0	lowly	lowly	lowly	lowly	lowly	lowly	lowly	lowly
Bra001082	Single	MF2	2.74751	2.29166	3.50147	2.60993	2.6604	2.1091	2.17242	1.95342	lowly	lowly	lowly	lowly	lowly	lowly	lowly	lowly
Bra001083	Single	MF2	7.19165	7.39684	14.289	14.5303	10.7868	8.52311	10.8473	11.8611	medium	medium	medium	medium	medium	medium	medium	medium
Bra001084	Two	MF2	0	0	2.92001	2.72331	0	1.28438	0	0	lowly	lowly	lowly	lowly	lowly	lowly	lowly	lowly
Bra001085	Two	MF2	36.0076	40.8532	2.3299	3.23175	16.3308	8.87179	4.3065	3.12264	medium	medium	lowly	lowly	medium	medium	lowly	lowly
Bra001086	Single	MF2	405.479	325.832	7.22445	4.90331	15.8116	5.99068	0.887903	2.38631	highly	highly	medium	lowly	medium	medium	lowly	lowly
Bra001087	Two	MF2	0	0	0	0	0	0	0.769016	0	lowly	lowly	lowly	lowly	lowly	lowly	lowly	lowly
Bra001088	Single	MF2	0	0	0	0	0	0	1.27731	0	lowly	lowly	lowly	lowly	lowly	lowly	lowly	lowly
Bra001089	Two	MF2	12.5911	11.0723	8.08516	7.34202	11.2016	4.10375	2.41947	0.54294	medium	medium	medium	medium	medium	lowly	lowly	lowly
Bra001090	Single	MF2	15.4731	15.7376	82.5905	72.769	14.9565	2.79307	3.30082	10.1657	medium	medium	highly	highly	medium	lowly	lowly	medium
Bra001091	Two	MF2	2.48203	2.25833	2.51766	2.68517	2.0014	1.53232	1.90055	1.23102	lowly	lowly	lowly	lowly	lowly	lowly	lowly	lowly
Bra001092	Three	MF2	6.9725	5.78568	11.1281	8.8318	5.40011	15.2819	16.3122	20.8916	medium	medium	medium	medium	medium	medium	medium	medium
Bra001093	Single	MF2	14.3355	11.7954	4.79493	3.60619	12.1793	0.405641	0.319601	0.434204	medium	medium	lowly	lowly	medium	lowly	lowly	lowly
Bra001094	Three	MF2	33.8936	39.8107	50.9505	48.8514	68.4271	22.5715	40.9474	15.3281	medium	medium	highly	medium	highly	medium	medium	medium
Bra001095	Three	MF2	0	0	0	0.0357852	0	0	0	0.0840388	lowly	lowly	lowly	lowly	lowly	lowly	lowly	lowly
Bra001096	Two	MF2	2.32067	3.01992	5.04525	3.82713	5.4269	7.32951	4.12346	3.30174	lowly	lowly	medium	lowly	medium	medium	lowly	lowly
Bra001097	Single	MF2	0	0	0	0	0	0	0.549555	0	lowly	lowly	lowly	lowly	lowly	lowly	lowly	lowly
Bra001098	Three	MF2	277.011	349.031	241.319	278.556	365.422	113.786	82.6749	96.9223	highly	highly	highly	highly	highly	highly	highly	highly
Bra001099	Two	MF2	0	0	0	0	0	3.60632	972.174	0	lowly	lowly	lowly	lowly	lowly	lowly	highly	lowly
Bra001100	Two	MF2	0.905039	0.489782	0	0	2.37055	13.5917	0.7822	0	lowly	lowly	lowly	lowly	lowly	medium	lowly	lowly
Bra001101	Three	MF2	0	0	0	0	0	0.89744	1.24441	0.99184	lowly	lowly	lowly	lowly	lowly	lowly	lowly	lowly
Bra001102	Single	MF2	10.6415	10.4471	8.84205	6.88855	8.18266	17.7655	17.9362	27.5119	medium	medium	medium	medium	medium	medium	medium	medium
Bra001103	Two	MF2	0.102765	0.0491197	0	0.139375	0	27.4076	0.853014	0.215366	lowly	lowly	lowly	lowly	lowly	medium	lowly	lowly
Bra001104	Two	MF2	26.4769	69.2494	40.538	60.2382	93.0854	10.433	21.5698	10.0731	medium	highly	medium	highly	highly	medium	medium	medium
Bra001105	Two	MF2	5.2022	3.28761	3.76583	3.64686	4.00586	9.90596	4.85238	7.36314	medium	lowly	lowly	lowly	lowly	medium	lowly	medium
Bra001106	Two	MF2	2.42218	2.09987	4.61602	4.27404	1.99769	3.55223	3.21195	1.21263	lowly	lowly	lowly	lowly	lowly	lowly	lowly	lowly
Bra001107	Single	MF2	0	0	0	0	0	0	0	0	lowly	lowly	lowly	lowly	lowly	lowly	lowly	lowly
Bra001108	Two	MF2	0	0	0	0	0	0	0	0	lowly	lowly	lowly	lowly	lowly	lowly	lowly	lowly
Bra001109	Three	MF2	0.529394	0.983453	0.769025	0.663463	10.7671	0.515868	0	16.697	lowly	lowly	lowly	lowly	medium	lowly	lowly	medium
Bra001110	Two	MF2	0.330013	0.91664	1.60059	0.346068	0.340468	0.321253	4.97489	1.38966	lowly	lowly	lowly	lowly	lowly	lowly	lowly	lowly
Bra001111	Single	MF2	33.1598	43.6449	40.5893	50.9698	66.7226	25.1153	30.7737	51.6825	medium	medium	medium	highly	highly	medium	medium	highly
Bra001112	Single	MF2	0.201631	0.0628771	0	0	0.0298765	0.065696	0	0	lowly	lowly	lowly	lowly	lowly	lowly	lowly	lowly
Bra001113	Single	MF2	0.0864196	0.0408962	0.0833209	0	0	0.0844471	0	0	lowly	lowly	lowly	lowly	lowly	lowly	lowly	lowly
Bra001114	Two	MF2	11.9967	13.5697	9.76193	14.3635	20.7902	10.9632	13.4853	7.7508	medium	medium	medium	medium	medium	medium	medium	medium
Bra001115	Two	MF2	0	0	0	0	0	0	5.86818	0	lowly	lowly	lowly	lowly	lowly	lowly	medium	lowly
Bra001116	Single	MF2	30.3695	17.1128	0.93685	1.12018	6.74483	5.4609	3.47633	4.91974	medium	medium	lowly	lowly	medium	medium	lowly	lowly
Bra001117	Two	MF2	2.93813	4.22924	27.3297	34.7614	11.6876	6.91156	4.24402	14.003	lowly	lowly	medium	medium	medium	medium	lowly	medium
Bra001118	Single	MF2	8.09985	8.87799	13.5375	13.929	14.82	7.73865	12.5819	5.65683	medium	medium	medium	medium	medium	medium	medium	medium
Bra001119	Two	MF2	0	0	0	0.130355	0	96.8051	0	0	lowly	lowly	lowly	lowly	lowly	highly	lowly	lowly
Bra001120	Two	MF2	12.601	12.6801	14.3432	14.3463	19.4627	7.09718	11.9926	4.21664	medium	medium	medium	medium	medium	medium	medium	lowly
Bra001121	Single	MF2	0	1.50621	8.20906	17.5151	10.3838	4.10368	0	22.7087	lowly	lowly	medium	medium	medium	lowly	lowly	medium
Bra001122	Tandem	-	15.3847	26.0234	57.3461	110.888	93.5154	104.675	1.16663	158.677	medium	medium	highly	highly	highly	highly	lowly	highly
Bra001123	0	0	2.01428	9.93883	48.7176	195.674	157.426	5.8922	0	389.794	lowly	medium	medium	highly	highly	medium	lowly	highly
Bra001124	Two	MF2	4.02973	5.03339	6.49334	9.0858	9.45001	3.68071	1.4645	0.553365	lowly	medium	medium	medium	medium	lowly	lowly	lowly
Bra001125	Single	MF2	3.81764	3.20877	9.89811	5.40555	8.08864	4.99467	8.09326	3.17372	lowly	lowly	medium	medium	medium	lowly	medium	lowly
Bra001126	Two	MF2	35.1486	27.8676	59.3189	54.2871	33.6687	27.0622	39.2698	29.0691	medium	medium	highly	highly	medium	medium	medium	medium
Bra001127	Three	MF2	211.165	168.725	244.331	173.12	183.542	70.2479	139.165	36.7802	highly	highly	highly	highly	highly	highly	highly	medium
Bra001128	Single	MF2	0.300821	0.212089	1.44977	1.63856	0.839289	0.367508	0.312483	0.15752	lowly	lowly	lowly	lowly	lowly	lowly	lowly	lowly
Bra001129	Two	MF2	44.1029	39.6831	11.9576	9.4754	21.0649	79.6285	24.4033	18.0695	medium	medium	medium	medium	medium	highly	medium	medium
Bra001130	Three	MF2	0	0	0	0	0	0.425773	1.1955	0	lowly	lowly	lowly	lowly	lowly	lowly	lowly	lowly
Bra001131	Two	MF2	0.203724	0.92456	2.16144	2.39329	1.3375	3.7815	1.26832	0.426939	lowly	lowly	lowly	lowly	lowly	lowly	lowly	lowly
Bra001132	Single	MF2	3.81581	4.56386	6.32181	7.50592	9.79821	2.83669	2.75607	4.00486	lowly	lowly	medium	medium	medium	lowly	lowly	lowly
Bra001133	Single	MF2	5.30839	5.62674	12.467	10.9062	7.57429	18.6293	22.3904	19.5599	medium	medium	medium	medium	medium	medium	medium	medium
Bra001134	Three	MF2	165.286	83.0617	302.617	168.61	210.338	136.696	391.1	88.4265	highly	highly	highly	highly	highly	highly	highly	highly
Bra001135	Two	MF2	0	0	1.61206	0.656862	1.20855	2.37864	1.10243	0.872802	lowly	lowly	lowly	lowly	lowly	lowly	lowly	lowly
Bra001136	Two	MF2	7.21587	6.07848	10.2226	9.50015	6.46146	24.277	13.9754	18.9949	medium	medium	medium	medium	medium	medium	medium	medium
Bra001137	Two	MF2	10.7352	17.6162	2.55856	7.13901	20.2556	6.9884	10.8043	23.3453	medium	medium	lowly	medium	medium	medium	medium	medium
Bra001138	Two	MF2	0	0.0529458	0.425478	0.50074	0	0.861625	0	0	lowly	lowly	lowly	lowly	lowly	lowly	lowly	lowly
Bra001139	Three	MF2	6.84953	9.8118	13.6828	25.9699	11.6489	2.22988	4.15307	17.7607	medium	medium	medium	medium	medium	lowly	lowly	medium
Bra001140	Three	MF2	83.3726	115.363	9.04145	9.17527	39.3581	12.0283	2.91024	9.11639	highly	highly	medium	medium	medium	medium	lowly	medium
Bra001141	Two	MF2	0	0.177098	0	0.334339	0.164603	0.312404	9.23809	0.337734	lowly	lowly	lowly	lowly	lowly	lowly	medium	lowly
Bra001142	Single	MF2	0	0	0	0	0	0	0	0	lowly	lowly	lowly	lowly	lowly	lowly	lowly	lowly
Bra001143	Three	MF2	19.7706	29.0713	25.8603	30.0291	32.4425	17.3229	28.1506	33.6397	medium	medium	medium	medium	medium	medium	medium	medium
Bra001144	Single	MF2	2.90467	1.47805	11.3422	9.84419	3.03812	14.8263	26.4527	17.996	lowly	lowly	medium	medium	lowly	medium	medium	medium
Bra001145	Single	MF2	0.529394	3.23134	11.7917	23.3539	4.5957	0	2.90987	10.853	lowly	lowly	medium	medium	lowly	lowly	lowly	medium
Bra001146	Two	MF2	0	0	0	0	0	0	1.88512	0	lowly	lowly	lowly	lowly	lowly	lowly	lowly	lowly
Bra001147	Three	MF2	2.00492	2.25084	2.19983	1.98278	1.50105	2.66792	4.78628	0.699616	lowly	lowly	lowly	lowly	lowly	lowly	lowly	lowly
Bra001148	Two	MF2	2.68401	3.19279	0.788688	1.01366	8.25737	5.82714	0.378513	0.0476131	lowly	lowly	lowly	lowly	medium	medium	lowly	lowly
Bra001149	Three	MF2	28.1146	20.6974	66.9024	43.0594	16.1108	34.6421	26.212	43.3899	medium	medium	highly	medium	medium	medium	medium	medium
Bra001150	Single	MF2	4.09781	3.27475	4.84961	5.02304	3.65153	5.82379	6.44468	6.34202	lowly	lowly	lowly	medium	lowly	medium	medium	medium
Bra001151	Two	MF2	14.0837	15.1375	22.0777	17.7301	19.0724	18.1075	28.1218	14.1838	medium	medium	medium	medium	medium	medium	medium	medium
Bra001152	Two	MF2	28.6465	24.7674	59.289	45.5688	43.3666	37.5664	57.8183	26.7223	medium	medium	highly	medium	medium	medium	highly	medium
Bra001153	Three	MF2	5.56176	11.9481	5.55202	11.521	14.1491	9.34243	12.1516	12.268	medium	medium	medium	medium	medium	medium	medium	medium
Bra001154	Three	MF2	450.037	270.705	479.73	262.991	332.393	150.217	347.032	185.571	highly	highly	highly	highly	highly	highly	highly	highly
Bra001155	Three	MF2	6.83739	10.0619	1.42354	2.78016	15.8126	3.27271	0.37046	5.76344	medium	medium	lowly	lowly	medium	lowly	lowly	medium
Bra001156	Three	MF2	152.507	114.498	161.359	96.1343	137.831	56.7463	73.6835	20.5072	highly	highly	highly	highly	highly	highly	highly	medium
Bra001157	Three	MF2	0	0	0	0	0	133.832	0	0.0947721	lowly	lowly	lowly	lowly	lowly	highly	lowly	lowly
Bra001158	Single	MF2	13.4692	14.1437	0.500543	0.244566	2.60065	1.01107	5.00218	2.71806	medium	medium	lowly	lowly	lowly	lowly	medium	lowly
Bra001159	Two	MF2	15.1737	14.5656	17.1064	19.5567	15.2006	15.5574	13.3173	12.5063	medium	medium	medium	medium	medium	medium	medium	medium
Bra001160	Single	MF2	1.2704	1.40906	1.69901	2.83537	4.72083	0.448643	0.734362	0.99702	lowly	lowly	lowly	lowly	lowly	lowly	lowly	lowly
Bra001161	Tandem	-	0.0348293	0.0319617	5.76843	5.95835	0.0761152	0.0340619	0	1.82227	lowly	lowly	medium	medium	lowly	lowly	lowly	lowly
Bra001162	Tandem	-	0.61503	1.09901	2.67732	3.68641	3.39856	0.313855	1.70712	2.21016	lowly	lowly	lowly	lowly	lowly	lowly	lowly	lowly
Bra001163	0	0	5.37101	5.75226	5.67145	6.08644	9.50856	4.9722	6.31366	3.10346	medium	medium	medium	medium	medium	lowly	medium	lowly
Bra001164	Two	MF2	2.18924	2.55052	57.8443	53.6324	5.25116	5.80022	0.4317	121.223	lowly	lowly	highly	highly	medium	medium	lowly	highly
Bra001165	Two	MF2	0	0	0	0	0	0	0	0	lowly	lowly	lowly	lowly	lowly	lowly	lowly	lowly
Bra001166	Single	MF2	0	0	0	0	0	0.279091	1.18004	0	lowly	lowly	lowly	lowly	lowly	lowly	lowly	lowly
Bra001167	Single	MF2	0	0	0	0	0	0	0	0	lowly	lowly	lowly	lowly	lowly	lowly	lowly	lowly
Bra001168	Three	MF2	14.7834	28.899	0.260331	0	8.28672	0	2.95435	0.565217	medium	medium	lowly	lowly	medium	lowly	lowly	lowly
Bra001169	Three	MF2	43.049	22.1803	59.4619	35.0843	26.7537	112.542	56.0047	121.215	medium	medium	highly	medium	medium	highly	highly	highly
Bra001170	Three	MF2	4.43429	4.15174	57.0268	38.4573	4.35311	2.13231	17.6625	8.30146	lowly	lowly	highly	medium	lowly	lowly	medium	medium
Bra001171	Single	MF2	0	0	0	0	0	0	0	0	lowly	lowly	lowly	lowly	lowly	lowly	lowly	lowly
Bra001172	Two	MF2	21.0555	21.9986	15.7207	15.9991	16.3008	15.6419	17.7232	0.914954	medium	medium	medium	medium	medium	medium	medium	lowly
Bra001173	Three	MF2	0	0.673493	4.22117	2.96976	1.58039	260.857	0	0.687515	lowly	lowly	lowly	lowly	lowly	highly	lowly	lowly
Bra001174	Single	MF2	56.1831	47.957	91.212	74.8713	94.6217	42.2475	69.6799	15.6251	highly	medium	highly	highly	highly	medium	highly	medium
Bra001175	Three	MF2	6.39312	7.0306	3.56462	4.2131	10.7822	3.93422	6.026	14.2413	medium	medium	lowly	lowly	medium	lowly	medium	medium
Bra001176	0	0	3.09523	3.45977	0.522126	0.516782	0.380408	1.13438	9.96632	24.4746	lowly	lowly	lowly	lowly	lowly	lowly	medium	medium
Bra001177	Two	MF2	11.3477	10.9919	16.5034	17.3016	14.6715	54.9912	17.243	20.6741	medium	medium	medium	medium	medium	highly	medium	medium
Bra001178	Two	MF2	1.74364	0.470712	17.3006	17.6518	2.07249	0.464158	0	1.3303	lowly	lowly	medium	medium	lowly	lowly	lowly	lowly
Bra001179	Three	MF2	0	0	0.212399	0	3.71378	0	0	0	lowly	lowly	lowly	lowly	lowly	lowly	lowly	lowly
Bra001180	Two	MF2	0	0	0	0	0	0	0	0	lowly	lowly	lowly	lowly	lowly	lowly	lowly	lowly
Bra001181	Single	MF2	0	0	0	0	0	0	0	0	lowly	lowly	lowly	lowly	lowly	lowly	lowly	lowly
Bra001182	Two	MF2	10.5883	13.426	1.51869	2.54784	3.22413	12.1422	4.36094	16.4082	medium	medium	lowly	lowly	lowly	medium	lowly	medium
Bra001183	Three	MF2	0.703103	1.46249	0	0	1.37072	0	0	0.246244	lowly	lowly	lowly	lowly	lowly	lowly	lowly	lowly
Bra001184	Two	MF2	1.93476	2.30564	3.24396	6.39266	1.92417	3.69913	0.698789	0.793007	lowly	lowly	lowly	medium	lowly	lowly	lowly	lowly
Bra001185	Two	MF2	0.0659358	0.431464	0.0635393	0.0874717	0.351483	7.28303	0	0.207118	lowly	lowly	lowly	lowly	lowly	medium	lowly	lowly
Bra001186	Three	MF2	10.7033	10.6546	12.2711	13.315	15.4914	12.6269	14.1099	31.7409	medium	medium	medium	medium	medium	medium	medium	medium
Bra001187	Single	MF2	0.84249	2.51781	0.813941	1.34872	1.89881	4.43989	10.2286	5.30395	lowly	lowly	lowly	lowly	lowly	lowly	medium	medium
Bra001188	Three	MF2	0	0	0	0	0	12.1723	0	0	lowly	lowly	lowly	lowly	lowly	medium	lowly	lowly
Bra001189	Two	MF2	6.23948	6.70152	13.0632	13.4272	8.38665	11.1533	11.2308	9.625	medium	medium	medium	medium	medium	medium	medium	medium
Bra001190	Two	MF2	3.1444	3.17425	4.74129	5.12684	6.38719	7.42049	4.48687	3.49648	lowly	lowly	lowly	medium	medium	medium	lowly	lowly
Bra001191	Two	MF2	0	0.543609	10.1467	6.15723	1.00989	3.18248	4.03262	3.7854	lowly	lowly	medium	medium	lowly	lowly	lowly	lowly
Bra001192	Single	MF2	0	0	0	0	0	0	3.54267	0	lowly	lowly	lowly	lowly	lowly	lowly	lowly	lowly
Bra001193	Three	MF2	4.60724	2.36292	3.46528	3.55957	1.82621	10.1738	2.80572	7.04693	lowly	lowly	lowly	lowly	lowly	medium	lowly	medium
Bra001194	Two	MF2	4.1232	2.53635	10.564	6.34948	6.4136	6.61994	11.6758	11.7242	lowly	lowly	medium	medium	medium	medium	medium	medium
Bra001195	Three	MF2	10.205	9.59238	17.2402	15.0399	9.63363	7.82887	16.4674	17.3801	medium	medium	medium	medium	medium	medium	medium	medium
Bra001196	Three	MF2	12.1723	13.8114	15.6772	21.0306	14.5418	11.5467	23.9826	10.5173	medium	medium	medium	medium	medium	medium	medium	medium
Bra001197	Two	MF2	5.76019	4.65776	14.6174	6.93862	4.54524	93.8416	32.8211	45.7099	medium	lowly	medium	medium	lowly	highly	medium	medium
Bra001198	Single	MF2	31.8702	34.141	21.6741	23.3192	13.8011	15.1521	4.78253	1.67072	medium	medium	medium	medium	medium	medium	lowly	lowly
Bra001199	Three	MF2	0.158513	0.156904	2.60275	5.19172	0.814193	1.23776	0	0	lowly	lowly	lowly	medium	lowly	lowly	lowly	lowly
Bra001200	Single	MF2	10.2563	15.2919	12.0332	19.1221	24.0073	14.7545	10.9754	17.1424	medium	medium	medium	medium	medium	medium	medium	medium
Bra001201	Two	MF2	30.7388	28.0085	13.0453	9.40151	19.584	27.2268	17.2937	24.0498	medium	medium	medium	medium	medium	medium	medium	medium
Bra001202	Three	MF2	9.06982	11.3118	4.2415	5.5118	20.1287	2.76722	9.19961	20.3603	medium	medium	lowly	medium	medium	lowly	medium	medium
Bra001203	Two	MF2	5.66836	5.18145	4.51285	4.84661	4.57692	2.9468	3.04937	2.26605	medium	medium	lowly	lowly	lowly	lowly	lowly	lowly
Bra001204	Three	MF2	0.21671	0.338922	2.78488	2.18031	0.386352	0.0706037	0	0.529525	lowly	lowly	lowly	lowly	lowly	lowly	lowly	lowly
Bra001205	Three	MF2	0	0	0	0	0	0	0	0	lowly	lowly	lowly	lowly	lowly	lowly	lowly	lowly
Bra001206	Single	MF2	0	0	0	0	0	0	0.218783	0	lowly	lowly	lowly	lowly	lowly	lowly	lowly	lowly
Bra001207	Single	MF2	32.796	44.6628	2.73087	5.19804	15.9514	15.5736	12.4414	7.82058	medium	medium	lowly	medium	medium	medium	medium	medium
Bra001208	Single	MF2	11.2228	7.84133	11.4698	8.21745	9.51649	10.2166	12.1398	7.82807	medium	medium	medium	medium	medium	medium	medium	medium
Bra001209	Single	MF2	0	0	0	0	0	0.281399	33.3124	0	lowly	lowly	lowly	lowly	lowly	lowly	medium	lowly
Bra001210	Single	MF2	0	0	0.193038	0.174602	0.10542	0.627249	2.72473	0.0419544	lowly	lowly	lowly	lowly	lowly	lowly	lowly	lowly
Bra001211	Two	MF2	6.96969	4.29629	4.29036	2.30599	4.12108	3.52087	5.1498	4.78657	medium	lowly	lowly	lowly	lowly	lowly	medium	lowly
Bra001212	Three	MF2	5.82004	5.49058	8.62305	8.90157	9.06424	10.3478	10.0483	7.36864	medium	medium	medium	medium	medium	medium	medium	medium
Bra001213	Three	MF2	22.5145	38.4422	26.0605	17.4442	26.3536	11.6011	24.899	5.71277	medium	medium	medium	medium	medium	medium	medium	medium
Bra001214	Three	MF2	6.78526	2.37921	9.97497	5.74335	5.68976	7.34809	11.4023	10.8294	medium	lowly	medium	medium	medium	medium	medium	medium
Bra001215	Single	MF2	1.51429	1.60442	1.03065	0.918577	0.400571	0.261118	0	0.839815	lowly	lowly	lowly	lowly	lowly	lowly	lowly	lowly
Bra001216	Two	MF2	0.831046	0.318454	8.63947	6.4199	0.299186	0	0.286171	0	lowly	lowly	medium	medium	lowly	lowly	lowly	lowly
Bra001217	Three	MF2	1.07138	4.85536	5.54648	7.25385	1.87322	14.2475	4.39987	6.77104	lowly	lowly	medium	medium	lowly	medium	lowly	medium
Bra001218	Two	MF2	19.4196	18.5765	34.478	25.5625	28.3825	46.3716	58.7885	50.7605	medium	medium	medium	medium	medium	medium	highly	highly
Bra001219	Three	MF2	0	0	0	0	0	0.917972	0	0	lowly	lowly	lowly	lowly	lowly	lowly	lowly	lowly
Bra001220	Two	MF2	8.62587	6.62576	8.39221	8.5471	13.0814	32.0022	19.6867	249.618	medium	medium	medium	medium	medium	medium	medium	highly
Bra001221	Three	MF2	29.6916	27.698	29.1053	29.16	39.7684	162.443	83.7009	53.4757	medium	medium	medium	medium	medium	highly	highly	highly
Bra001222	Three	MF2	0	0	2.17699	2.23871	0.489028	0	0	0.472908	lowly	lowly	lowly	lowly	lowly	lowly	lowly	lowly
Bra001223	Single	MF2	8.00625	5.99105	0.476507	0.377973	6.73699	2.42035	0.202005	0.852911	medium	medium	lowly	lowly	medium	lowly	lowly	lowly
Bra001224	Two	MF2	12.388	11.5738	55.3333	33.9427	29.4386	2.50503	4.21184	1.09093	medium	medium	highly	medium	medium	lowly	lowly	lowly
Bra001225	Single	MF2	3.51572	4.32085	2.69321	3.04476	4.67469	3.20358	2.8816	1.83963	lowly	lowly	lowly	lowly	lowly	lowly	lowly	lowly
Bra001226	Single	MF2	1.72806	5.8222	3.93544	4.74748	3.49634	0	3.90728	1.8284	lowly	medium	lowly	lowly	lowly	lowly	lowly	lowly
Bra001227	Single	MF2	11.7507	7.13318	2.93113	1.70146	3.28117	4.38343	8.75675	2.07647	medium	medium	lowly	lowly	lowly	lowly	medium	lowly
Bra001228	Two	MF2	0	0	0	0	0	0	0	0	lowly	lowly	lowly	lowly	lowly	lowly	lowly	lowly
Bra001229	Three	MF2	0.849043	0.904209	3.38917	3.10116	0.80597	2.96428	8.99306	0.507948	lowly	lowly	lowly	lowly	lowly	lowly	medium	lowly
Bra001230	Single	MF2	0.517574	0.82083	2.00465	2.97198	5.37307	0.504397	0.711399	0.544073	lowly	lowly	lowly	lowly	medium	lowly	lowly	lowly
Bra001231	Single	MF2	13.8761	8.20532	16.8888	13.8675	10.6251	22.0412	20.6406	33.384	medium	medium	medium	medium	medium	medium	medium	medium
Bra001232	Three	MF2	71.4818	75.8978	45.2849	52.6321	68.0741	24.4553	23.6599	15.0386	highly	highly	medium	highly	highly	medium	medium	medium
Bra001233	Two	MF2	0	0	0	0.0407072	0	0.265879	0	0.190039	lowly	lowly	lowly	lowly	lowly	lowly	lowly	lowly
Bra001234	Three	MF2	3.20078	3.35701	2.17878	1.94754	2.50449	2.66744	5.7325	1.97256	lowly	lowly	lowly	lowly	lowly	lowly	medium	lowly
Bra001235	Three	MF2	6.47761	5.0884	11.1829	9.07972	7.47587	9.6175	9.09462	10.2509	medium	medium	medium	medium	medium	medium	medium	medium
Bra001236	Three	MF2	1.0708	3.07669	0.414276	1.76511	3.81747	0.626558	0.294905	0.224919	lowly	lowly	lowly	lowly	lowly	lowly	lowly	lowly
Bra001237	Single	MF2	0	0	0	0	0	0	0	0	lowly	lowly	lowly	lowly	lowly	lowly	lowly	lowly
Bra001238	0	0	0	0	0	0	0	0	0	0	lowly	lowly	lowly	lowly	lowly	lowly	lowly	lowly
Bra001239	Three	MF2	0	0	0	0	0	0.0368052	0.130586	0	lowly	lowly	lowly	lowly	lowly	lowly	lowly	lowly
Bra001240	Two	MF2	13.0679	11.4995	20.4365	23.4728	19.172	10.2873	14.512	9.24462	medium	medium	medium	medium	medium	medium	medium	medium
Bra001241	Single	MF2	3.90529	5.00175	22.0054	19.69	0.558318	0	0	18.3419	lowly	medium	medium	medium	lowly	lowly	lowly	medium
Bra001242	Two	MF2	0.151602	0.22411	2.04964	1.55381	0.423127	1.92387	7.11635	0.159015	lowly	lowly	lowly	lowly	lowly	lowly	medium	lowly
Bra001243	Single	MF2	0	0	0	0	0	0	2.61356	0	lowly	lowly	lowly	lowly	lowly	lowly	lowly	lowly
Bra001244	Single	MF2	6.44651	6.66479	10.7051	11.8457	8.81984	12.7731	4.70949	6.00283	medium	medium	medium	medium	medium	medium	lowly	medium
Bra001245	Two	MF2	19.1213	44.7889	33.0241	67.8398	128.653	4.22034	3.13332	0.287058	medium	medium	medium	highly	highly	lowly	lowly	lowly
Bra001246	Single	MF2	4.94137	9.45163	7.84679	12.1861	12.2992	4.72484	4.14005	3.75164	lowly	medium	medium	medium	medium	lowly	lowly	lowly
Bra001247	Three	MF2	14.5262	11.8513	9.44962	10.113	15.6881	8.63633	5.69345	7.33328	medium	medium	medium	medium	medium	medium	medium	medium
Bra001248	Two	MF2	0	0	0	0	0	0	0	0	lowly	lowly	lowly	lowly	lowly	lowly	lowly	lowly
Bra001249	Two	MF2	448.895	954.994	230.492	411.779	602.689	31.9664	0.732658	54.6353	highly	highly	highly	highly	highly	medium	lowly	highly
Bra001250	Two	MF2	2.71098	2.81493	7.77711	9.15832	2.67618	2.46944	0.597689	0.774088	lowly	lowly	medium	medium	lowly	lowly	lowly	lowly
Bra001251	Single	MF2	0	0	1.73766	0.757656	0	0	0	0	lowly	lowly	lowly	lowly	lowly	lowly	lowly	lowly
Bra001252	Two	MF2	0	0	0	0	0	0	0	0	lowly	lowly	lowly	lowly	lowly	lowly	lowly	lowly
Bra001253	Three	MF2	47.5744	153.779	8.24853	23.0501	54.1135	8.89634	8.64082	61.0097	medium	highly	medium	medium	highly	medium	medium	highly
Bra001254	Two	MF2	0.368481	0	1.43111	0.397151	0	0.358484	3.02508	0.388218	lowly	lowly	lowly	lowly	lowly	lowly	lowly	lowly
Bra001255	Single	MF2	0.694175	0.173441	1.17379	0.90171	0.898867	0	0.478758	1.09267	lowly	lowly	lowly	lowly	lowly	lowly	lowly	lowly
Bra001256	Two	MF2	2.91238	1.24127	14.8797	8.31561	4.70368	6.3221	0.447581	0.565197	lowly	lowly	medium	medium	lowly	medium	lowly	lowly
Bra001257	Three	MF2	7.22751	19.5701	14.5032	30.3805	23.9971	23.7981	17.812	38.4914	medium	medium	medium	medium	medium	medium	medium	medium
Bra001258	Three	MF2	6.90607	7.62718	7.18682	6.37117	4.67848	10.5403	5.61705	12.8226	medium	medium	medium	medium	lowly	medium	medium	medium
Bra001259	Three	MF2	0	0.192679	0	0.182105	0	3.16228	0	2.60203	lowly	lowly	lowly	lowly	lowly	lowly	lowly	lowly
Bra001260	Three	MF2	6.35886	10.5068	11.0994	10.5793	13.3503	11.4538	9.15473	6.3579	medium	medium	medium	medium	medium	medium	medium	medium
Bra001261	Two	MF2	0	0	1.87142	1.40878	0	4.19985	0	1.01481	lowly	lowly	lowly	lowly	lowly	lowly	lowly	lowly
Bra001262	Two	MF2	1.08539	0.885091	0.41882	0.147723	0.887768	1.80243	2.40193	1.7062	lowly	lowly	lowly	lowly	lowly	lowly	lowly	lowly
Bra001263	Single	MF2	21.546	35.9346	33.9137	56.8168	70.9757	19.5317	32.0639	15.8123	medium	medium	medium	highly	highly	medium	medium	medium
Bra001264	Three	MF2	13.6774	11.6559	3.90192	2.87791	1.90217	12.6615	8.87903	1.87	medium	medium	lowly	lowly	lowly	medium	medium	lowly
Bra001265	Three	MF2	6.13553	4.18968	18.6481	8.70393	6.18303	11.3453	20.0232	7.80146	medium	lowly	medium	medium	medium	medium	medium	medium
Bra001266	Three	MF2	1.76443	1.29223	3.22209	2.91223	3.55239	1.14747	3.78235	0	lowly	lowly	lowly	lowly	lowly	lowly	lowly	lowly
Bra001267	Three	MF2	9.02266	10.083	8.69868	15.3061	12.9738	8.81701	9.68994	9.62752	medium	medium	medium	medium	medium	medium	medium	medium
Bra001268	Three	MF2	0	0	0.0997117	0	0	432.338	0	1.19157	lowly	lowly	lowly	lowly	lowly	highly	lowly	lowly
Bra001269	Tandem	-	0.102765	0	0	0	0	296.162	0	0.323049	lowly	lowly	lowly	lowly	lowly	highly	lowly	lowly
Bra001270	0	0	0	0	0	0	0	1.12506	0	0	lowly	lowly	lowly	lowly	lowly	lowly	lowly	lowly
Bra001271	Single	MF2	6.55689	11.6468	6.6602	8.73126	9.08199	12.1612	21.8388	6.24299	medium	medium	medium	medium	medium	medium	medium	medium
Bra001272	Single	MF2	0	0	0	0	0	0	0.509024	0	lowly	lowly	lowly	lowly	lowly	lowly	lowly	lowly
Bra001273	Single	MF2	2.58039	3.02944	8.80601	9.44679	3.85909	9.01736	14.8305	16.1181	lowly	lowly	medium	medium	lowly	medium	medium	medium
Bra001274	Three	MF2	8.16217	6.33431	16.6715	23.1632	17.8229	11.7165	10.9217	6.19265	medium	medium	medium	medium	medium	medium	medium	medium
Bra001275	Three	MF2	5.29684	5.20673	3.04567	2.85354	4.61208	7.26446	8.03272	23.8018	medium	medium	lowly	lowly	lowly	medium	medium	medium
Bra001276	Three	MF2	14.0549	1654.71	20.34	1325.31	1459.84	5.26735	3.49412	3.11637	medium	highly	medium	highly	highly	medium	lowly	lowly
Bra001277	Three	MF2	0.213743	0	0	0	0.097038	0.417594	0	0.111995	lowly	lowly	lowly	lowly	lowly	lowly	lowly	lowly
Bra001278	Two	MF2	0	0.0488341	0.0507255	0.0231029	0.023229	1.33852	0	0.0551196	lowly	lowly	lowly	lowly	lowly	lowly	lowly	lowly
Bra001279	Two	MF2	0	0	0.177236	0.701674	0	0.0897959	0	0	lowly	lowly	lowly	lowly	lowly	lowly	lowly	lowly
Bra001280	Single	MF2	2.0399	1.54514	2.9055	2.77947	1.88639	2.21382	1.35728	1.11098	lowly	lowly	lowly	lowly	lowly	lowly	lowly	lowly
Bra001281	Single	MF2	101.558	54.1918	3.07494	1.39734	12.7451	29.9544	11.0967	9.6758	highly	highly	lowly	lowly	medium	medium	medium	medium
Bra001282	Three	MF2	0	0	0.0739301	0.170671	0	0	0	1.12456	lowly	lowly	lowly	lowly	lowly	lowly	lowly	lowly
Bra001283	0	0	0.443557	0.555522	2.06634	2.36493	4.15526	3.10687	3.48143	2.32255	lowly	lowly	lowly	lowly	lowly	lowly	lowly	lowly
Bra001284	Single	MF2	0.617919	0.658192	0.596313	0.452673	0.283074	0.120693	0	0	lowly	lowly	lowly	lowly	lowly	lowly	lowly	lowly
Bra001285	Two	MF2	1.37039	2.40198	2.79388	4.25797	2.19653	10.7018	8.19839	4.47197	lowly	lowly	lowly	lowly	lowly	medium	medium	lowly
Bra001286	Two	MF2	20.7361	18.1782	14.5604	14.9609	27.6695	20.2109	15.8127	9.36658	medium	medium	medium	medium	medium	medium	medium	medium
Bra001287	Single	MF2	0.840517	0.686726	1.58959	1.75466	3.06254	1.79091	1.24965	0.0314083	lowly	lowly	lowly	lowly	lowly	lowly	lowly	lowly
Bra001288	Single	MF2	3.35796	2.31032	3.13782	3.23015	5.71092	5.63812	3.77414	1.86937	lowly	lowly	lowly	lowly	medium	medium	lowly	lowly
Bra001289	Three	MF2	6.25992	9.60188	6.58605	8.88685	10.9978	39.0255	0.796615	0.200641	medium	medium	medium	medium	medium	medium	lowly	lowly
Bra001290	Two	MF2	0	0.278116	0.469191	1.05223	5.84514	0.665452	0.403923	0.713626	lowly	lowly	lowly	lowly	medium	lowly	lowly	lowly
Bra001291	Two	MF2	28.6109	51.2636	29.9789	58.1549	69.1518	621.809	25.7464	678.338	medium	highly	medium	highly	highly	highly	medium	highly
Bra001292	Two	MF2	18.9094	15.7453	39.1436	29.0069	23.1788	23.7227	16.914	7.23231	medium	medium	medium	medium	medium	medium	medium	medium
Bra001293	Single	MF2	0.413505	0.395443	1.09683	1.58956	0.281066	0.40396	0	0.108325	lowly	lowly	lowly	lowly	lowly	lowly	lowly	lowly
Bra001294	Two	MF2	0	0	0.300021	0.959654	0	0	0	1.62818	lowly	lowly	lowly	lowly	lowly	lowly	lowly	lowly
Bra001295	Two	MF2	9.32897	12.4793	15.7424	14.265	14.0292	7.22876	12.5039	16.8405	medium	medium	medium	medium	medium	medium	medium	medium
Bra001296	Two	MF2	8.72608	5.79199	12.4623	8.93958	10.3459	11.765	11.6355	11.2552	medium	medium	medium	medium	medium	medium	medium	medium
Bra001297	Three	MF2	69.4644	67.2421	84.1359	81.9989	89.2046	92.7522	88.0366	39.7719	highly	highly	highly	highly	highly	highly	highly	medium
Bra001298	Two	MF2	46.8747	40.5406	84.6389	61.1436	53.6463	28.6438	54.8556	26.2509	medium	medium	highly	highly	highly	medium	highly	medium
Bra001299	Two	MF2	0	0	0	0	0	0	0	0.0878989	lowly	lowly	lowly	lowly	lowly	lowly	lowly	lowly
Bra001300	Two	MF2	63.8165	84.0028	80.6901	72.4517	78.6249	22.7067	59.2345	24.6333	highly	highly	highly	highly	highly	medium	highly	medium
Bra001301	Single	MF2	3.23618	3.01486	5.88584	7.41262	8.95645	9.23818	9.29006	7.69847	lowly	lowly	medium	medium	medium	medium	medium	medium
Bra001302	Three	MF2	4.70483	6.9265	11.2959	17.169	15.7127	8.60613	22.8526	6.92257	lowly	medium	medium	medium	medium	medium	medium	medium
Bra001303	Single	MF2	0	0	0.252472	0.391064	0	0.508163	1.43335	0	lowly	lowly	lowly	lowly	lowly	lowly	lowly	lowly
Bra001304	Single	MF2	0	0	0	0	0	0.0617608	0	0	lowly	lowly	lowly	lowly	lowly	lowly	lowly	lowly
Bra001305	Three	MF2	0	0	0	0.0273266	0	3.08814	0	0	lowly	lowly	lowly	lowly	lowly	lowly	lowly	lowly
Bra001306	Three	MF2	681.221	1054.31	640.581	961.252	1495.83	262.08	255.421	88.5314	highly	highly	highly	highly	highly	highly	highly	highly
Bra001307	Three	MF2	5.67526	6.15505	11.6072	13.8047	3.80195	2.00757	10.6963	1.64034	medium	medium	medium	medium	lowly	lowly	medium	lowly
Bra001308	Two	MF2	0	0	0.107137	0.244383	0	0.0543603	0	0.058208	lowly	lowly	lowly	lowly	lowly	lowly	lowly	lowly
Bra001309	Two	MF2	0	0	0	0	0	0	0	0	lowly	lowly	lowly	lowly	lowly	lowly	lowly	lowly
Bra001310	Single	MF2	0	0	0	0	0	0	0	0	lowly	lowly	lowly	lowly	lowly	lowly	lowly	lowly
Bra001311	Three	MF2	0	0	0.081099	0.150416	0	0	0	0	lowly	lowly	lowly	lowly	lowly	lowly	lowly	lowly
Bra001312	Single	MF2	4.97318	3.40707	5.0347	3.50134	5.5004	7.44603	4.88512	2.37278	lowly	lowly	medium	lowly	medium	medium	lowly	lowly
Bra001313	0	0	3.73293	2.21849	3.8493	2.51429	3.247	4.83195	3.42577	1.3759	lowly	lowly	lowly	lowly	lowly	lowly	lowly	lowly
Bra001314	Two	MF2	5.57535	7.83708	5.71562	5.82344	9.91047	2.94967	4.17561	2.43489	medium	medium	medium	medium	medium	lowly	lowly	lowly
Bra001315	Single	MF2	0	0	0.785458	0.329193	0	0	0	0	lowly	lowly	lowly	lowly	lowly	lowly	lowly	lowly
Bra001316	Two	MF2	2.29403	1.20679	4.13548	4.77765	2.84775	13.436	8.44535	8.50215	lowly	lowly	lowly	lowly	lowly	medium	medium	medium
Bra001317	Three	MF2	11.8204	10.2291	19.228	19.7969	12.5866	20.3666	20.1081	21.6464	medium	medium	medium	medium	medium	medium	medium	medium
Bra001318	Two	MF2	0	0	0	0	0	0	0	0	lowly	lowly	lowly	lowly	lowly	lowly	lowly	lowly
Bra001319	Single	MF2	0	0	1.29906	1.36501	0	0	0	2.11155	lowly	lowly	lowly	lowly	lowly	lowly	lowly	lowly
Bra001320	Three	MF2	0.0747204	0.3511	450.486	325.173	0	0	0	139.992	lowly	lowly	highly	highly	lowly	lowly	lowly	highly
Bra001321	Two	MF2	0	0	0	0	0	0	0	0	lowly	lowly	lowly	lowly	lowly	lowly	lowly	lowly
Bra001322	Three	MF2	0	0	0	0	0	0	0.222216	0	lowly	lowly	lowly	lowly	lowly	lowly	lowly	lowly
Bra001323	Two	MF2	1.38402	1.76909	4.73566	3.46122	2.36607	6.26647	10.2599	9.62889	lowly	lowly	lowly	lowly	lowly	medium	medium	medium
Bra001324	Three	MF2	357.106	550.91	376.554	482.632	614.904	164.657	253.536	121.771	highly	highly	highly	highly	highly	highly	highly	highly
Bra001325	Two	MF2	10.9171	7.35998	8.2522	5.74922	7.38296	7.70626	7.08809	1.65487	medium	medium	medium	medium	medium	medium	medium	lowly
Bra001326	Two	MF2	2.89593	6.27743	33.7604	66.5308	28.5416	6.85125	1.76609	5.69966	lowly	medium	medium	highly	medium	medium	lowly	medium
Bra001327	Single	MF2	1.27277	1.36218	1.43943	1.0943	2.81131	4.49038	1.91769	1.27446	lowly	lowly	lowly	lowly	lowly	lowly	lowly	lowly
Bra001328	Single	MF2	0	0	0	0	0	0	0	0	lowly	lowly	lowly	lowly	lowly	lowly	lowly	lowly
Bra001329	Single	MF2	0	0	0	0	0	0	0	0	lowly	lowly	lowly	lowly	lowly	lowly	lowly	lowly
Bra001330	0	0	0.164143	0.151182	0.395198	0.125175	0.341877	0.280894	0	0.214727	lowly	lowly	lowly	lowly	lowly	lowly	lowly	lowly
Bra001331	Two	MF2	3.13934	3.28848	4.98136	3.88792	4.44624	5.14459	4.62355	3.92614	lowly	lowly	lowly	lowly	lowly	medium	lowly	lowly
Bra001332	Two	MF2	9.55927	11.1721	8.99091	11.6715	22.5849	11.9359	18.4	5.32733	medium	medium	medium	medium	medium	medium	medium	medium
Bra001333	Two	MF2	8.70971	6.22782	4.95979	3.65767	6.23442	11.1737	3.62898	1.97933	medium	medium	lowly	lowly	medium	medium	lowly	lowly
Bra001334	Two	MF2	4.50785	4.31198	3.69379	3.90813	5.78666	4.91089	5.97855	3.68295	lowly	lowly	lowly	lowly	medium	lowly	medium	lowly
Bra001335	Two	MF2	2.70217	2.37196	1.95632	2.80357	3.55015	9.36658	2.98658	4.10835	lowly	lowly	lowly	lowly	lowly	medium	lowly	lowly
Bra001336	Two	MF2	17.7581	20.7467	28.5042	33.7534	33.3295	25.7311	25.8765	23.4499	medium	medium	medium	medium	medium	medium	medium	medium
Bra001337	Three	MF2	9.09191	6.61414	12.9182	9.4977	12.6294	10.2353	19.3722	15.224	medium	medium	medium	medium	medium	medium	medium	medium
Bra001338	Two	MF2	0	0	0	0	0	0	572.051	0	lowly	lowly	lowly	lowly	lowly	lowly	highly	lowly
Bra001339	Two	MF2	0.270883	0.144386	0.524746	0	0.539457	0.263936	0.744277	0.569645	lowly	lowly	lowly	lowly	lowly	lowly	lowly	lowly
Bra001340	Two	MF2	1.76659	0.81059	1.73766	1.51531	0.687715	1.70494	3.55033	1.88106	lowly	lowly	lowly	lowly	lowly	lowly	lowly	lowly
Bra001341	Single	MF2	0.69655	0.329757	0.587637	0.701839	4.30239	0.510483	121.135	14.9578	lowly	lowly	lowly	lowly	lowly	lowly	highly	medium
Bra001342	Two	MF2	9.84805	10.2532	12.1087	15.1504	15.0608	11.4907	12.5904	12.2632	medium	medium	medium	medium	medium	medium	medium	medium
Bra001343	Two	MF2	0	0	0	0	0.0786998	0	0	0.175943	lowly	lowly	lowly	lowly	lowly	lowly	lowly	lowly
Bra001344	Single	MF2	3.81826	4.292	3.29797	3.77007	4.32857	6.96731	4.8595	3.41909	lowly	lowly	lowly	lowly	lowly	medium	lowly	lowly
Bra001345	Two	MF2	315.317	543.639	70.6535	73.2993	493.834	3086.29	1129.41	45.4002	highly	highly	highly	highly	highly	highly	highly	medium
Bra001346	Two	MF2	1.98008	4.39987	5.442	4.32585	3.23445	21.2027	12.6634	19.1078	lowly	lowly	medium	lowly	lowly	medium	medium	medium
Bra001347	Two	MF2	142.021	122.764	347.372	354.195	263.819	607.742	859.609	406.831	highly	highly	highly	highly	highly	highly	highly	highly
Bra001348	Two	MF2	27.9698	46.298	11.3943	15.0692	45.0416	13.9506	8.98698	3.548	medium	medium	medium	medium	medium	medium	medium	lowly
Bra001349	Single	MF2	1.45889	1.24009	1.21416	1.73051	0.883911	1.36122	8.72855	0.0694348	lowly	lowly	lowly	lowly	lowly	lowly	medium	lowly
Bra001350	Three	MF2	5.37083	5.89349	8.60498	11.5519	10.9449	10.2471	12.1941	18.2255	medium	medium	medium	medium	medium	medium	medium	medium
Bra001351	Three	MF2	145.923	2272.71	145.84	2820.89	1864.78	151.783	333.11	119.821	highly	highly	highly	highly	highly	highly	highly	highly
Bra001352	Two	MF2	9.38028	12.6013	5.67689	8.5477	26.9854	5.05767	6.57512	2.93631	medium	medium	medium	medium	medium	medium	medium	lowly
Bra001353	Single	MF2	0	0	0.479608	0.122784	0.243349	0	0	1.5621	lowly	lowly	lowly	lowly	lowly	lowly	lowly	lowly
Bra001354	Single	MF2	7.13655	10.2537	8.21423	12.1668	16.2785	8.97813	2.46469	12.0884	medium	medium	medium	medium	medium	medium	lowly	medium
Bra001355	Single	MF2	3.33713	4.4974	3.8635	5.0059	5.74391	11.0738	10.559	7.84758	lowly	lowly	lowly	medium	medium	medium	medium	medium
Bra001356	Three	MF2	4.07931	4.79572	6.70061	7.6629	8.50788	6.93965	5.23158	3.65876	lowly	lowly	medium	medium	medium	medium	medium	lowly
Bra001357	Single	MF2	2.98729	4.23699	4.85961	7.31524	8.95365	6.98724	4.08751	7.35096	lowly	lowly	lowly	medium	medium	medium	lowly	medium
Bra001358	Single	MF2	39.8027	51.0658	7.82281	8.86718	28.8956	11.832	21.6906	27.0479	medium	highly	medium	medium	medium	medium	medium	medium
Bra001359	Two	MF2	18.2176	39.7101	20.5981	40.5768	32.558	28.7727	34.2789	13.9271	medium	medium	medium	medium	medium	medium	medium	medium
Bra001360	Three	MF2	0	0.0485101	0	0	0	0	0	0	lowly	lowly	lowly	lowly	lowly	lowly	lowly	lowly
Bra001361	Single	MF2	0	0	0	0	0	0	0	0	lowly	lowly	lowly	lowly	lowly	lowly	lowly	lowly
Bra001362	Tandem	-	0	0	0	0	0	0	0	0	lowly	lowly	lowly	lowly	lowly	lowly	lowly	lowly
Bra001363	Tandem	-	0	0	0	0	0	0	0	0	lowly	lowly	lowly	lowly	lowly	lowly	lowly	lowly
Bra001364	0	0	0	0	0	0	0	0.405477	0	0	lowly	lowly	lowly	lowly	lowly	lowly	lowly	lowly
Bra001365	Three	MF2	4.76249	5.45861	6.93379	9.69678	11.7852	6.47809	6.46192	3.32629	lowly	medium	medium	medium	medium	medium	medium	lowly
Bra001366	0	0	2.68685	3.51701	4.25685	7.04208	8.27239	7.8754	8.4986	6.33384	lowly	lowly	lowly	medium	medium	medium	medium	medium
Bra001367	Three	MF2	9.18378	8.12096	0	0.664766	0.31969	46.1261	0	0.57117	medium	medium	lowly	lowly	lowly	medium	lowly	lowly
Bra001368	Single	MF2	90.4466	76.6062	166.493	147.423	44.2056	73.3533	47.0074	57.1263	highly	highly	highly	highly	medium	highly	medium	highly
Bra001369	Two	MF2	2.17834	1.30655	2.34976	2.05918	1.29462	4.25446	1.77083	6.04527	lowly	lowly	lowly	lowly	lowly	lowly	lowly	medium
Bra001370	Single	MF2	0	0	0	0	0	0.161322	0	0	lowly	lowly	lowly	lowly	lowly	lowly	lowly	lowly
Bra001371	Single	MF2	18.2421	17.6194	39.875	38.5361	22.7207	51.6427	75.1365	57.4571	medium	medium	medium	medium	medium	highly	highly	highly
Bra001372	Two	MF2	22.6747	32.2077	22.2236	35.3162	43.646	21.1902	22.1904	25.1792	medium	medium	medium	medium	medium	medium	medium	medium
Bra001373	Two	MF2	10.7976	10.1035	6.06242	5.41111	9.68889	4.44007	2.96387	2.99455	medium	medium	medium	medium	medium	lowly	lowly	lowly
Bra001374	Single	MF2	19.3926	20.5445	8.7583	11.2407	23.4038	11.3293	11.5191	8.38754	medium	medium	medium	medium	medium	medium	medium	medium
Bra001375	Two	MF2	0	0	4.21935	4.43456	0	0	0	1.67371	lowly	lowly	lowly	lowly	lowly	lowly	lowly	lowly
Bra001376	Two	MF2	8.01294	5.45194	7.17591	6.95046	5.9376	38.6053	8.54611	3.26727	medium	medium	medium	medium	medium	medium	medium	lowly
Bra001377	Three	MF2	10.4727	14.1677	19.052	21.2071	17.8037	46.8924	331.504	37.9657	medium	medium	medium	medium	medium	medium	highly	medium
Bra001378	0	0	0.883293	5.67413	2.60649	6.06125	7.56486	1.70494	65.0893	1.88106	lowly	medium	lowly	medium	medium	lowly	highly	lowly
Bra001379	Three	MF2	18.78	20.2276	50.6036	51.8349	27.6538	28.8913	25.7593	80.4669	medium	medium	highly	highly	medium	medium	medium	highly
Bra001380	Three	MF2	0	0	1.27439	1.28194	0	0	7.85943	0	lowly	lowly	lowly	lowly	lowly	lowly	medium	lowly
Bra001381	Two	MF2	0	0	0	0	0	0	0	7.98194	lowly	lowly	lowly	lowly	lowly	lowly	lowly	medium
Bra001382	Two	MF2	0	0	0	0	0	0	2.55205	0	lowly	lowly	lowly	lowly	lowly	lowly	lowly	lowly
Bra001383	Two	MF2	1.36605	1.06928	0	0	0.881564	0.953309	2.29529	0	lowly	lowly	lowly	lowly	lowly	lowly	lowly	lowly
Bra001384	Single	MF2	0	0.353085	1.05359	1.9943	0.31969	0.52416	0	7.99638	lowly	lowly	lowly	lowly	lowly	lowly	lowly	medium
Bra001385	Single	MF2	3.70905	190.514	0	158.486	0	0	0	0	lowly	highly	lowly	highly	lowly	lowly	lowly	lowly
Bra001386	Three	MF2	0.427485	1.48513	2.37111	2.9061	1.26149	5.32432	18.478	4.14381	lowly	lowly	lowly	lowly	lowly	medium	medium	lowly
Bra001387	Single	MF2	0	0	0	0	0	0	1.36204	0	lowly	lowly	lowly	lowly	lowly	lowly	lowly	lowly
Bra001388	Two	MF2	0	0	0	0	0	0	0	0	lowly	lowly	lowly	lowly	lowly	lowly	lowly	lowly
Bra001389	Two	MF2	9.78382	10.5124	9.35655	10.8021	11.7727	15.284	9.70892	7.01935	medium	medium	medium	medium	medium	medium	medium	medium
Bra001390	Two	MF2	19.2467	21.6923	0.339616	0.744359	0.730945	52.4439	0.479177	0.737087	medium	medium	lowly	lowly	lowly	highly	lowly	lowly
Bra001391	Three	MF2	24.6312	20.5257	41.874	37.1262	42.2038	27.7781	23.1028	22.1661	medium	medium	medium	medium	medium	medium	medium	medium
Bra001392	Two	MF2	10.5153	4.01691	1.44859	0.802122	1.60849	3.48584	2.85854	1.08197	medium	lowly	lowly	lowly	lowly	lowly	lowly	lowly
Bra001393	Three	MF2	17.0803	14.6043	34.2432	23.8119	24.4096	28.5442	37.8334	24.2199	medium	medium	medium	medium	medium	medium	medium	medium
Bra001394	Single	MF2	0	0	0	0	0	0	0	0	lowly	lowly	lowly	lowly	lowly	lowly	lowly	lowly
Bra001395	Single	MF2	0.243523	0.229751	0.313014	0.0724463	0.327157	0.079328	0	0.170043	lowly	lowly	lowly	lowly	lowly	lowly	lowly	lowly
Bra001396	Three	MF2	9.52438	7.93151	9.76688	6.27532	9.24077	11.6802	23.8753	6.35491	medium	medium	medium	medium	medium	medium	medium	medium
Bra001397	Single	MF2	5.05827	2.93369	15.4976	7.87573	5.83025	9.08207	9.04292	11.8933	medium	lowly	medium	medium	medium	medium	medium	medium
Bra001398	Two	MF2	2.91694	3.32291	7.07982	7.44596	5.76431	5.3212	4.49076	6.91411	lowly	lowly	medium	medium	medium	medium	lowly	medium
Bra001399	Two	MF2	10.9216	17.003	15.2581	20.8466	17.8075	15.933	13.2611	14.5885	medium	medium	medium	medium	medium	medium	medium	medium
Bra001400	Single	MF2	0	0	0	0	0	0	0	0	lowly	lowly	lowly	lowly	lowly	lowly	lowly	lowly
Bra001401	Two	MF2	27.6268	54.7564	35.2363	62.1385	53.902	23.2204	33.2523	45.4	medium	highly	medium	highly	highly	medium	medium	medium
Bra001402	Two	MF2	0.157567	0.333992	1.8986	2.77337	0.352355	0.538961	9.60086	0.0825131	lowly	lowly	lowly	lowly	lowly	lowly	medium	lowly
Bra001403	Single	MF2	0	0	0	0	0	0	0	0	lowly	lowly	lowly	lowly	lowly	lowly	lowly	lowly
Bra001404	Two	MF2	0	0	0	0	0	0	0	0	lowly	lowly	lowly	lowly	lowly	lowly	lowly	lowly
Bra001405	Two	MF2	9.11207	5.39487	0.206821	0.437347	0.486772	81.1579	472.413	1.23575	medium	medium	lowly	lowly	lowly	highly	highly	lowly
Bra001406	Two	MF2	282.39	299.395	396.989	285.322	285.627	128.454	293.548	379.006	highly	highly	highly	highly	highly	highly	highly	highly
Bra001407	Single	MF2	7.88621	12.3957	25.5683	28.5913	17.422	20.8629	23.91	61.017	medium	medium	medium	medium	medium	medium	medium	highly
Bra001408	Two	MF2	4.7941	3.88331	6.2091	6.25045	5.92675	7.27447	6.13346	6.35804	lowly	lowly	medium	medium	medium	medium	medium	medium
Bra001409	Two	MF2	0	0	4.86164	6.60198	0	0	0	1.25675	lowly	lowly	lowly	medium	lowly	lowly	lowly	lowly
Bra001410	Two	MF2	1.13894	0.767514	2.10513	1.45194	0.299699	3.43111	0.39404	0.795499	lowly	lowly	lowly	lowly	lowly	lowly	lowly	lowly
Bra001411	Two	MF2	5.29329	5.76532	0	0.187886	2.52407	0.764977	0	9.05613	medium	medium	lowly	lowly	lowly	lowly	lowly	medium
Bra001412	Two	MF2	0	0	0.116359	0.110218	0	0	0	0	lowly	lowly	lowly	lowly	lowly	lowly	lowly	lowly
Bra001413	Three	MF2	0	0.388147	1.12441	2.92153	2.44743	5.02723	0	0.609466	lowly	lowly	lowly	lowly	lowly	medium	lowly	lowly
Bra001414	Two	MF2	5.19467	2.86946	3.69502	4.85859	5.17197	5.20557	9.82022	4.58696	medium	lowly	lowly	lowly	medium	medium	medium	lowly
Bra001415	Three	MF2	270.208	249.63	71.9073	56.2076	101.794	73.6779	53.7613	89.9978	highly	highly	highly	highly	highly	highly	highly	highly
Bra001416	Three	MF2	28.0249	25.0374	21.9961	19.7376	26.904	18.7498	20.1968	15.6386	medium	medium	medium	medium	medium	medium	medium	medium
Bra001417	Two	MF2	0.0750429	0	0.361658	0.0667293	0	0.953461	38.9764	0	lowly	lowly	lowly	lowly	lowly	lowly	medium	lowly
Bra001418	Two	MF2	29.7307	18.3019	64.6219	30.8676	28.0862	58.8884	95.7654	42.3948	medium	medium	highly	medium	medium	highly	highly	medium
Bra001419	Two	MF2	0	0	0	0	0	89.3723	0.7062	0.270016	lowly	lowly	lowly	lowly	lowly	highly	lowly	lowly
Bra001420	Three	MF2	48.4156	66.5653	29.2932	45.6898	36.0913	368.098	80.5006	53.7599	medium	highly	medium	medium	medium	highly	highly	highly
Bra001421	Two	MF2	28.5468	38.0789	42.1994	53.6747	52.39	45.6909	63.7911	59.9282	medium	medium	medium	highly	highly	medium	highly	highly
Bra001422	Two	MF2	68.6914	85.5227	159.01	192.735	104.395	15.347	30.3021	98.587	highly	highly	highly	highly	highly	medium	medium	highly
Bra001423	Three	MF2	21.292	24.5902	28.0728	31.254	46.0193	13.0835	21.7146	5.15635	medium	medium	medium	medium	medium	medium	medium	medium
Bra001424	Three	MF2	0.0849419	0.0803216	0	0	0	0	0	0.355897	lowly	lowly	lowly	lowly	lowly	lowly	lowly	lowly
Bra001425	Two	MF2	12.3049	11.6146	8.58011	4.42846	6.57452	27.0968	14.016	36.2948	medium	medium	medium	lowly	medium	medium	medium	medium
Bra001426	Three	MF2	14.0295	9.27481	16.0196	15.8356	16.3174	17.4335	19.7404	7.90995	medium	medium	medium	medium	medium	medium	medium	medium
Bra001427	Three	MF2	1.24751	1.70391	0.483071	0.371432	2.57616	0	10.9782	0	lowly	lowly	lowly	lowly	lowly	lowly	medium	lowly
Bra001428	Three	MF2	343.583	393.045	419.123	353.827	582.67	201.526	231.205	210.292	highly	highly	highly	highly	highly	highly	highly	highly
Bra001429	Single	MF2	15.7585	12.3311	4.55005	3.35299	4.18624	3.87463	7.71044	4.15661	medium	medium	lowly	lowly	lowly	lowly	medium	lowly
Bra001430	Two	MF2	1.10413	0.919188	4.03121	4.98788	2.36523	6.47645	8.69879	1.70345	lowly	lowly	lowly	lowly	lowly	medium	medium	lowly
Bra001431	Single	MF2	3.06408	3.0344	4.41175	4.5946	4.43851	6.25908	6.62317	4.08522	lowly	lowly	lowly	lowly	lowly	medium	medium	lowly
Bra001432	Single	MF2	0	0	0	0	0	817.674	2.34996	2.92756	lowly	lowly	lowly	lowly	lowly	highly	lowly	lowly
Bra001433	Single	MF2	0	0	0	0	0	0.15061	1.06498	0	lowly	lowly	lowly	lowly	lowly	lowly	lowly	lowly
Bra001434	0	0	0	0	0	0	0	0	0.209304	0.477044	lowly	lowly	lowly	lowly	lowly	lowly	lowly	lowly
Bra001435	Single	MF2	17.7408	14.3463	23.5877	19.8871	21.607	33.183	24.6726	14.1066	medium	medium	medium	medium	medium	medium	medium	medium
Bra001436	Three	MF2	4.33751	7.80298	5.71844	13.7087	11.6651	4.6158	2.1735	5.7958	lowly	medium	medium	medium	medium	lowly	lowly	medium
Bra001437	Two	MF2	11.6174	13.7182	17.0617	18.3004	21.4352	18.0043	12.5657	16.945	medium	medium	medium	medium	medium	medium	medium	medium
Bra001438	Two	MF2	0.807676	1.00046	1.44723	1.20898	2.05232	3.83171	2.71217	2.66057	lowly	lowly	lowly	lowly	lowly	lowly	lowly	lowly
Bra001439	Three	MF2	0	0	0	0	0	0	0	0	lowly	lowly	lowly	lowly	lowly	lowly	lowly	lowly
Bra001440	Two	MF2	0	0	0.922849	0.430772	0	0	2.64853	0.10026	lowly	lowly	lowly	lowly	lowly	lowly	lowly	lowly
Bra001441	0	0	0	0	0	0	0	0	0	0	lowly	lowly	lowly	lowly	lowly	lowly	lowly	lowly
Bra001443	Three	MF2	1.78734	2.10699	6.1608	3.51605	3.57553	3.98953	2.47011	4.81841	lowly	lowly	medium	lowly	lowly	lowly	lowly	lowly
Bra001444	Three	MF2	165.056	111.757	253.05	182.937	168.255	337.464	264.425	121.926	highly	highly	highly	highly	highly	highly	highly	highly
Bra001445	Two	MF2	3.76126	5.46491	0.139679	0.134209	3.08374	0.98863	0.599351	0.455149	lowly	medium	lowly	lowly	lowly	lowly	lowly	lowly
Bra001446	Three	MF2	0.538624	0.379187	1.14105	1.41969	1.11494	2.63374	1.94281	0.338178	lowly	lowly	lowly	lowly	lowly	lowly	lowly	lowly
Bra001447	Two	MF2	23.6266	21.7608	10.2933	9.68622	22.0236	12.0958	25.8649	11.6336	medium	medium	medium	medium	medium	medium	medium	medium
Bra001448	Two	MF2	10.9358	4.39479	14.9826	7.7658	5.69624	21.572	20.5236	18.2279	medium	lowly	medium	medium	medium	medium	medium	medium
Bra001449	Two	MF2	0.673992	1.00712	3.58134	3.49081	1.4241	4.43989	48.3534	11.1383	lowly	lowly	lowly	lowly	lowly	lowly	medium	medium
Bra001450	Three	MF2	126.429	92.2905	160.934	78.8631	107.036	36.1267	97.1206	32.8102	highly	highly	highly	highly	highly	medium	highly	medium
Bra001451	Single	MF2	20.3056	68.1624	17.8349	45.1899	71.3229	23.8029	22.1736	39.7582	medium	highly	medium	medium	highly	medium	medium	medium
Bra001452	Two	MF2	0	0	0	0	0	0	0	0	lowly	lowly	lowly	lowly	lowly	lowly	lowly	lowly
Bra001453	Three	MF2	60.3033	80.8125	1.28312	2.53388	261.377	0.925025	0	1.39342	highly	highly	lowly	lowly	highly	lowly	lowly	lowly
Bra001454	0	0	33.8982	34.9118	0.325184	0.188498	120.13	23.6494	0.583732	2.56145	medium	medium	lowly	lowly	highly	medium	lowly	lowly
Bra001455	Single	MF2	6.43223	6.66899	13.7812	18.1148	18.0895	6.04735	10.7485	2.65475	medium	medium	medium	medium	medium	medium	medium	lowly
Bra001456	Two	MF2	0	0	0.13055	0.149922	0	0.0662074	0	0.283699	lowly	lowly	lowly	lowly	lowly	lowly	lowly	lowly
Bra001457	Two	MF2	14.6481	16.6996	12.7864	12.2851	2.45077	79.0405	136.794	276.006	medium	medium	medium	medium	lowly	highly	highly	highly
Bra001458	Two	MF2	0.295693	0.255975	0.379615	0.384723	0.659887	0.642637	0.455853	0.137512	lowly	lowly	lowly	lowly	lowly	lowly	lowly	lowly
Bra001459	Three	MF2	4.30568	4.24296	6.48218	7.42723	7.24843	4.43053	9.87152	10.3054	lowly	lowly	medium	medium	medium	lowly	medium	medium
Bra001460	Two	MF2	67.577	69.5655	91.528	80.2611	63.6149	42.1635	23.6326	22.6772	highly	highly	highly	highly	highly	medium	medium	medium
Bra001461	Three	MF2	24.2517	36.8071	47.4047	79.0249	46.3953	60.3534	36.0598	97.7786	medium	medium	medium	highly	medium	highly	medium	highly
Bra001462	Two	MF2	7.45079	8.70946	14.829	16.615	13.0161	11.821	15.0653	7.03342	medium	medium	medium	medium	medium	medium	medium	medium
Bra001463	Single	MF2	18.4285	21.3715	17.6267	23.5797	28.0452	46.8548	46.4689	60.923	medium	medium	medium	medium	medium	medium	medium	highly
Bra001464	Three	MF2	0	0	0	0	0	0	0	0	lowly	lowly	lowly	lowly	lowly	lowly	lowly	lowly
Bra001465	Three	MF2	0	0	0	0	0	0	0	0	lowly	lowly	lowly	lowly	lowly	lowly	lowly	lowly
Bra001466	Three	MF2	14.331	21.3885	5.8598	9.11841	19.473	8.77401	0.125544	8.45676	medium	medium	medium	medium	medium	medium	lowly	medium
Bra001467	Two	MF2	42.7519	41.9363	91.7507	86.5379	45.9869	55.7893	73.3401	103.058	medium	medium	highly	highly	medium	highly	highly	highly
Bra001468	Three	MF2	4.5665	6.9778	7.94397	12.3229	6.8293	6.23776	15.1115	13.8034	lowly	medium	medium	medium	medium	medium	medium	medium
Bra001469	Two	MF2	0	0	0	0	0	0	1.21992	0	lowly	lowly	lowly	lowly	lowly	lowly	lowly	lowly
Bra001470	Three	MF2	226.439	221.152	3.78271	4.15999	21.6048	38.7451	25.4679	9.84653	highly	highly	lowly	lowly	medium	medium	medium	medium
Bra001471	Three	MF2	24.1145	32.0121	5.75084	10.853	21.6836	18.4368	22.4687	19.3487	medium	medium	medium	medium	medium	medium	medium	medium
Bra001472	Two	MF2	0	0	0	0	0	0	0	0	lowly	lowly	lowly	lowly	lowly	lowly	lowly	lowly
Bra001473	Three	MF2	7.74248	5.95226	21.1273	11.5218	18.0236	4.50906	18.9533	41.4553	medium	medium	medium	medium	medium	lowly	medium	medium
Bra001474	Two	MF2	33.2637	27.3962	25.4561	18.5268	23.9593	9.28823	14.7799	5.95588	medium	medium	medium	medium	medium	medium	medium	medium
Bra001475	Three	MF2	0	0	0	0	1.70161	0	0	2.57369	lowly	lowly	lowly	lowly	lowly	lowly	lowly	lowly
Bra001476	Three	MF2	0	0	0.112448	0	0	0	0	0	lowly	lowly	lowly	lowly	lowly	lowly	lowly	lowly
Bra001477	Three	MF2	5.43769	4.30817	15.1464	14.146	3.62335	21.7247	91.2187	0.906869	medium	lowly	medium	medium	lowly	medium	highly	lowly
Bra001478	Two	MF2	0	0	0.834839	0.622425	0.452918	0.120693	0.512465	1.42508	lowly	lowly	lowly	lowly	lowly	lowly	lowly	lowly
Bra001479	Single	MF2	0	0	0	0	0	0.405477	1.13913	0	lowly	lowly	lowly	lowly	lowly	lowly	lowly	lowly
Bra001480	Two	MF2	0	0.0788476	13.3812	12.5974	1.56211	0.777131	4.39556	28.0646	lowly	lowly	medium	medium	lowly	lowly	lowly	medium
Bra001481	Two	MF2	4.21042	5.57951	6.93563	8.52238	7.61765	3.72202	1.62518	3.95716	lowly	medium	medium	medium	medium	lowly	lowly	lowly
Bra001482	Two	MF2	7.82494	6.75847	8.75476	7.12734	16.2934	6.28753	6.15592	8.05444	medium	medium	medium	medium	medium	medium	medium	medium
Bra001483	Single	MF2	0	0	0	0	0	0	0	0	lowly	lowly	lowly	lowly	lowly	lowly	lowly	lowly
Bra001484	Two	MF2	4.23775	2.60253	7.39004	5.93127	2.14447	1.20129	7.93172	0.573371	lowly	lowly	medium	medium	lowly	lowly	medium	lowly
Bra001485	Two	MF2	1.43838	1.55192	5.15521	3.79744	1.37409	2.53114	1.51519	3.55374	lowly	lowly	medium	lowly	lowly	lowly	lowly	lowly
Bra001486	Single	MF2	3.59679	3.19278	7.43406	6.03957	4.79488	12.6496	10.8048	13.9988	lowly	lowly	medium	medium	lowly	medium	medium	medium
Bra001487	Two	MF2	10.2075	14.293	6.68517	10.3695	11.843	9.25025	7.07409	3.1818	medium	medium	medium	medium	medium	medium	medium	lowly
Bra001488	Three	MF2	4.89695	4.06794	0.023337	0.0732299	0.210761	0	0.302831	0.228256	lowly	lowly	lowly	lowly	lowly	lowly	lowly	lowly
Bra001489	Three	MF2	245.109	209.475	15.1242	13.6673	93.7523	36.3687	23.6427	29.498	highly	highly	medium	medium	highly	medium	medium	medium
Bra001490	0	0	5.89998	5.70517	5.32618	5.31469	3.78898	2.03539	2.34456	4.50769	medium	medium	medium	medium	lowly	lowly	lowly	lowly
Bra001491	Two	MF2	0	0	0	0	0	305.149	0	0.361221	lowly	lowly	lowly	lowly	lowly	highly	lowly	lowly
Bra001492	Two	MF2	3.05587	5.93665	2.65268	4.74055	10.9306	13.2352	6.2007	2.7751	lowly	medium	lowly	lowly	medium	medium	medium	lowly
Bra001493	Three	MF2	0	0	0	0	0	0	0	0	lowly	lowly	lowly	lowly	lowly	lowly	lowly	lowly
Bra001494	Single	MF2	0	0.419378	0.592055	1.18315	0	5.87516	0	0	lowly	lowly	lowly	lowly	lowly	medium	lowly	lowly
Bra001495	Single	MF2	0	0	0	0	0	0.876503	0	0	lowly	lowly	lowly	lowly	lowly	lowly	lowly	lowly
Bra001496	Two	MF2	9.22734	9.34366	17.0167	13.8131	10.81	9.33126	18.6661	7.22734	medium	medium	medium	medium	medium	medium	medium	medium
Bra001497	Three	MF2	6.99879	14.593	6.45271	5.95487	12.7915	5.10817	3.83342	11.0563	medium	medium	medium	medium	medium	medium	lowly	medium
Bra001498	Single	MF2	0	0	0.0522302	0	0.0478732	0	0.375783	0	lowly	lowly	lowly	lowly	lowly	lowly	lowly	lowly
Bra001499	Three	MF2	13.9608	11.8857	21.0278	17.3252	13.5559	7.98463	12.5223	11.1325	medium	medium	medium	medium	medium	medium	medium	medium
Bra001500	Single	MF2	21.7506	22.3652	24.269	33.9983	20.6801	22.4832	15.3599	8.41006	medium	medium	medium	medium	medium	medium	medium	medium
Bra001501	Three	MF2	16.661	20.7034	24.0112	31.1831	34.0262	41.3931	36.4345	74.5475	medium	medium	medium	medium	medium	medium	medium	highly
Bra001502	Three	MF2	8.16324	6.92866	11.982	9.72902	10.1243	9.7489	7.03048	10.4522	medium	medium	medium	medium	medium	medium	medium	medium
Bra001503	Three	MF2	0	0	0	0	0	107.159	0	0.0733572	lowly	lowly	lowly	lowly	lowly	highly	lowly	lowly
Bra001504	0	0	0.141246	0	0	0	0	461.038	0.0978333	0.665586	lowly	lowly	lowly	lowly	lowly	highly	lowly	lowly
Bra001505	Three	MF2	32.2517	31.2972	31.2671	26.4882	22.0425	23.9863	29.7659	31.6602	medium	medium	medium	medium	medium	medium	medium	medium
Bra001506	Two	MF2	62.7904	77.181	42.1415	56.4702	77.8699	26.6499	41.6841	29.168	highly	highly	medium	highly	highly	medium	medium	medium
Bra001507	Two	MF2	9.35785	15.1665	3.21607	4.16581	22.9592	27.122	46.7869	19.3223	medium	medium	lowly	lowly	medium	medium	medium	medium
Bra001508	Single	MF2	8.56203	24.0901	7.11597	0	15.4785	12.2908	11.2249	4.61007	medium	medium	medium	lowly	medium	medium	medium	lowly
Bra001509	Two	MF2	0	0.0569996	1.48174	1.50933	1.29492	1.03835	1.1432	0.990541	lowly	lowly	lowly	lowly	lowly	lowly	lowly	lowly
Bra001510	Three	MF2	8.72419	7.88257	10.0787	10.3601	11.1353	9.05814	6.66854	7.18969	medium	medium	medium	medium	medium	medium	medium	medium
Bra001511	Two	MF2	0	0	0	0	0	0	0	0	lowly	lowly	lowly	lowly	lowly	lowly	lowly	lowly
Bra001512	Two	MF2	2.36563	1.28465	0.997545	0.624078	0.164891	0.289012	0	2.24513	lowly	lowly	lowly	lowly	lowly	lowly	lowly	lowly
Bra001513	Three	MF2	0	0	0	0.0523782	0	0	0	0	lowly	lowly	lowly	lowly	lowly	lowly	lowly	lowly
Bra001514	Two	MF2	0	0	0	0	0	0	0	0	lowly	lowly	lowly	lowly	lowly	lowly	lowly	lowly
Bra001515	Two	MF2	0	0	0.307759	0.0282122	0.0566898	0.124882	13.5425	2.4077	lowly	lowly	lowly	lowly	lowly	lowly	medium	lowly
Bra001516	Three	MF2	28.12	18.5079	211.293	150.566	35.3843	1.596	0.375027	28.133	medium	medium	highly	highly	medium	lowly	lowly	medium
Bra001517	Single	MF2	0	0	0	0.0428279	0	0	0	0	lowly	lowly	lowly	lowly	lowly	lowly	lowly	lowly
Bra001518	Three	MF2	16.7634	17.2306	17.8669	18.5059	23.4015	30.3816	23.1594	25.8858	medium	medium	medium	medium	medium	medium	medium	medium
Bra001519	Single	MF2	0	0	1.08261	0.545966	0.650519	8.72918	0.616137	1.88079	lowly	lowly	lowly	lowly	lowly	medium	lowly	lowly
Bra001520	Three	MF2	1.96933	1.86794	1.16307	1.12207	3.63578	10.9294	8.09867	0.465594	lowly	lowly	lowly	lowly	lowly	medium	medium	lowly
Bra001521	Three	MF2	4.17961	4.5877	8.28426	9.57553	9.04162	10.8569	14.2333	7.37631	lowly	lowly	medium	medium	medium	medium	medium	medium
Bra001522	Single	MF2	11.4212	9.94391	4.49791	3.93165	4.04214	7.968	2.57818	2.07661	medium	medium	lowly	lowly	lowly	medium	lowly	lowly
Bra001523	Three	MF2	7.9766	11.4381	13.751	15.0873	19.9422	5.77184	1.48711	3.77531	medium	medium	medium	medium	medium	medium	lowly	lowly
Bra001524	Single	MF2	16.1207	13.438	25.0003	20.2095	24.2446	11.8511	14.3579	3.54623	medium	medium	medium	medium	medium	medium	medium	lowly
Bra001525	Two	MF2	24.366	14.8097	37.38	23.179	17.2915	21.5926	36.5659	40.9605	medium	medium	medium	medium	medium	medium	medium	medium
Bra001526	Two	MF2	2.7545	1.83179	4.97002	1.51175	2.11168	3.82676	4.30287	3.73312	lowly	lowly	lowly	lowly	lowly	lowly	lowly	lowly
Bra001527	Three	MF2	0	0	0	0	0	0	0	0	lowly	lowly	lowly	lowly	lowly	lowly	lowly	lowly
Bra001528	0	0	5.61275	8.05732	8.65772	1.8869	6.38864	3.87412	7.54484	4.26171	medium	medium	medium	lowly	medium	lowly	medium	lowly
Bra001529	Single	MF2	0	0	0	0	0	0	0	1.16057	lowly	lowly	lowly	lowly	lowly	lowly	lowly	lowly
Bra001530	Three	MF2	20.8226	32.864	29.9344	46.7366	37.0046	20.1537	24.9086	19.3698	medium	medium	medium	medium	medium	medium	medium	medium
Bra001531	Two	MF2	19.8033	26.6027	23.7013	35.4367	27.9661	24.1061	16.4262	6.52707	medium	medium	medium	medium	medium	medium	medium	medium
Bra001532	Three	MF2	0.114245	0.109989	0	0	9.16483	0.334766	3.79139	0	lowly	lowly	lowly	lowly	medium	lowly	lowly	lowly
Bra001533	Two	MF2	0.931691	0.987103	0.966167	1.85262	2.56995	1.5069	2.2868	0.899949	lowly	lowly	lowly	lowly	lowly	lowly	lowly	lowly
Bra001534	Three	MF2	21.0539	21.2564	14.6503	14.3436	18.7703	15.5736	13.643	22.7717	medium	medium	medium	medium	medium	medium	medium	medium
Bra001535	Two	MF2	44.9812	50.3336	8.60013	6.53716	23.1626	18.7133	12.7125	18.682	medium	highly	medium	medium	medium	medium	medium	medium
Bra001536	Three	MF2	11.9601	9.63685	9.98603	7.38532	12.2182	5.16697	9.06383	2.16961	medium	medium	medium	medium	medium	medium	medium	lowly
Bra001537	Two	MF2	6.11004	5.814	6.70595	7.83443	11.3831	8.14307	1.84495	0.927505	medium	medium	medium	medium	medium	medium	lowly	lowly
Bra001538	Three	MF2	5.50039	3.35912	24.1433	15.5638	20.3536	5.158	27.0954	0	medium	lowly	medium	medium	medium	medium	medium	lowly
Bra001539	Three	MF2	12.3641	14.9976	8.67653	8.42747	17.2445	25.2882	27.203	135.048	medium	medium	medium	medium	medium	medium	medium	highly
Bra001540	Two	MF2	0	0	0	0	0	0.24146	0	0	lowly	lowly	lowly	lowly	lowly	lowly	lowly	lowly
Bra001541	Three	MF2	18.3719	28.7185	76.5135	107.608	93.7346	28.4782	31.6267	6.33627	medium	medium	highly	highly	highly	medium	medium	medium
Bra001542	Two	MF2	6.38145	14.4917	9.83509	16.7855	36.7233	6.95939	2.45025	4.11047	medium	medium	medium	medium	medium	medium	lowly	lowly
Bra001543	Two	MF2	0	0	0	0	0	0	0	0	lowly	lowly	lowly	lowly	lowly	lowly	lowly	lowly
Bra001544	Two	MF2	0	0.241863	0.450542	0	0	0	0	0.489175	lowly	lowly	lowly	lowly	lowly	lowly	lowly	lowly
Bra001545	Two	MF2	6.1266	6.01909	7.38624	7.51936	5.79261	19.8107	5.22732	9.15573	medium	medium	medium	medium	medium	medium	medium	medium
Bra001546	Three	MF2	0	0	0	0	0	0	4.08793	0	lowly	lowly	lowly	lowly	lowly	lowly	lowly	lowly
Bra001547	0	0	64.3368	90.1197	0.440591	0.461965	40.289	2.42618	0.0905025	0.34195	highly	highly	lowly	lowly	medium	lowly	lowly	lowly
Bra001548	Single	MF2	96.7711	81.899	38.23	57.7001	91.604	38.5421	75.8012	13.4082	highly	highly	medium	highly	highly	medium	highly	medium
Bra001549	Two	MF2	38.2374	225.728	2.15707	0	0	772.315	37.9438	2.32116	medium	highly	lowly	lowly	lowly	highly	medium	lowly
Bra001550	Three	MF2	23.342	25.2719	0	0	3.85173	2.86374	1.09155	18.4366	medium	medium	lowly	lowly	lowly	lowly	lowly	medium
Bra001551	0	0	43.0928	78.4827	0.560355	0.529403	6.30667	19.967	5.78161	5.11328	medium	highly	lowly	lowly	medium	medium	medium	medium
Bra001552	Three	MF2	0.61842	0.640569	0.198831	0.419441	0.466978	3.72557	1.85365	0	lowly	lowly	lowly	lowly	lowly	lowly	lowly	lowly
Bra001553	Single	MF2	0	0	0	0	0	0	0	0	lowly	lowly	lowly	lowly	lowly	lowly	lowly	lowly
Bra001554	Three	MF2	0.390165	0.56901	0.125528	0.119569	0.59789	0.127	0	0.136354	lowly	lowly	lowly	lowly	lowly	lowly	lowly	lowly
Bra001555	Two	MF2	0	0	0	0	0	0	0.526256	0	lowly	lowly	lowly	lowly	lowly	lowly	lowly	lowly
Bra001556	Three	MF2	0	0	0	0	0	0	0.321201	0	lowly	lowly	lowly	lowly	lowly	lowly	lowly	lowly
Bra001557	0	0	0	0	0.122878	0.0563171	0	0	1.23691	0	lowly	lowly	lowly	lowly	lowly	lowly	lowly	lowly
Bra001558	Single	MF2	0	0	0	0.348016	0	16.7655	0	0.589697	lowly	lowly	lowly	lowly	lowly	medium	lowly	lowly
Bra001559	Two	MF2	105.04	107.475	167.076	127.247	157.399	69.965	166.552	50.1331	highly	highly	highly	highly	highly	highly	highly	highly
Bra001560	Three	MF2	0	0	0	0	0	0	19.9326	0	lowly	lowly	lowly	lowly	lowly	lowly	medium	lowly
Bra001561	Tandem	-	0	0	0	0	0	0	0	0	lowly	lowly	lowly	lowly	lowly	lowly	lowly	lowly
Bra001562	Tandem	-	0.0766981	0.0360824	0	0.0341343	0	0	11.6844	0	lowly	lowly	lowly	lowly	lowly	lowly	medium	lowly
Bra001563	Tandem	-	22.6338	17.4087	0.16917	0.0393017	0.0788449	27.6887	0	0.183795	medium	medium	lowly	lowly	lowly	medium	lowly	lowly
Bra001564	0	0	0.133041	0.58316	0	0	0	0	0.919103	0.41848	lowly	lowly	lowly	lowly	lowly	lowly	lowly	lowly
Bra001565	Single	MF2	5.99243	6.65675	8.42216	8.89594	5.16684	11.9361	0.861816	3.11263	medium	medium	medium	medium	medium	medium	lowly	lowly
Bra001566	Three	MF2	15.465	12.1443	5.96416	4.34214	11.4512	1.17465	0.156212	4.63507	medium	medium	medium	lowly	medium	lowly	lowly	lowly
Bra001567	Tandem	-	0.0363588	0.0166977	0.210069	0.189611	0.0477125	0	0.403518	0.26633	lowly	lowly	lowly	lowly	lowly	lowly	lowly	lowly
Bra001568	0	0	2.64988	3.24236	0	0	0	0	1.18344	12.2269	lowly	lowly	lowly	lowly	lowly	lowly	lowly	medium
Bra001569	Three	MF2	12.0489	15.2189	7.5227	9.54111	15.7009	20.4209	6.36928	6.93379	medium	medium	medium	medium	medium	medium	medium	medium
Bra001570	Three	MF2	18.092	20.68	19.91	19.8486	29.6293	17.759	18.845	16.2659	medium	medium	medium	medium	medium	medium	medium	medium
Bra001571	Two	MF2	2.19403	0.781083	1.23411	0.574643	0.864392	1.87581	0	0.957706	lowly	lowly	lowly	lowly	lowly	lowly	lowly	lowly
Bra001572	Two	MF2	3.63867	2.87024	8.43642	7.2531	7.47048	4.57149	5.39704	2.26877	lowly	lowly	medium	medium	medium	lowly	medium	lowly
Bra001573	Two	MF2	10.3548	17.9085	9.85545	15.4004	26.7751	14.7796	14.3487	11.9059	medium	medium	medium	medium	medium	medium	medium	medium
Bra001574	Single	MF2	0	0	0	0	0	0	0	0	lowly	lowly	lowly	lowly	lowly	lowly	lowly	lowly
Bra001575	Two	MF2	2.44993	3.2032	47.775	44.401	3.2852	2.62042	0.318605	1.80267	lowly	lowly	medium	medium	lowly	lowly	lowly	lowly
Bra001576	Two	MF2	3.06779	3.26596	4.38148	4.09929	5.05697	1.79764	7.12413	1.92954	lowly	lowly	lowly	lowly	medium	lowly	medium	lowly
Bra001577	Two	MF2	30.7705	24.0037	21.1284	16.0949	15.8893	4.07589	7.79177	26.8882	medium	medium	medium	medium	medium	lowly	medium	medium
Bra001578	Three	MF2	43.6371	95.6923	35.5474	73.6555	123.609	38.0575	32.6369	24.9666	medium	highly	medium	highly	highly	medium	medium	medium
Bra001579	Three	MF2	10.5804	31.7172	3.46566	10.4953	35.935	14.725	2.34778	3.76508	medium	medium	lowly	medium	medium	medium	lowly	lowly
Bra001580	Three	MF2	3.76219	13.7872	5.65969	8.07965	10.5419	5.09619	3.16664	7.46259	lowly	medium	medium	medium	medium	medium	lowly	medium
Bra001581	Two	MF2	0.654573	0.336746	0	0.424251	1.79111	0.851083	2.40325	0.229172	lowly	lowly	lowly	lowly	lowly	lowly	lowly	lowly
Bra001582	Two	MF2	6.06548	5.54174	7.887	8.83283	6.99487	15.8939	18.3164	24.3583	medium	medium	medium	medium	medium	medium	medium	medium
Bra001583	Two	MF2	5.48975	6.56981	4.60629	3.21551	5.61826	6.52725	5.11463	5.12892	medium	medium	lowly	lowly	medium	medium	medium	medium
Bra001584	Single	MF2	3.69643	3.11075	3.63091	3.05007	6.28659	7.26886	3.39482	4.28313	lowly	lowly	lowly	lowly	medium	medium	lowly	lowly
Bra001585	Single	MF2	3.3849	3.29963	4.19416	5.11095	3.99589	3.91623	4.97648	2.31474	lowly	lowly	lowly	medium	lowly	lowly	lowly	lowly
Bra001586	Two	MF2	0	0.407344	3.4861	5.19967	3.07953	0.813625	15.7317	2.91279	lowly	lowly	lowly	medium	lowly	lowly	medium	lowly
Bra001587	Three	MF2	85.73	81.1876	4.96471	3.01948	42.1424	12.6183	6.71828	13.8604	highly	highly	lowly	lowly	medium	medium	medium	medium
Bra001588	Three	MF2	40.1658	64.2948	104.443	142.261	73.705	7.78789	32.978	98.2972	medium	highly	highly	highly	highly	medium	medium	highly
Bra001589	Two	MF2	0	0	0	0	0	0.149289	0	0	lowly	lowly	lowly	lowly	lowly	lowly	lowly	lowly
Bra001590	Two	MF2	0	0	0.125647	0.172899	0.0289495	0	0	0	lowly	lowly	lowly	lowly	lowly	lowly	lowly	lowly
Bra001591	Three	MF2	0	0	0	0	0	0.0707505	1.60432	0	lowly	lowly	lowly	lowly	lowly	lowly	lowly	lowly
Bra001592	Two	MF2	3.33175	4.45208	0	0.350162	0	6.48629	8.21766	1.0523	lowly	lowly	lowly	lowly	lowly	medium	medium	lowly
Bra001593	Two	MF2	0.180761	0.0907473	0.349378	0.17155	0.769115	0	0	2.08684	lowly	lowly	lowly	lowly	lowly	lowly	lowly	lowly
Bra001594	Three	MF2	3.04226	4.19438	5.06131	5.782	8.06548	3.6057	5.30537	1.92979	lowly	lowly	medium	medium	medium	lowly	medium	lowly
Bra001595	Two	MF2	51.7465	37.8196	18.7807	15.7623	25.1002	11.7412	19.2261	5.38335	highly	medium	medium	medium	medium	medium	medium	medium
Bra001596	Three	MF2	0.147112	0	0.568205	1.09351	0	17.0905	1.62515	254.889	lowly	lowly	lowly	lowly	lowly	medium	lowly	highly
Bra001597	0	0	0	0	0	0	0	0.233116	34.1525	4.00306	lowly	lowly	lowly	lowly	lowly	lowly	medium	lowly
Bra001598	Three	MF2	95.3007	123.006	25.3693	30.6154	42.6193	21.2791	0.3531	2.70016	highly	highly	medium	medium	medium	medium	lowly	lowly
Bra001599	Two	MF2	3.73831	11.5107	0	0	7.75814	0.178181	0.757201	0.382076	lowly	medium	lowly	lowly	medium	lowly	lowly	lowly
Bra001600	Single	MF2	4.64811	11.6238	29.2289	36.4003	13.3369	41.7972	27.8258	856.584	lowly	medium	medium	medium	medium	medium	medium	highly
Bra001601	Three	MF2	0	0	0	0	0	0	0	0	lowly	lowly	lowly	lowly	lowly	lowly	lowly	lowly
Bra001602	Three	MF2	1.32867	1.15636	11.5521	8.43273	4.98424	0.32418	0	0	lowly	lowly	medium	medium	lowly	lowly	lowly	lowly
Bra001603	Three	MF2	0.478409	0.374378	0	0.117893	0	1.16593	1.3162	0	lowly	lowly	lowly	lowly	lowly	lowly	lowly	lowly
Bra001604	Two	MF2	4.66445	22.2604	22.9479	105.924	49.7651	2.2702	0.913074	2.1046	lowly	medium	medium	highly	medium	lowly	lowly	lowly
Bra001605	Two	MF2	0	0	0.511388	0.277322	0.0397372	0.0863765	0	0.1852	lowly	lowly	lowly	lowly	lowly	lowly	lowly	lowly
Bra001606	Two	MF2	20.949	34.1136	47.7274	46.2021	39.6443	104.328	12.4018	128.253	medium	medium	medium	medium	medium	highly	medium	highly
Bra001607	Three	MF2	7.2257	8.07793	11.5303	14.7597	24.2593	41.8577	8.88958	27.683	medium	medium	medium	medium	medium	medium	medium	medium
Bra001608	Two	MF2	170.418	110.345	1.43712	0.699039	7.51504	52.4295	1.36847	16.1285	highly	highly	lowly	lowly	medium	highly	lowly	medium
Bra001609	Two	MF2	0	0	0	0	0	0	0.152973	0	lowly	lowly	lowly	lowly	lowly	lowly	lowly	lowly
Bra001610	Tandem	-	0	0	0	0	0	5.88399	0	0	lowly	lowly	lowly	lowly	lowly	medium	lowly	lowly
Bra001611	Tandem	-	0	0.110768	0	0	0	0.112325	0	0	lowly	lowly	lowly	lowly	lowly	lowly	lowly	lowly
Bra001612	0	0	0	0	0	0	0	0	0	0	lowly	lowly	lowly	lowly	lowly	lowly	lowly	lowly
Bra001613	Two	MF2	15.0607	16.9619	15.8539	21.0807	29.8385	23.2282	14.5052	5.53781	medium	medium	medium	medium	medium	medium	medium	medium
Bra001614	Two	MF2	8.01412	8.80681	26.4813	35.0348	10.5566	8.8942	5.70704	7.00068	medium	medium	medium	medium	medium	medium	medium	medium
Bra001615	Single	MF2	2.66727	8.50604	2.32489	3.8829	4.90142	7.27732	14.6597	19.9105	lowly	medium	lowly	lowly	lowly	medium	medium	medium
Bra001616	Two	MF2	3.68832	2.19115	4.75405	3.4402	3.66531	3.96161	5.11338	1.03318	lowly	lowly	lowly	lowly	lowly	lowly	medium	lowly
Bra001617	Three	MF2	0.0585032	0.0272232	3.43835	1.77723	0.569522	0	3.811	0	lowly	lowly	lowly	lowly	lowly	lowly	lowly	lowly
Bra001618	Three	MF2	84.9987	70.661	3.42854	2.38779	23.7317	15.6074	3.70058	1.7532	highly	highly	lowly	lowly	medium	medium	lowly	lowly
Bra001619	Single	MF2	0	0	0.679233	0.37218	0	0	0	0	lowly	lowly	lowly	lowly	lowly	lowly	lowly	lowly
Bra001620	Two	MF2	0	0	0	0	0	0	0	0	lowly	lowly	lowly	lowly	lowly	lowly	lowly	lowly
Bra001621	Single	MF2	0	0	0	0	0	0	0	0	lowly	lowly	lowly	lowly	lowly	lowly	lowly	lowly
Bra001622	Single	MF2	0	0	0.377989	0.212858	0	0.756839	0	0	lowly	lowly	lowly	lowly	lowly	lowly	lowly	lowly
Bra001623	Single	MF2	0	0	2.83835	2.32964	0	0	0	6.59822	lowly	lowly	lowly	lowly	lowly	lowly	lowly	medium
Bra001624	Two	MF2	3.73082	26.7164	8.93125	21.9093	16.7737	2.05815	3.35777	1.36143	lowly	medium	medium	medium	medium	lowly	lowly	lowly
Bra001625	Two	MF2	0.228215	0.118189	0.44162	0.22333	0	0	0.314077	0	lowly	lowly	lowly	lowly	lowly	lowly	lowly	lowly
Bra001626	Three	MF2	24.4764	57.4751	12.7103	30.1997	22.822	2.67332	1.00743	15.1453	medium	highly	medium	medium	medium	lowly	lowly	medium
Bra001627	Two	MF2	0.293768	0	0	0.150202	0.444771	0	1.20959	0	lowly	lowly	lowly	lowly	lowly	lowly	lowly	lowly
Bra001628	Two	MF2	4.54488	9.48425	3.93561	7.8988	10.6388	10.9597	2.96145	0	lowly	medium	lowly	medium	medium	medium	lowly	lowly
Bra001629	Two	MF2	0.449449	0	0.437278	0.514529	2.00062	0.873406	0	0.94862	lowly	lowly	lowly	lowly	lowly	lowly	lowly	lowly
Bra001630	Three	MF2	0	0	0	0	0	0	0.0817712	0	lowly	lowly	lowly	lowly	lowly	lowly	lowly	lowly
Bra001631	Single	MF2	0	0.0716231	153.25	105.573	0	0	0	12.0864	lowly	lowly	highly	highly	lowly	lowly	lowly	medium
Bra001632	0	0	0	0	9.06583	10.5495	0.445122	0	0	5.11951	lowly	lowly	medium	medium	lowly	lowly	lowly	medium
Bra001633	Three	MF2	0.884887	1.59377	0.533544	1.10537	2.86812	0	0.611891	2.20253	lowly	lowly	lowly	lowly	lowly	lowly	lowly	lowly
Bra001634	Three	MF2	10.2671	5.58123	29.7535	23.0165	12.5111	7.95296	4.49787	90.9606	medium	medium	medium	medium	medium	medium	lowly	highly
Bra001635	Single	MF2	19.2752	65.7399	34.2763	131.292	71.6715	5.1001	49.3092	10.5191	medium	highly	medium	highly	highly	medium	medium	medium
Bra001636	Two	MF2	121.103	290.627	58.256	101.783	129.285	61.77	129.345	113.041	highly	highly	highly	highly	highly	highly	highly	highly
Bra001637	Three	MF2	351.327	316.781	779.424	608.313	393.182	275.819	856.621	2820.23	highly	highly	highly	highly	highly	highly	highly	highly
Bra001638	Two	MF2	0	0	0	0	0	0	0	4.44814	lowly	lowly	lowly	lowly	lowly	lowly	lowly	lowly
Bra001639	Three	MF2	7.29158	15.1412	21.5875	40.1246	29.0149	0.154719	4.15687	29.2665	medium	medium	medium	medium	medium	lowly	lowly	medium
Bra001640	Three	MF2	1.67922	2.53859	8.83662	11.4636	21.5932	35.1329	80.2533	142.77	lowly	lowly	medium	medium	medium	medium	highly	highly
Bra001641	Two	MF2	0.389097	0	0.377989	2.12858	1.45756	0	4.78743	2.05056	lowly	lowly	lowly	lowly	lowly	lowly	lowly	lowly
Bra001642	Two	MF2	11.964	14.6142	16.0644	20.5372	16.2959	11.7771	5.88841	8.91228	medium	medium	medium	medium	medium	medium	medium	medium
Bra001643	0	0	6.3504	10.6181	11.8404	20.4807	12.9854	4.94352	2.52636	33.611	medium	medium	medium	medium	medium	lowly	lowly	medium
Bra001644	Three	MF2	5.97007	3.48566	5.80093	4.16409	4.49816	6.19245	8.15871	1.67831	medium	lowly	medium	lowly	lowly	medium	medium	lowly
Bra001645	Single	MF2	4.04065	2.95699	18.6884	18.4041	10.1145	5.04375	41.8667	6.31322	lowly	lowly	medium	medium	medium	medium	medium	medium
Bra001646	Single	MF2	4.02855	7.62748	8.01134	13.9767	9.32411	2.83698	8.31784	12.9304	lowly	medium	medium	medium	medium	lowly	medium	medium
Bra001647	Two	MF2	0	0	0	0	0	1.48637	0.210215	0	lowly	lowly	lowly	lowly	lowly	lowly	lowly	lowly
Bra001648	0	0	0	0	0	0	0	0	0	0	lowly	lowly	lowly	lowly	lowly	lowly	lowly	lowly
Bra001649	Three	MF2	0	0	0	0	0.172198	0	0	0	lowly	lowly	lowly	lowly	lowly	lowly	lowly	lowly
Bra001650	Single	MF2	0.368481	0.210478	0.357777	0	0	0.358484	0	0.388218	lowly	lowly	lowly	lowly	lowly	lowly	lowly	lowly
Bra001651	Single	MF2	1.83624	28.0761	1.06481	16.5856	19.3899	0.17916	2.02543	0.385459	lowly	medium	lowly	medium	medium	lowly	lowly	lowly
Bra001652	Three	MF2	0.243703	0.0589334	0	0	0	121.027	0	0.127732	lowly	lowly	lowly	lowly	lowly	highly	lowly	lowly
Bra001653	Two	MF2	407.082	907.324	0	0	505.655	2.02302	0	12.0399	highly	highly	lowly	lowly	highly	lowly	lowly	medium
Bra001654	Three	MF2	14.6058	16.1919	39.7458	49.5793	44.0013	6.45282	2.51261	0.719248	medium	medium	medium	medium	medium	medium	lowly	lowly
Bra001655	Three	MF2	0	0.299849	0.541741	0.707897	0.27984	0	0	0	lowly	lowly	lowly	lowly	lowly	lowly	lowly	lowly
Bra001656	Two	MF2	0	0	0	0	0	0	0	0	lowly	lowly	lowly	lowly	lowly	lowly	lowly	lowly
Bra001657	Two	MF2	0	0	0	0	0	0	0.372139	0	lowly	lowly	lowly	lowly	lowly	lowly	lowly	lowly
Bra001658	Two	MF2	41.8986	49.5909	43.5364	60.1755	79.1266	47.5531	48.5643	22.9694	medium	medium	medium	highly	highly	medium	medium	medium
Bra001659	Two	MF2	2.54862	2.48505	10.8035	9.58217	6.35691	3.25115	3.51218	0.411642	lowly	lowly	medium	medium	medium	lowly	lowly	lowly
Bra001660	Single	MF2	1.82719	2.02667	5.44072	5.18053	0.779415	1.48637	0	0.319426	lowly	lowly	medium	medium	lowly	lowly	lowly	lowly
Bra001661	Two	MF2	935.016	1317.64	542.775	591.878	725.346	62.7845	76.1032	289.108	highly	highly	highly	highly	highly	highly	highly	highly
Bra001662	Three	MF2	22.9632	20.8979	23.9188	24.4967	8.22752	3.79401	0.315949	31.0127	medium	medium	medium	medium	medium	lowly	lowly	medium
Bra001663	Three	MF2	3.11101	9.0252	7.11766	14.3736	7.2078	4.15496	13.5567	3.09216	lowly	medium	medium	medium	medium	lowly	medium	lowly
Bra001664	Single	MF2	5.2424	7.63957	0.582925	0.951785	6.03504	4.66442	6.61146	2.25202	medium	medium	lowly	lowly	medium	lowly	medium	lowly
Bra001665	Three	MF2	8.86573	7.08131	3.40203	3.20705	3.94912	19.0936	6.6366	17.8171	medium	medium	lowly	lowly	lowly	medium	medium	medium
Bra001666	Two	MF2	0	0	0	0	0	0.312279	0.883129	0	lowly	lowly	lowly	lowly	lowly	lowly	lowly	lowly
Bra001667	Two	MF2	0	0	0	0	0	0	0	0.110296	lowly	lowly	lowly	lowly	lowly	lowly	lowly	lowly
Bra001668	Single	MF2	0	0	1.63134	6.21088	0	3.10507	0	0	lowly	lowly	lowly	medium	lowly	lowly	lowly	lowly
Bra001669	Three	MF2	0	0	0	0	0	0	0	0	lowly	lowly	lowly	lowly	lowly	lowly	lowly	lowly
Bra001670	Three	MF2	0	0	0	0	0	0	21.8094	0	lowly	lowly	lowly	lowly	lowly	lowly	medium	lowly
Bra001671	Three	MF2	60.1317	30.9265	5.17491	1.65524	4.05145	8.51426	11.4505	4.81278	highly	medium	medium	lowly	lowly	medium	medium	lowly
Bra001672	Single	MF2	0	0	0.135714	0.0821511	0.0206576	2.47983	0	0	lowly	lowly	lowly	lowly	lowly	lowly	lowly	lowly
Bra001673	Two	MF2	2.26754	3.64632	17.0994	21.4847	11.5811	2.81935	1.99624	0.108003	lowly	lowly	medium	medium	medium	lowly	lowly	lowly
Bra001674	Single	MF2	9.99013	14.986	8.03702	10.0282	14.7487	4.15626	4.199	7.34258	medium	medium	medium	medium	medium	lowly	lowly	medium
Bra001675	Single	MF2	0	0	0	0	0	0	0	0	lowly	lowly	lowly	lowly	lowly	lowly	lowly	lowly
Bra001676	Three	MF2	0.279806	0.416013	0	0.0246008	0.321485	0.0547099	0	0.117166	lowly	lowly	lowly	lowly	lowly	lowly	lowly	lowly
Bra001677	Two	MF2	0	0.197548	0	0.1867	0.743218	0	0	0	lowly	lowly	lowly	lowly	lowly	lowly	lowly	lowly
Bra001678	0	0	0	0	0	0	0	0	0	0.0611445	lowly	lowly	lowly	lowly	lowly	lowly	lowly	lowly
Bra001679	Single	MF2	0.331833	0.159377	0.106709	0	0	0	0	0.811458	lowly	lowly	lowly	lowly	lowly	lowly	lowly	lowly
Bra001680	0	0	0	0.324764	11.2956	12.8784	0	0	0	7.85934	lowly	lowly	medium	medium	lowly	lowly	lowly	medium
Bra001681	Three	MF2	0.935159	0.576069	4.55125	2.17136	0	0	0	0.987255	lowly	lowly	lowly	lowly	lowly	lowly	lowly	lowly
Bra001682	Single	MF2	0	0	0	0	0	0	2.19728	0	lowly	lowly	lowly	lowly	lowly	lowly	lowly	lowly
Bra001683	Two	MF2	40.7077	46.6717	1.43988	1.93102	3.06057	21.1979	15.5614	11.8886	medium	medium	lowly	lowly	lowly	medium	medium	medium
Bra001684	Three	MF2	31.3941	51.6216	2.84639	3.14458	0	28.6785	31.804	15.3669	medium	highly	lowly	lowly	lowly	medium	medium	medium
Bra001685	Single	MF2	661.417	301.829	389.436	121.915	520.291	53.5627	0.969669	23.6506	highly	highly	highly	highly	highly	highly	lowly	medium
Bra001686	Three	MF2	5.4154	5.3385	11.3593	8.59343	7.3652	3.79442	108.401	3.57852	medium	medium	medium	medium	medium	lowly	highly	lowly
Bra001687	Three	MF2	0.0789623	0.0371985	0	0.316705	0.0353188	2.62375	4.92064	0.578906	lowly	lowly	lowly	lowly	lowly	lowly	lowly	lowly
Bra001688	Two	MF2	12.9535	13.6902	19.769	21.1051	21.2903	20.3369	27.2611	9.45214	medium	medium	medium	medium	medium	medium	medium	medium
Bra001689	0	0	0	0	0	0	0	0	0	0	lowly	lowly	lowly	lowly	lowly	lowly	lowly	lowly
Bra001690	Single	MF2	0	0	0	0	0	0	0	0	lowly	lowly	lowly	lowly	lowly	lowly	lowly	lowly
Bra001691	Two	MF2	11.326	11.1777	22.3779	21.8162	25.8992	21.393	8.76497	9.669	medium	medium	medium	medium	medium	medium	medium	medium
Bra001692	Single	MF2	19.595	16.6628	6.54592	6.64074	8.20863	20.0479	9.41226	16.6872	medium	medium	medium	medium	medium	medium	medium	medium
Bra001693	Two	MF2	0	0	0	0	0	0.572264	0	0.30903	lowly	lowly	lowly	lowly	lowly	lowly	lowly	lowly
Bra001694	Two	MF2	0.118126	0.113999	0	0	1.61865	6.11474	1.46983	0	lowly	lowly	lowly	lowly	lowly	medium	lowly	lowly
Bra001695	Three	MF2	10.5672	6.31173	31.3411	12.6016	8.03978	31.8046	30.6648	37.1665	medium	medium	medium	medium	medium	medium	medium	medium
Bra001696	Three	MF2	0	0.0289901	0	0.0548557	0	0.30384	0.344582	0.390508	lowly	lowly	lowly	lowly	lowly	lowly	lowly	lowly
Bra001697	Two	MF2	16.1809	17.1847	8.76869	9.92151	34.7989	6.92864	1.37631	23.3564	medium	medium	medium	medium	medium	medium	lowly	medium
Bra001698	Two	MF2	5.63815	5.96546	2.17582	3.6928	7.03583	5.83762	2.96277	4.49096	medium	medium	lowly	lowly	medium	medium	lowly	lowly
Bra001699	Two	MF2	0	0	0.114762	0.1629	0	0	0	0	lowly	lowly	lowly	lowly	lowly	lowly	lowly	lowly
Bra001700	Two	MF2	9.18489	7.12742	11.7112	10.1833	15.5663	14.2323	9.20031	11.5057	medium	medium	medium	medium	medium	medium	medium	medium
Bra001701	Three	MF2	38.1534	97.6615	248.352	525.798	743.036	23.3334	0	330.283	medium	highly	highly	highly	highly	medium	lowly	highly
Bra001702	Three	MF2	0.306725	0.167605	1.18942	0	1.40403	2.38953	3.36602	5.16392	lowly	lowly	lowly	lowly	lowly	lowly	lowly	medium
Bra001703	Two	MF2	1.2459	1.60549	3.2679	2.61357	11.342	3.82081	3.92736	15.8771	lowly	lowly	lowly	lowly	medium	lowly	lowly	medium
Bra001704	Three	MF2	42.2324	51.8126	5.91491	9.32738	39.8009	14.2729	8.70189	11.1783	medium	highly	medium	medium	medium	medium	medium	medium
Bra001705	Three	MF2	0.433991	0.425837	8.24105	8.52227	0.0670379	0	0	4.09634	lowly	lowly	medium	medium	lowly	lowly	lowly	lowly
Bra001706	Three	MF2	44.0466	264.751	89.9209	373.111	423.203	58.2313	111.817	92.7335	medium	highly	highly	highly	highly	highly	highly	highly
Bra001707	Three	MF2	24.6362	49.846	17.2024	31.9872	66.9645	11.884	93.4923	0.744307	medium	medium	medium	medium	highly	medium	highly	lowly
Bra001708	Two	MF2	0.0970301	0.184862	0.0935756	0.218567	0	0.189599	0	0	lowly	lowly	lowly	lowly	lowly	lowly	lowly	lowly
Bra001709	Single	MF2	2.29608	2.07653	3.81237	4.61938	6.33109	3.40669	4.66747	0.58	lowly	lowly	lowly	lowly	medium	lowly	lowly	lowly
Bra001710	Two	MF2	0.0949114	0	0.183055	0.0854085	0.51377	3.61657	0	2.3865	lowly	lowly	lowly	lowly	lowly	lowly	lowly	lowly
Bra001711	Three	MF2	0	0	0	0	0	0	0.813178	0	lowly	lowly	lowly	lowly	lowly	lowly	lowly	lowly
Bra001712	Three	MF2	0	0	0.266554	0	0.274691	0	0.377961	4.34033	lowly	lowly	lowly	lowly	lowly	lowly	lowly	lowly
Bra001713	Three	MF2	30.5563	24.4315	25.8935	19.4118	21.0537	14.407	21.215	14.633	medium	medium	medium	medium	medium	medium	medium	medium
Bra001714	Two	MF2	2.33152	2.55339	5.21041	4.26776	2.75324	7.0707	7.63299	9.51907	lowly	lowly	medium	lowly	lowly	medium	medium	medium
Bra001715	Two	MF2	49.3741	57.3838	1.82804	2.54816	22.7676	13.0716	7.33001	10.0611	medium	highly	lowly	lowly	medium	medium	medium	medium
Bra001716	Three	MF2	3.58093	5.77839	44.8202	59.6195	9.86621	1.30938	0	23.0397	lowly	medium	medium	highly	medium	lowly	lowly	medium
Bra001717	Three	MF2	0.285513	0.67918	8.16829	15.4609	0.815808	1.02285	0	0.89739	lowly	lowly	medium	medium	lowly	lowly	lowly	lowly
Bra001718	Two	MF2	0	0	0.070951	0.0981032	0.164166	2.15842	2.65103	9.63624	lowly	lowly	lowly	lowly	lowly	lowly	lowly	medium
Bra001719	Three	MF2	208.504	112.276	312.846	112.124	134.652	102.87	172.722	80.7864	highly	highly	highly	highly	highly	highly	highly	highly
Bra001720	Two	MF2	18.455	33.656	22.4508	28.7854	41.1406	17.4801	10.062	22.8897	medium	medium	medium	medium	medium	medium	medium	medium
Bra001721	Three	MF2	1.54675	2.61933	2.35131	4.1966	0.427471	0.861863	0.304189	21.5851	lowly	lowly	lowly	lowly	lowly	lowly	lowly	medium
Bra001722	Three	MF2	205.094	80.0848	326.672	94.8473	47.4379	125.75	106.281	1840.33	highly	highly	highly	highly	medium	highly	highly	highly
Bra001723	Three	MF2	0	0	0	0.0238092	0	52.7403	0	0.227017	lowly	lowly	lowly	lowly	lowly	highly	lowly	lowly
Bra001724	Three	MF2	16.753	21.1271	49.7794	45.257	27.856	43.0161	111.348	68.6747	medium	medium	medium	medium	medium	medium	highly	highly
Bra001725	Two	MF2	0.440745	1.37961	10.4785	24.1454	2.29328	3.94875	0.712236	101.313	lowly	lowly	medium	medium	lowly	lowly	lowly	highly
Bra001726	Two	MF2	12.0243	12.7132	16.519	19.9671	17.6191	15.2288	16.8117	9.45304	medium	medium	medium	medium	medium	medium	medium	medium
Bra001727	Three	MF2	5.44859	3.53778	5.86368	3.99903	5.51595	3.19107	7.95094	0.979798	medium	lowly	medium	lowly	medium	lowly	medium	lowly
Bra001728	Three	MF2	0.607959	2.42557	1.33981	2.09998	1.32635	0.678947	1.68326	2.36543	lowly	lowly	lowly	lowly	lowly	lowly	lowly	lowly
Bra001729	Three	MF2	3.8236	2.82379	10.0199	10.4486	4.4427	7.47491	6.78462	5.75965	lowly	lowly	medium	medium	lowly	medium	medium	medium
Bra001730	Two	MF2	0	0	0	0	0	44.0338	0	0.0664927	lowly	lowly	lowly	lowly	lowly	medium	lowly	lowly
Bra001731	Single	MF2	0	0	0	0	0	0	0	0.940395	lowly	lowly	lowly	lowly	lowly	lowly	lowly	lowly
Bra001732	Three	MF2	0	0	0	121.238	0	0	0	0	lowly	lowly	lowly	highly	lowly	lowly	lowly	lowly
Bra001733	Two	MF2	0	0.0824394	0	0	0	1.19113	3.49545	1.36809	lowly	lowly	lowly	lowly	lowly	lowly	lowly	lowly
Bra001734	Three	MF2	3.33468	3.8657	0	0	0.465973	0.285965	22.2173	0	lowly	lowly	lowly	lowly	lowly	lowly	medium	lowly
Bra001735	Three	MF2	18.303	19.1858	41.5675	39.8875	40.1139	2.59575	15.6583	25.2602	medium	medium	medium	medium	medium	lowly	medium	medium
Bra001736	Two	MF2	1.17507	0.954465	2.84702	6.00807	1.92734	4.57811	4.43515	5.56254	lowly	lowly	lowly	medium	lowly	lowly	lowly	medium
Bra001737	Two	MF2	0	0.125937	0	0	0	0	0	0	lowly	lowly	lowly	lowly	lowly	lowly	lowly	lowly
Bra001738	Two	MF2	64.5882	60.1454	6.89186	7.67007	18.9589	63.8355	13.0186	6.2711	highly	highly	medium	medium	medium	highly	medium	medium
Bra001739	Single	MF2	2.90408	7.01909	5.13766	9.68013	7.36225	11.6996	9.53456	23.0851	lowly	medium	medium	medium	medium	medium	medium	medium
Bra001740	Three	MF2	4.62262	4.34782	5.83286	7.24962	2.97828	11.2292	7.04636	8.94533	lowly	lowly	medium	medium	lowly	medium	medium	medium
Bra001741	Two	MF2	0.0881727	0.0835407	0.17003	0.118535	0.198159	0.172316	0.122055	0.184729	lowly	lowly	lowly	lowly	lowly	lowly	lowly	lowly
Bra001742	Three	MF2	2.58123	3.22546	2.49059	6.2077	8.46369	3.66705	1.45996	2.95152	lowly	lowly	lowly	medium	medium	lowly	lowly	lowly
Bra001743	Single	MF2	0	0	0	0	0	0	0	0	lowly	lowly	lowly	lowly	lowly	lowly	lowly	lowly
Bra001744	Single	MF2	0	0	0	0	0	0	2.16895	0	lowly	lowly	lowly	lowly	lowly	lowly	lowly	lowly
Bra001745	Two	MF2	8.09569	10.0725	3.28306	4.12063	6.21385	2.75029	2.43327	2.4596	medium	medium	lowly	lowly	medium	lowly	lowly	lowly
Bra001746	Two	MF2	1.14479	1.38608	3.63412	5.51359	2.15542	3.4228	5.31804	2.11536	lowly	lowly	lowly	medium	lowly	lowly	medium	lowly
Bra001747	Single	MF2	11.4511	13.9027	0.0634188	0.0290999	2.92329	1.28659	0.729486	1.03363	medium	medium	lowly	lowly	lowly	lowly	lowly	lowly
Bra001748	Two	MF2	4.55644	1.46636	2.69582	3.77754	2.12031	6.41452	8.00429	3.45884	lowly	lowly	lowly	lowly	lowly	medium	medium	lowly
Bra001749	Two	MF2	0	0	0	0	0	0	0	0	lowly	lowly	lowly	lowly	lowly	lowly	lowly	lowly
Bra001750	Single	MF2	0	0	0	0	0	0	0	0	lowly	lowly	lowly	lowly	lowly	lowly	lowly	lowly
Bra001751	0	0	0	0	0.191984	0.0449074	0	0.777904	0.413134	0.208571	lowly	lowly	lowly	lowly	lowly	lowly	lowly	lowly
Bra001752	Three	MF2	8.67779	22.1705	129.781	441.691	30.6886	88.2734	28.0908	174.045	medium	medium	highly	highly	medium	highly	medium	highly
Bra001753	Three	MF2	0	0	0.133014	0.0636413	0	0	0	0.144482	lowly	lowly	lowly	lowly	lowly	lowly	lowly	lowly
Bra001754	0	0	0	0	0	0	0	0	0	0	lowly	lowly	lowly	lowly	lowly	lowly	lowly	lowly
Bra001755	Single	MF2	0	0	0	0	0	0.0630191	0	0.0675012	lowly	lowly	lowly	lowly	lowly	lowly	lowly	lowly
Bra001756	Two	MF2	0.93057	0	0	0	0	0	0	156.711	lowly	lowly	lowly	lowly	lowly	lowly	lowly	highly
Bra001757	Single	MF2	17.8714	13.6731	20.8202	15.4358	18.4249	12.6257	16.3205	9.65963	medium	medium	medium	medium	medium	medium	medium	medium
Bra001758	Single	MF2	0	0	0	0.148692	0	0	0.399859	0	lowly	lowly	lowly	lowly	lowly	lowly	lowly	lowly
Bra001759	Three	MF2	0.21683	0.334346	0	0.315924	0	0	0	6.60435	lowly	lowly	lowly	lowly	lowly	lowly	lowly	medium
Bra001760	Single	MF2	0	0	0	0	0	0	0.435939	1.3385	lowly	lowly	lowly	lowly	lowly	lowly	lowly	lowly
Bra001761	Two	MF2	0.923058	0.611392	56.6645	40.7373	1.84182	1.01428	0.15954	0	lowly	lowly	highly	medium	lowly	lowly	lowly	lowly
Bra001762	Two	MF2	0.50149	0.201605	0	0	1.2449	0.140045	0	0	lowly	lowly	lowly	lowly	lowly	lowly	lowly	lowly
Bra001763	Three	MF2	0.0973016	0	0.0938381	0	0.131845	0	0	0	lowly	lowly	lowly	lowly	lowly	lowly	lowly	lowly
Bra001764	Two	MF2	0	0	0	0	0	0.200197	0	0	lowly	lowly	lowly	lowly	lowly	lowly	lowly	lowly
Bra001765	Three	MF2	0	0	0	0	0	0	0	0	lowly	lowly	lowly	lowly	lowly	lowly	lowly	lowly
Bra001766	Single	MF2	0	0.0718332	0.0736048	0.101933	0	0.0746301	0.105757	1.35953	lowly	lowly	lowly	lowly	lowly	lowly	lowly	lowly
Bra001767	Three	MF2	2.23808	8.20532	3.89741	13.8675	12.7935	5.8922	5.23716	9.40395	lowly	medium	lowly	medium	medium	medium	medium	medium
Bra001768	Two	MF2	9.45667	9.83318	1.80242	2.29485	3.46569	2.6515	2.01521	0.607883	medium	medium	lowly	lowly	lowly	lowly	lowly	lowly
Bra001769	Two	MF2	12.3414	9.85032	7.22838	7.30618	10.0846	24.6535	0.759184	7.66164	medium	medium	medium	medium	medium	medium	lowly	medium
Bra001770	Three	MF2	7.25709	5.57656	8.51783	5.99771	5.59768	12.7812	10.2197	9.99811	medium	medium	medium	medium	medium	medium	medium	medium
Bra001771	Three	MF2	3.49372	2.89095	5.8123	4.38077	6.91926	6.56616	5.72583	2.80183	lowly	lowly	medium	lowly	medium	medium	medium	lowly
Bra001772	Two	MF2	3.70543	3.56434	5.80631	4.82829	7.8048	5.24973	5.00017	2.91146	lowly	lowly	medium	lowly	medium	medium	medium	lowly
Bra001773	Three	MF2	23.0452	25.7619	42.7021	48.5223	63.3787	21.2693	24.412	33.9201	medium	medium	medium	medium	highly	medium	medium	medium
Bra001774	Two	MF2	5.04609	6.69613	0.138955	0.031994	4.43348	7.04575	0.0998554	10.1156	medium	medium	lowly	lowly	lowly	medium	lowly	medium
Bra001775	0	0	0	0	0	0	0	0	0	0	lowly	lowly	lowly	lowly	lowly	lowly	lowly	lowly
Bra001776	Single	MF2	4.46723	4.10032	15.5519	14.5223	17.293	3.44324	4.18743	0.402399	lowly	lowly	medium	medium	medium	lowly	lowly	lowly
Bra001777	Two	MF2	0	0	0.339626	1.33787	0	0	0	0	lowly	lowly	lowly	lowly	lowly	lowly	lowly	lowly
Bra001778	Two	MF2	1.08308	1.69214	2.81121	3.08972	2.53988	2.5239	2.88381	2.26892	lowly	lowly	lowly	lowly	lowly	lowly	lowly	lowly
Bra001779	Two	MF2	0.726326	0.389364	1.34567	1.03152	0.93817	24.8531	0.542119	1.0528	lowly	lowly	lowly	lowly	lowly	medium	lowly	lowly
Bra001780	Two	MF2	0.321421	0.557558	0.310469	0.828296	1.65297	0.627437	1.10898	0.1686	lowly	lowly	lowly	lowly	lowly	lowly	lowly	lowly
Bra001781	Three	MF2	0.862087	0.56562	7.16705	7.75059	5.84248	3.59364	3.96404	4.74887	lowly	lowly	medium	medium	medium	lowly	lowly	lowly
Bra001782	Two	MF2	2.58376	2.36821	12.643	10.6401	21.5928	6.26431	6.88619	0.30078	lowly	lowly	medium	medium	medium	medium	medium	lowly
Bra001783	Three	MF2	6.17791	9.42409	0.172662	0.0803098	0.563825	7.87383	1.85901	2.06347	medium	medium	lowly	lowly	lowly	medium	lowly	lowly
Bra001784	Three	MF2	2.00139	3.44159	3.22695	7.04557	5.48955	5.42097	3.36728	6.0733	lowly	lowly	lowly	medium	medium	medium	lowly	medium
Bra001785	Single	MF2	0	0	1.50351	1.38148	0	0	0	0	lowly	lowly	lowly	lowly	lowly	lowly	lowly	lowly
Bra001786	Tandem	-	0	0	0	0	0.0462637	0	4.80546	0	lowly	lowly	lowly	lowly	lowly	lowly	lowly	lowly
Bra001787	0	0	7.70177	6.85014	7.91663	4.69211	5.12389	0.273162	0.110704	12.9461	medium	medium	medium	lowly	medium	lowly	lowly	medium
Bra001788	Two	MF2	77.4217	85.4358	167.402	193.733	254.688	63.5962	65.8317	3.64638	highly	highly	highly	highly	highly	highly	highly	lowly
Bra001789	Single	MF2	64.6002	74.7133	54.7734	68.128	77.9964	36.984	21.7236	23.3532	highly	highly	highly	highly	highly	medium	medium	medium
Bra001790	Two	MF2	1.38666	0.805139	5.94538	2.69578	1.00223	1.9245	3.72195	3.37076	lowly	lowly	medium	lowly	lowly	lowly	lowly	lowly
Bra001791	Two	MF2	0	0	0	0	0	6.47214	0	0	lowly	lowly	lowly	lowly	lowly	medium	lowly	lowly
Bra001792	Single	MF2	15.0736	18.9617	27.2822	32.8194	33.7414	23.2603	24.7304	33.4448	medium	medium	medium	medium	medium	medium	medium	medium
Bra001793	Two	MF2	0	0	0	0	0	0.0798868	0.113191	0	lowly	lowly	lowly	lowly	lowly	lowly	lowly	lowly
Bra001794	Three	MF2	21.2892	51.2898	57.8766	118.364	25.7202	4.19734	0	7.54052	medium	highly	highly	highly	medium	lowly	lowly	medium
Bra001795	Three	MF2	0.0570631	0	0	0	0	41.784	0	0.0597381	lowly	lowly	lowly	lowly	lowly	medium	lowly	lowly
Bra001796	Three	MF2	28.7551	18.3193	35.992	22.5564	16.1818	2.22511	0.628153	10.3092	medium	medium	medium	medium	medium	lowly	lowly	medium
Bra001797	Two	MF2	11.1894	9.21642	10.6893	10.6965	14.3732	18.7113	20.2034	5.21029	medium	medium	medium	medium	medium	medium	medium	medium
Bra001798	Three	MF2	0.741086	0.83608	2.76917	3.32986	0.834738	0.633588	0.256419	0.291146	lowly	lowly	lowly	lowly	lowly	lowly	lowly	lowly
Bra001799	Single	MF2	0	0	0	0	0	0	0	0	lowly	lowly	lowly	lowly	lowly	lowly	lowly	lowly
Bra001800	Single	MF2	0	0	0	0	0	0	0.557198	0	lowly	lowly	lowly	lowly	lowly	lowly	lowly	lowly
Bra001801	Two	MF2	0	0	0.508785	1.05211	0	0	15.8847	0	lowly	lowly	lowly	lowly	lowly	lowly	medium	lowly
Bra001802	Three	MF2	15.377	17.7416	40.7343	42.7281	25.5279	22.8388	26.1934	34.0838	medium	medium	medium	medium	medium	medium	medium	medium
Bra001803	Two	MF2	0	0	0	0	0	0	0	0	lowly	lowly	lowly	lowly	lowly	lowly	lowly	lowly
Bra001804	Two	MF2	7.16573	10.0137	6.6137	8.94492	9.819	7.46046	8.79112	10.1901	medium	medium	medium	medium	medium	medium	medium	medium
Bra001805	Three	MF2	9.76169	6.70661	85.0324	56.6425	16.4792	0.862338	0	46.8202	medium	medium	highly	highly	medium	lowly	lowly	medium
Bra001806	Three	MF2	6.83269	6.47775	6.86563	6.70521	5.73461	7.48807	12.7126	14.7687	medium	medium	medium	medium	medium	medium	medium	medium
Bra001807	Three	MF2	3.53369	3.47707	7.29032	7.63524	6.19034	3.92714	10.9486	4.21517	lowly	lowly	medium	medium	medium	lowly	medium	lowly
Bra001808	Two	MF2	0	0	0	0	0	0	0	3.33128	lowly	lowly	lowly	lowly	lowly	lowly	lowly	lowly
Bra001809	Three	MF2	314.199	1289.37	0	0.537624	146.261	34.7968	49.4765	14.0269	highly	highly	lowly	lowly	highly	medium	medium	medium
Bra001810	Three	MF2	4.10046	3.98201	9.63735	9.3221	5.96273	31.3591	18.7341	2.48599	lowly	lowly	medium	medium	medium	medium	medium	lowly
Bra001811	Two	MF2	7.06503	5.00424	9.55808	7.65286	9.22273	6.23143	7.46769	4.31808	medium	medium	medium	medium	medium	medium	medium	lowly
Bra001812	Single	MF2	7.56835	7.57936	9.73186	8.91755	9.9032	5.02438	8.19028	3.65981	medium	medium	medium	medium	medium	medium	medium	lowly
Bra001813	Single	MF2	2.77232	3.93633	3.67527	6.71009	8.75446	3.89423	3.35816	5.3543	lowly	lowly	lowly	medium	medium	lowly	lowly	medium
Bra001814	Three	MF2	12.7963	10.0005	30.3932	21.7444	20.316	3.25634	7.28798	12.7339	medium	medium	medium	medium	medium	lowly	medium	medium
Bra001815	Two	MF2	4.86989	7.33747	83.7793	77.5443	16.8041	4.55213	13.9774	17.2576	lowly	medium	highly	highly	medium	lowly	medium	medium
Bra001816	Two	MF2	4.8185	5.84345	7.12888	9.91493	10.5323	15.7217	4.41919	6.89314	lowly	medium	medium	medium	medium	medium	lowly	medium
Bra001817	Two	MF2	1.08539	0.416513	2.93174	0.886337	0.493204	0.742176	1.95157	0.796227	lowly	lowly	lowly	lowly	lowly	lowly	lowly	lowly
Bra001818	0	0	0.64069	0.80882	2.10242	3.8242	1.53001	6.25657	8.32289	2.14943	lowly	lowly	lowly	lowly	lowly	medium	medium	lowly
Bra001819	Two	MF2	3.0362	2.77777	49.6112	63.3103	5.1594	5.14416	25.5199	18.4394	lowly	lowly	medium	highly	medium	medium	medium	medium
Bra001820	0	0	4.29397	6.48474	1.01856	1.86975	7.19023	2.38923	12.7229	0.415024	lowly	medium	lowly	lowly	medium	lowly	medium	lowly
Bra001821	Single	MF2	0	0	0	0	0	0	0	0	lowly	lowly	lowly	lowly	lowly	lowly	lowly	lowly
Bra001822	Three	MF2	7.12711	10.6472	31.0386	43.6264	32.9445	24.781	34.3166	28.9565	medium	medium	medium	medium	medium	medium	medium	medium
Bra001823	Two	MF2	0	0	0	0	0	0	0	0	lowly	lowly	lowly	lowly	lowly	lowly	lowly	lowly
Bra001824	Single	MF2	0	0	0	0	0	0	3.25852	34.4467	lowly	lowly	lowly	lowly	lowly	lowly	lowly	medium
Bra001825	Three	MF2	14.4833	15.5181	0.144663	0.0333646	1.20586	17.8224	2.07874	0.0785895	medium	medium	lowly	lowly	lowly	medium	lowly	lowly
Bra001826	Two	MF2	1.04828	1.52973	0.252954	0.180815	0.542446	0.127955	2.71597	0.54954	lowly	lowly	lowly	lowly	lowly	lowly	lowly	lowly
Bra001827	Three	MF2	0	0	0.398969	0.361135	0	0	0	0.260131	lowly	lowly	lowly	lowly	lowly	lowly	lowly	lowly
Bra001828	Two	MF2	25.4816	33.0003	20.097	14.4665	21.2162	14.8476	22.383	9.94209	medium	medium	medium	medium	medium	medium	medium	medium
Bra001829	Single	MF2	0	0	0	0	0	0	0	0	lowly	lowly	lowly	lowly	lowly	lowly	lowly	lowly
Bra001830	Two	MF2	0	0	0	0	0	0	0	0	lowly	lowly	lowly	lowly	lowly	lowly	lowly	lowly
Bra001831	0	0	0	0	6.29652	3.14483	0	0	0	0.852343	lowly	lowly	medium	lowly	lowly	lowly	lowly	lowly
Bra001832	Single	MF2	1.5541	1.01465	5.33099	4.47074	1.2402	2.43072	1.29218	3.44949	lowly	lowly	medium	lowly	lowly	lowly	lowly	lowly
Bra001833	Single	MF2	0	0	3.8084	3.94589	0	0	0	0.0940367	lowly	lowly	lowly	lowly	lowly	lowly	lowly	lowly
Bra001834	Single	MF2	19.4506	21.304	5.77313	5.42473	8.87898	7.62109	8.86944	4.25581	medium	medium	medium	medium	medium	medium	medium	lowly
Bra001835	Two	MF2	0	0	0	0.112737	0	0	0	0	lowly	lowly	lowly	lowly	lowly	lowly	lowly	lowly
Bra001836	Two	MF2	1.53362	1.34084	2.37884	4.27227	4.05608	1.79215	2.10377	3.22745	lowly	lowly	lowly	lowly	lowly	lowly	lowly	lowly
Bra001837	Single	MF2	0	0	0.192123	0.109206	0.153751	0.0975045	1.72835	0	lowly	lowly	lowly	lowly	lowly	lowly	lowly	lowly
Bra001838	Two	MF2	0	0	0	0	0	0	0	0	lowly	lowly	lowly	lowly	lowly	lowly	lowly	lowly
Bra001839	Single	MF2	0	0	0	0	0	0	0	0	lowly	lowly	lowly	lowly	lowly	lowly	lowly	lowly
Bra001840	Three	MF2	0.261862	0.743916	2.18814	3.83122	0.58823	1.53529	2.05418	3.47455	lowly	lowly	lowly	lowly	lowly	lowly	lowly	lowly
Bra001841	Three	MF2	0.934043	2.30725	3.15737	2.83568	2.61282	80.5365	13.9679	1.9596	lowly	lowly	lowly	lowly	lowly	highly	medium	lowly
Bra001842	Three	MF2	0.450516	0.116429	3.269	4.73021	0	119.703	140.451	16.8006	lowly	lowly	lowly	lowly	lowly	highly	highly	medium
Bra001843	Two	MF2	0	0	0	0	0.0323354	0	0.200957	1.8231	lowly	lowly	lowly	lowly	lowly	lowly	lowly	lowly
Bra001844	Two	MF2	0	0	0	0	0	0	0	0	lowly	lowly	lowly	lowly	lowly	lowly	lowly	lowly
Bra001845	Two	MF2	10.5281	14.3244	0.546496	0.325212	5.76574	17.1741	2.57921	52.6751	medium	medium	lowly	lowly	medium	medium	lowly	highly
Bra001846	Tandem	-	4.5713	6.5553	2.00319	3.04483	7.33982	21.7674	1.61109	22.1125	lowly	medium	lowly	lowly	medium	medium	lowly	medium
Bra001847	0	0	0.512153	0.766996	4.77317	6.33889	1.64732	3.33648	2.83618	1.52	lowly	lowly	lowly	medium	lowly	lowly	lowly	lowly
Bra001848	Three	MF2	17.9025	13.5358	34.4303	25.1576	15.2414	26.7442	30.7293	29.3939	medium	medium	medium	medium	medium	medium	medium	medium
Bra001849	Single	MF2	0	0	0	0	0	0.16444	0	0	lowly	lowly	lowly	lowly	lowly	lowly	lowly	lowly
Bra001850	Tandem	-	0	0	0	0	0	0	0	0	lowly	lowly	lowly	lowly	lowly	lowly	lowly	lowly
Bra001851	0	0	0.343657	0.428844	0	0	0.0808303	0	3.79249	0	lowly	lowly	lowly	lowly	lowly	lowly	lowly	lowly
Bra001852	Three	MF2	479.917	1770.18	174.653	601.741	1934.59	190.319	57.1243	555.52	highly	highly	highly	highly	highly	highly	highly	highly
Bra001853	Single	MF2	0	0	0	0	0	0	0	0	lowly	lowly	lowly	lowly	lowly	lowly	lowly	lowly
Bra001854	Three	MF2	1.13129	0.762736	0.0680643	0.132168	2.64234	0.0230534	0	0.715043	lowly	lowly	lowly	lowly	lowly	lowly	lowly	lowly
Bra001855	0	0	2.93472	2.54373	6.37203	6.65714	7.66898	3.22439	2.87349	4.10184	lowly	lowly	medium	medium	medium	lowly	lowly	lowly
Bra001856	Single	MF2	0	0	0	0	0	0	0	0	lowly	lowly	lowly	lowly	lowly	lowly	lowly	lowly
Bra001857	Three	MF2	242.693	110.286	237.485	103.156	138.869	92.4576	170.718	79.2955	highly	highly	highly	highly	highly	highly	highly	highly
Bra001858	Single	MF2	0	0	0	0	0	0	0	0	lowly	lowly	lowly	lowly	lowly	lowly	lowly	lowly
Bra001859	Single	MF2	0	0	0.479608	0.613918	0.730046	0.965839	0.340651	0	lowly	lowly	lowly	lowly	lowly	lowly	lowly	lowly
Bra001860	Single	MF2	0	0	0	0	0	0	0	0	lowly	lowly	lowly	lowly	lowly	lowly	lowly	lowly
Bra001861	Single	MF2	0	0	0	0	0	0	0	0	lowly	lowly	lowly	lowly	lowly	lowly	lowly	lowly
Bra001862	Two	MF2	16.4195	15.3329	28.951	29.1624	19.154	55.7249	21.5576	22.2872	medium	medium	medium	medium	medium	highly	medium	medium
Bra001863	Two	MF2	9.0968	7.69347	18.0052	12.3896	11.1945	22.4889	20.9771	12.4415	medium	medium	medium	medium	medium	medium	medium	medium
Bra001864	Two	MF2	44.3601	32.0591	60.9684	40.7313	36.9495	34.965	78.8847	43.1386	medium	medium	highly	medium	medium	medium	highly	medium
Bra001865	Three	MF2	7.1392	8.36442	14.4789	13.6075	0.498197	19.7356	8.19638	7.1031	medium	medium	medium	medium	lowly	medium	medium	medium
Bra001866	Three	MF2	4.14477	7.96168	9.0102	16.1671	17.3885	17.0528	9.57472	13.7086	lowly	medium	medium	medium	medium	medium	medium	medium
Bra001867	Two	MF2	2.81548	2.92563	0.132358	0	1.00811	24.6336	1.99786	0.287626	lowly	lowly	lowly	lowly	lowly	medium	lowly	lowly
Bra001868	Two	MF2	32.9937	36.6431	58.9863	53.527	53.8084	42.3761	83.4664	34.3591	medium	medium	highly	highly	highly	medium	highly	medium
Bra001869	Two	MF2	0	0	0	0	0	0	0.26571	0	lowly	lowly	lowly	lowly	lowly	lowly	lowly	lowly
Bra001870	Three	MF2	0.279091	0.7845	2.21902	2.50487	2.08084	1.77315	12.8556	0.29225	lowly	lowly	lowly	lowly	lowly	lowly	medium	lowly
Bra001871	Single	MF2	0.16071	0	0	0	0	0	1.55257	0	lowly	lowly	lowly	lowly	lowly	lowly	lowly	lowly
Bra001872	Two	MF2	0	0	7.58675	4.51099	2.3546	0.681683	7.60472	0	lowly	lowly	medium	lowly	lowly	lowly	medium	lowly
Bra001873	Three	MF2	6.94206	8.60676	10.9601	15.7136	37.5421	6.27908	7.94213	5.86285	medium	medium	medium	medium	medium	medium	medium	medium
Bra001874	Three	MF2	0	0.525342	33.6065	23.6382	1.46527	7.42948	0	47.1823	lowly	lowly	medium	medium	lowly	medium	lowly	medium
Bra001875	Three	MF2	0	0.123805	97.944	139.651	0.116002	7.64275	0	12.7309	lowly	lowly	highly	highly	lowly	medium	lowly	medium
Bra001876	Single	MF2	0	0	0	0	0	0.832633	0	0	lowly	lowly	lowly	lowly	lowly	lowly	lowly	lowly
Bra001877	Three	MF2	24.7755	28.284	24.3698	26.7406	37.3768	12.8388	12.668	12.0313	medium	medium	medium	medium	medium	medium	medium	medium
Bra001878	Single	MF2	0	0	0	1.43612	0	0	0	1.02917	lowly	lowly	lowly	lowly	lowly	lowly	lowly	lowly
Bra001879	Single	MF2	0	0	0	0	0	0	0	0	lowly	lowly	lowly	lowly	lowly	lowly	lowly	lowly
Bra001880	0	0	0	0	0.543924	0	0	0	0	5.30727	lowly	lowly	lowly	lowly	lowly	lowly	lowly	medium
Bra001881	Single	MF2	3.27932	4.51088	3.96734	4.94788	6.21147	3.95548	5.79953	2.9225	lowly	lowly	lowly	lowly	medium	lowly	medium	lowly
Bra001882	Two	MF2	4.4159	3.0402	11.5353	5.02109	8.10814	3.63679	20.4746	20.7447	lowly	lowly	medium	medium	medium	lowly	medium	medium
Bra001883	Single	MF2	0	0	0	0	0	0	0	0	lowly	lowly	lowly	lowly	lowly	lowly	lowly	lowly
Bra001884	Three	MF2	2.00087	1.99472	2.99026	2.84445	6.87419	4.43962	2.81796	4.24951	lowly	lowly	lowly	lowly	medium	lowly	lowly	lowly
Bra001885	Three	MF2	0.10462	0.851079	1.41281	1.32581	0.142319	4.29254	1.59197	1.09631	lowly	lowly	lowly	lowly	lowly	lowly	lowly	lowly
Bra001886	Three	MF2	467.655	455.523	0.493766	1.01599	5.15676	33.3009	2.45376	0.268026	highly	highly	lowly	lowly	medium	medium	lowly	lowly
Bra001887	Single	MF2	0	0	0	0	0	0	0	0	lowly	lowly	lowly	lowly	lowly	lowly	lowly	lowly
Bra001888	Three	MF2	1.08415	1.67173	0.209735	0	0.523105	4.86332	37.0202	7.05982	lowly	lowly	lowly	lowly	lowly	lowly	medium	medium
Bra001889	Single	MF2	6.57576	4.31522	72.5549	44.6054	12.3619	1.24755	3.52602	3.45084	medium	lowly	highly	medium	medium	lowly	lowly	lowly
Bra001890	Two	MF2	0	0	0	0	0	0	0	0	lowly	lowly	lowly	lowly	lowly	lowly	lowly	lowly
Bra001891	Two	MF2	36.12	51.8027	98.9055	107.612	27.6368	5.13852	7.16051	29.5281	medium	highly	highly	highly	medium	medium	medium	medium
Bra001892	Three	MF2	1.09385	0.623045	5.30987	2.74325	0	0	1.99589	6.14587	lowly	lowly	medium	lowly	lowly	lowly	lowly	medium
Bra001893	Single	MF2	0.320877	0.531293	0	0.501509	0.164603	0.312404	0	0.337734	lowly	lowly	lowly	lowly	lowly	lowly	lowly	lowly
Bra001894	Two	MF2	9.02821	19.6435	38.6894	58.4607	15.7112	12.6861	7.717	13.092	medium	medium	medium	highly	medium	medium	medium	medium
Bra001895	Single	MF2	0.145878	0	0	0.677186	0.0676454	0	0.805799	0	lowly	lowly	lowly	lowly	lowly	lowly	lowly	lowly
Bra001896	Two	MF2	17.7856	26.2663	34.6777	38.1414	42.2797	21.3447	39.4815	30.0569	medium	medium	medium	medium	medium	medium	medium	medium
Bra001897	Two	MF2	3.67537	5.10308	7.70585	12.1513	4.94348	12.5003	15.9393	53.6781	lowly	medium	medium	medium	lowly	medium	medium	highly
Bra001898	Two	MF2	0	0	0	0	0	0	0	0	lowly	lowly	lowly	lowly	lowly	lowly	lowly	lowly
Bra001899	Three	MF2	17.02	15.2479	21.9016	15.3545	15.9227	1.80802	1.6978	12.6998	medium	medium	medium	medium	medium	lowly	lowly	medium
Bra001900	0	0	76.225	61.3387	11.4965	10.2685	10.3121	64.8498	12.6273	26.1968	highly	highly	medium	medium	medium	highly	medium	medium
Bra001901	Two	MF2	0.0859922	0	0	0	0	3.86538	0	0	lowly	lowly	lowly	lowly	lowly	lowly	lowly	lowly
Bra001902	Single	MF2	0	0	4.60063	3.14153	0	0	0	6.85343	lowly	lowly	lowly	lowly	lowly	lowly	lowly	medium
Bra001903	Three	MF2	1.79142	2.58476	2.46525	2.10911	4.53495	2.35202	0.709617	12.3762	lowly	lowly	lowly	lowly	lowly	lowly	lowly	medium
Bra001904	Single	MF2	0	0	0	0	0	0.301337	0	0	lowly	lowly	lowly	lowly	lowly	lowly	lowly	lowly
Bra001905	Two	MF2	46.2412	59.8744	61.5179	94.1213	59.8184	2.27272	8.4345	49.9692	medium	highly	highly	highly	highly	lowly	medium	medium
Bra001906	Three	MF2	0	0	0	0	0	0	0	0	lowly	lowly	lowly	lowly	lowly	lowly	lowly	lowly
Bra001907	Single	MF2	6.11741	7.08986	304.253	342.565	40.8652	0.149289	0	24.8648	medium	medium	highly	highly	medium	lowly	lowly	medium
Bra001908	Three	MF2	0	0	0	0	0	0	0	0	lowly	lowly	lowly	lowly	lowly	lowly	lowly	lowly
Bra001909	Two	MF2	30.1116	25.1727	29.9336	27.1822	31.2283	11.7367	22.4474	8.97931	medium	medium	medium	medium	medium	medium	medium	medium
Bra001910	Three	MF2	0	0	0	0	0	1.36194	0	0	lowly	lowly	lowly	lowly	lowly	lowly	lowly	lowly
Bra001911	Three	MF2	135.74	209.386	148.505	152.301	196.605	64.5495	125.267	23.0939	highly	highly	highly	highly	highly	highly	highly	medium
Bra001912	Two	MF2	0	0.0236417	0.0983203	0.044739	0	0.0997923	0	0	lowly	lowly	lowly	lowly	lowly	lowly	lowly	lowly
Bra001913	Single	MF2	1.72806	2.71703	13.4929	5.11267	5.94377	7.82013	15.6291	24.9881	lowly	lowly	medium	medium	medium	medium	medium	medium
Bra001914	Three	MF2	0.21271	0.0980442	0.614578	0.463872	0.242691	0.790392	0.118004	16.0728	lowly	lowly	lowly	lowly	lowly	lowly	lowly	medium
Bra001915	Two	MF2	0	0	0	0	0	0	0	0	lowly	lowly	lowly	lowly	lowly	lowly	lowly	lowly
Bra001916	Single	MF2	0	0	4.58252	4.57733	0.483156	0	0	0	lowly	lowly	lowly	lowly	lowly	lowly	lowly	lowly
Bra001917	Three	MF2	0.36532	0.27544	0	0.433904	0.518681	0	0	0	lowly	lowly	lowly	lowly	lowly	lowly	lowly	lowly
Bra001918	Three	MF2	0	0	0	0	0	0	0	0	lowly	lowly	lowly	lowly	lowly	lowly	lowly	lowly
Bra001919	Single	MF2	1.79302	1.78523	3.25136	2.05938	0.162856	5.41375	1.82773	1.87691	lowly	lowly	lowly	lowly	lowly	medium	lowly	lowly
Bra001920	Single	MF2	0	0	0	0	0	0	0	0	lowly	lowly	lowly	lowly	lowly	lowly	lowly	lowly
Bra001921	Three	MF2	36.8629	37.9416	29.4044	22.2048	17.0589	1.1955	0.225852	11.0193	medium	medium	medium	medium	medium	lowly	lowly	medium
Bra001922	Single	MF2	0	0.259364	0	0	0	0	0.590446	0	lowly	lowly	lowly	lowly	lowly	lowly	lowly	lowly
Bra001923	Three	MF2	119.447	161.319	58.9757	81.4526	65.6621	91.2373	81.8888	25.5748	highly	highly	highly	highly	highly	highly	highly	medium
Bra001924	Two	MF2	0	0.061242	0.974956	0.463302	0.115866	4.56274	0	0	lowly	lowly	lowly	lowly	lowly	lowly	lowly	lowly
Bra001925	Single	MF2	24.3969	47.4839	32.1086	56.7257	48.5376	19.1767	22.3686	59.0945	medium	medium	medium	highly	medium	medium	medium	highly
Bra001926	Two	MF2	0.727494	0.598018	7.0627	8.70869	3.04174	3.33731	4.73177	9.13897	lowly	lowly	medium	medium	lowly	lowly	lowly	medium
Bra001927	Two	MF2	26.1494	20.4066	33.9524	32.4768	35.5232	32.7393	37.7403	62.7543	medium	medium	medium	medium	medium	medium	medium	highly
Bra001928	Two	MF2	0	0	0	0	0	0	0	0	lowly	lowly	lowly	lowly	lowly	lowly	lowly	lowly
Bra001929	Two	MF2	8.13173	5.51027	0.968257	1.31428	2.77057	2.45197	0	0.841527	medium	medium	lowly	lowly	lowly	lowly	lowly	lowly
Bra001930	Three	MF2	62.6998	52.6971	58.023	53.0773	46.3782	49.9707	65.5824	48.2507	highly	highly	highly	highly	medium	medium	highly	medium
Bra001931	Two	MF2	82.4825	113.566	65.6458	92.2496	127.725	153.942	47.8796	70.2957	highly	highly	highly	highly	highly	highly	medium	highly
Bra001932	Single	MF2	0	0.163466	0	0	0	2.56897	20.4306	0	lowly	lowly	lowly	lowly	lowly	lowly	medium	lowly
Bra001933	Two	MF2	0	0	0	0	0	0	15.2586	0	lowly	lowly	lowly	lowly	lowly	lowly	medium	lowly
Bra001934	Single	MF2	54.872	64.8217	44.5399	49.4529	70.0694	50.9474	59.0169	48.6058	highly	highly	medium	medium	highly	highly	highly	medium
Bra001935	Two	MF2	11.0377	7.45818	9.15956	7.24869	9.04876	9.4556	9.01374	4.80486	medium	medium	medium	medium	medium	medium	medium	lowly
Bra001936	Single	MF2	0	0	0	0	0	0	0	0	lowly	lowly	lowly	lowly	lowly	lowly	lowly	lowly
Bra001937	Two	MF2	3.16509	3.38268	6.96255	6.88812	8.11207	17.2844	5.52878	22.6234	lowly	lowly	medium	medium	medium	medium	medium	medium
Bra001938	Single	MF2	0	0	0	0	0	0	1.21316	0	lowly	lowly	lowly	lowly	lowly	lowly	lowly	lowly
Bra001939	Single	MF2	0	0	0	0	0	0	0	1.66132	lowly	lowly	lowly	lowly	lowly	lowly	lowly	lowly
Bra001940	Three	MF2	0	0.0394514	0.885648	0.335874	0.0748898	0.163223	0	0	lowly	lowly	lowly	lowly	lowly	lowly	lowly	lowly
Bra001941	Three	MF2	0	0.080059	4.36683	2.72465	0	0	0	11.1795	lowly	lowly	lowly	lowly	lowly	lowly	lowly	medium
Bra001942	Single	MF2	26.7216	48.7043	3.54755	9.1236	31.6512	9.13731	8.15702	5.85883	medium	medium	lowly	medium	medium	medium	medium	medium
Bra001943	Two	MF2	1.21271	2.9168	4.2256	3.47424	4.27573	4.4921	4.67033	3.56824	lowly	lowly	lowly	lowly	lowly	lowly	lowly	lowly
Bra001944	Two	MF2	0.0345181	0.0316703	0.0997125	0.0749245	0.0452538	0.101273	0.574678	0	lowly	lowly	lowly	lowly	lowly	lowly	lowly	lowly
Bra001945	Three	MF2	6.54026	3.36235	9.13844	6.924	4.46801	6.71877	3.89838	1.53638	medium	lowly	medium	medium	lowly	medium	lowly	lowly
Bra001946	Single	MF2	7.82545	6.90235	6.71827	6.09921	7.96631	8.29844	7.52769	1.99968	medium	medium	medium	medium	medium	medium	medium	lowly
Bra001947	Single	MF2	0	0	0	0	0	0	0.406589	0	lowly	lowly	lowly	lowly	lowly	lowly	lowly	lowly
Bra001948	Single	MF2	1.70941	2.29618	5.81772	11.0647	15.2343	4.56915	15.1662	4.50788	lowly	lowly	medium	medium	medium	lowly	medium	lowly
Bra001949	Two	MF2	0.888141	0.423451	2.37932	1.86909	1.15973	8.38779	0	0.620376	lowly	lowly	lowly	lowly	lowly	medium	lowly	lowly
Bra001950	Single	MF2	112.041	328.219	69.8368	237.698	308.886	44.3158	38.9224	42.7976	highly	highly	highly	highly	highly	medium	medium	medium
Bra001951	Two	MF2	27.4094	37.4208	47.0379	70.036	103.602	49.1757	43.8855	33.8042	medium	medium	medium	highly	highly	medium	medium	medium
Bra001952	Single	MF2	142.904	168.452	24.0955	26.6524	62.3254	104.553	181.897	40.2576	highly	highly	medium	medium	highly	highly	highly	medium
Bra001953	Two	LF	806.44	632.342	116.05	74.5387	192.833	9.55251	14.512	38.2991	highly	highly	highly	highly	highly	medium	medium	medium
Bra001954	Single	LF	1.43764	2.40937	2.30978	3.52568	3.32397	3.35633	2.54378	2.42591	lowly	lowly	lowly	lowly	lowly	lowly	lowly	lowly
Bra001955	Single	LF	0	0	0	0	0	0	0	0	lowly	lowly	lowly	lowly	lowly	lowly	lowly	lowly
Bra001956	Single	LF	2.2756	1.34049	7.51544	3.16735	2.34257	11.4703	0.261397	13.138	lowly	lowly	medium	lowly	lowly	medium	lowly	medium
Bra001957	Single	LF	0	0	0	0	0	0	0	0	lowly	lowly	lowly	lowly	lowly	lowly	lowly	lowly
Bra001958	Single	LF	40.4782	41.163	203.709	214.743	93.4658	0.333862	17.3847	365.917	medium	medium	highly	highly	highly	lowly	medium	highly
Bra001959	Three	LF	15.3788	13.5111	16.9103	17.0319	14.738	14.5664	24.5952	9.58279	medium	medium	medium	medium	medium	medium	medium	medium
Bra001960	Single	LF	1.06304	0.869786	2.36895	1.11678	1.32849	8.96222	5.43122	4.24363	lowly	lowly	lowly	lowly	lowly	medium	medium	lowly
Bra001961	Single	LF	0	0	0	0	0	0	0	0	lowly	lowly	lowly	lowly	lowly	lowly	lowly	lowly
Bra001962	Single	LF	0	0	0	0	0	0	0	0	lowly	lowly	lowly	lowly	lowly	lowly	lowly	lowly
Bra001963	Single	LF	0	0	0	0	0	0	0	0	lowly	lowly	lowly	lowly	lowly	lowly	lowly	lowly
Bra001964	Single	LF	1.27194	1.09533	0.526818	1.55295	1.11734	3.01398	0.751657	2.86062	lowly	lowly	lowly	lowly	lowly	lowly	lowly	lowly
Bra001965	Single	LF	0	0	0	0	0	0	0	0	lowly	lowly	lowly	lowly	lowly	lowly	lowly	lowly
Bra001966	0	0	0	0	0	0	0	0	0	0	lowly	lowly	lowly	lowly	lowly	lowly	lowly	lowly
Bra001967	Tandem	-	0	0	0	0	0	0	0	0	lowly	lowly	lowly	lowly	lowly	lowly	lowly	lowly
Bra001968	Two	LF	0	0	0	0	0	0	0	0	lowly	lowly	lowly	lowly	lowly	lowly	lowly	lowly
Bra001969	Single	LF	0	0	0	0	0	0	0	0	lowly	lowly	lowly	lowly	lowly	lowly	lowly	lowly
Bra001970	Single	LF	47.6019	40.0186	47.4211	48.2086	52.4835	20.1543	33.6512	10.0163	medium	medium	medium	medium	highly	medium	medium	medium
Bra001971	Two	LF	3.60265	3.69503	3.43012	4.88791	6.22874	2.68223	2.44167	5.86966	lowly	lowly	lowly	lowly	medium	lowly	lowly	medium
Bra001972	Single	LF	2.31009	12.0996	19.5272	36.8562	13.9592	54.9342	50.2012	40.6476	lowly	medium	medium	medium	medium	highly	highly	medium
Bra001973	Single	LF	2.76502	2.11376	6.7377	6.45229	14.721	3.71037	6.68893	0.113509	lowly	lowly	medium	medium	medium	lowly	medium	lowly
Bra001974	Three	LF	19.4659	24.859	19.5861	24.898	20.4857	23.4203	14.1772	4.71093	medium	medium	medium	medium	medium	medium	medium	lowly
Bra001975	Two	LF	5.15699	5.74773	1.31373	1.88525	0.439485	2.75687	0.807846	6.42263	medium	medium	lowly	lowly	lowly	lowly	lowly	medium
Bra001976	Two	LF	0.360928	0.513594	1.13106	0.647751	0.812036	2.29234	2.87259	0.756205	lowly	lowly	lowly	lowly	lowly	lowly	lowly	lowly
Bra001977	0	0	8.60367	6.79042	9.66976	10.0092	9.2888	12.4798	11.0905	7.81056	medium	medium	medium	medium	medium	medium	medium	medium
Bra001978	Single	LF	4.96225	12.3125	4.75325	9.17437	11.7696	6.75504	6.36901	2.23693	lowly	medium	lowly	medium	medium	medium	medium	lowly
Bra001979	Three	LF	0	0	0	0	0	0	0	0	lowly	lowly	lowly	lowly	lowly	lowly	lowly	lowly
Bra001980	Single	LF	4.53522	6.57019	15.0624	17.6887	15.1249	5.86502	6.95944	5.40662	lowly	medium	medium	medium	medium	medium	medium	medium
Bra001981	Single	LF	0	0	0	0	0	0	0	0	lowly	lowly	lowly	lowly	lowly	lowly	lowly	lowly
Bra001982	Single	LF	14.0945	9.08335	28.7712	15.9216	15.9512	15.3007	9.47666	19.4134	medium	medium	medium	medium	medium	medium	medium	medium
Bra001983	Two	LF	40.8474	61.8623	0.964416	2.34687	15.0038	25.1301	0.172653	0.654763	medium	highly	lowly	lowly	medium	medium	lowly	lowly
Bra001984	Single	LF	5.87982	5.89033	5.52036	7.81483	7.70851	5.37337	6.02816	3.27887	medium	medium	medium	medium	medium	medium	medium	lowly
Bra001985	Single	LF	0	0	0	0	0	0	0	0	lowly	lowly	lowly	lowly	lowly	lowly	lowly	lowly
Bra001986	Single	LF	0.672927	0.196834	11.5624	7.87913	5.95436	90.4129	13.5738	3.10458	lowly	lowly	medium	medium	medium	highly	medium	lowly
Bra001987	Single	LF	0	0	0	0	0	0.493736	0.691921	0	lowly	lowly	lowly	lowly	lowly	lowly	lowly	lowly
Bra001988	Single	LF	36.156	27.733	30.1825	28.3447	32.3912	0.813121	0.657706	34.9067	medium	medium	medium	medium	medium	lowly	lowly	medium
Bra001989	Single	LF	0	0	0	0	0	0	0	0	lowly	lowly	lowly	lowly	lowly	lowly	lowly	lowly
Bra001991	Two	LF	0	0	0	0	0	7.40148	0	0	lowly	lowly	lowly	lowly	lowly	medium	lowly	lowly
Bra001992	Single	LF	0	0.0491483	0.274914	0.232544	0.0468148	0.0349004	0.297056	0.224063	lowly	lowly	lowly	lowly	lowly	lowly	lowly	lowly
Bra001993	Single	LF	0	0	0	0	0	0	0	0	lowly	lowly	lowly	lowly	lowly	lowly	lowly	lowly
Bra001994	Single	LF	29.727	36.2646	50.119	86.194	62.4189	36.7019	33.3838	30.2005	medium	medium	highly	highly	highly	medium	medium	medium
Bra001995	Two	LF	17.1904	11.8861	402.818	324.469	82.2057	123.079	4.72017	20.4915	medium	medium	highly	highly	highly	highly	lowly	medium
Bra001996	Two	LF	2.16813	2.74926	11.0254	10.3515	5.17469	2.53164	0.918131	0.189159	lowly	lowly	medium	medium	medium	lowly	lowly	lowly
Bra001997	Two	LF	10.6436	12.9944	15.5835	16.8673	38.5793	15.1258	24.6366	6.69095	medium	medium	medium	medium	medium	medium	medium	medium
Bra001998	Single	LF	0	0	0	0	0	0	0	0	lowly	lowly	lowly	lowly	lowly	lowly	lowly	lowly
Bra001999	Single	LF	100.816	81.3493	111.37	100.778	127.879	125.228	116.957	48.2955	highly	highly	highly	highly	highly	highly	highly	medium
Bra002000	Single	LF	2.84592	2.09121	3.02246	3.16363	5.00498	2.6396	2.75146	2.23838	lowly	lowly	lowly	lowly	medium	lowly	lowly	lowly
Bra002001	Single	LF	5.12504	10.2033	6.46547	10.3229	7.60427	8.76562	3.7579	13.1814	medium	medium	medium	medium	medium	medium	lowly	medium
Bra002002	Two	LF	10.0226	11.7417	0.224895	0.318782	3.88258	5.34994	0.322272	0	medium	medium	lowly	lowly	lowly	medium	lowly	lowly
[truncated: 39,022 more rows]

## Sheet: 3H120
Gene_ID	Copies	Sub_Genome	Gene Expression Value		Expression Level
			Silique_RPKM	Leaf_RPKM	Silique	Leaf
Bra011024	Single	LF	0	0.47	lowly	lowly
Bra011025	#N/A	#N/A	0.17	0	lowly	lowly
Bra011026	Two	LF	0	0	lowly	lowly
Bra011027	Single	LF	0.79	19.05	lowly	medium
Bra011028	Three	LF	35.1	56.31	medium	highly
Bra011029	Three	LF	0	0	lowly	lowly
Bra011030	Three	LF	31.91	16.35	medium	medium
Bra011031	Three	LF	23.05	17.95	medium	medium
Bra011032	Two	LF	0.51	0	lowly	lowly
Bra011033	Single	LF	19.78	8.6	medium	medium
Bra011034	Two	LF	22.07	3.36	medium	lowly
Bra011035	Two	LF	46.18	89.56	medium	highly
Bra011036	Two	LF	0	0	lowly	lowly
Bra011037	Three	LF	11.23	0	medium	lowly
Bra011038	Three	LF	27.43	8.12	medium	medium
Bra011040	Single	LF	0.8	0.36	lowly	lowly
Bra011041	Two	LF	12.49	7.91	medium	medium
Bra011042	Three	LF	7.13	3.09	medium	lowly
Bra011043	Single	LF	6.05	8.85	medium	medium
Bra011044	Single	LF	11.08	21.87	medium	medium
Bra011045	Two	LF	45.48	9.31	medium	medium
Bra011046	Single	LF	2.52	0.83	lowly	lowly
Bra011047	Single	LF	18.27	76.04	medium	highly
Bra011048	Single	LF	0	0	lowly	lowly
Bra011049	Single	LF	8.42	7.5	medium	medium
Bra011050	Single	LF	0	0	lowly	lowly
Bra011051	Two	LF	0.1	0	lowly	lowly
Bra011052	Single	LF	2.16	21.84	lowly	medium
Bra011053	Single	LF	6.73	2.56	medium	lowly
Bra011055	Two	LF	0	1.26	lowly	lowly
Bra011056	Three	LF	62.29	89.58	highly	highly
Bra011057	Two	LF	229.08	932.31	highly	highly
Bra011058	Single	LF	9.4	8.12	medium	medium
Bra011059	Single	LF	16.52	11.93	medium	medium
Bra011060	Single	LF	5.57	25.76	medium	medium
Bra011061	#N/A	#N/A	0	0	lowly	lowly
Bra011062	Single	LF	25.34	22.19	medium	medium
Bra011063	Two	LF	8.27	13.32	medium	medium
Bra011064	Two	LF	31.29	9.91	medium	medium
Bra011065	Single	LF	0.3	0	lowly	lowly
Bra011066	Single	LF	0	0	lowly	lowly
Bra011067	Two	LF	4.14	2.04	lowly	lowly
Bra011068	Three	LF	0.97	0.9	lowly	lowly
Bra011069	Two	LF	17.7	22.41	medium	medium
Bra011070	Two	LF	0.29	1.85	lowly	lowly
Bra011071	Single	LF	1.98	52.39	lowly	highly
Bra011072	Single	LF	0.97	11.85	lowly	medium
Bra011073	Single	LF	23.79	13.64	medium	medium
Bra011074	Two	LF	18.79	15.6	medium	medium
Bra011075	Three	LF	3.3	2.85	lowly	lowly
Bra011076	Three	LF	55.45	40.3	highly	medium
Bra011077	Three	LF	0	316.01	lowly	highly
Bra011078	Two	LF	0	11.53	lowly	medium
Bra011079	Three	LF	399.42	265.61	highly	highly
Bra011080	Two	LF	0	0	lowly	lowly
Bra011081	Two	LF	44.19	321.65	medium	highly
Bra011082	Two	LF	28.43	35.7	medium	medium
Bra011083	Three	LF	7.4	12.77	medium	medium
Bra011084	Three	LF	0	0	lowly	lowly
Bra011085	Two	LF	348.07	50.81	highly	highly
Bra011086	Single	LF	0.5	0.63	lowly	lowly
Bra011087	Three	LF	4.35	65.93	lowly	highly
Bra011088	Two	LF	24.94	3.41	medium	lowly
Bra011089	Single	LF	23.64	17.35	medium	medium
Bra011090	Two	LF	2.03	2.68	lowly	lowly
Bra011091	Three	LF	0.22	0	lowly	lowly
Bra011092	Single	LF	21.6	0	medium	lowly
Bra011093	Single	LF	0.7	0	lowly	lowly
Bra011094	#N/A	#N/A	0.35	0.36	lowly	lowly
Bra011095	Single	LF	30.04	0	medium	lowly
Bra011096	Single	LF	7.18	20.58	medium	medium
Bra011097	Single	LF	27.87	20.19	medium	medium
Bra011098	#N/A	#N/A	0	0	lowly	lowly
Bra011099	Three	LF	942.99	140.55	highly	highly
Bra011100	Two	LF	4.64	14.6	lowly	medium
Bra011101	Single	LF	0	0	lowly	lowly
Bra011102	#N/A	#N/A	0	0	lowly	lowly
Bra011103	Two	LF	0	0	lowly	lowly
Bra011104	Single	LF	5.5	2.96	medium	lowly
Bra011105	Single	LF	17.89	43.61	medium	medium
Bra011106	Three	LF	180.81	348.23	highly	highly
Bra011107	Single	LF	8.7	1.32	medium	lowly
Bra011108	Single	LF	138.59	68.82	highly	highly
Bra011109	Single	LF	3.87	5.28	lowly	medium
Bra011110	Single	LF	0.9	8.2	lowly	medium
Bra011111	Single	LF	0.33	0	lowly	lowly
Bra011112	Two	LF	0	0	lowly	lowly
Bra011113	Single	LF	0	0	lowly	lowly
Bra011114	Single	LF	0.06	0	lowly	lowly
Bra011115	Single	LF	0.24	0	lowly	lowly
Bra011116	Three	LF	253.55	195.16	highly	highly
Bra011117	Single	LF	57.61	19.14	highly	medium
Bra011118	Three	LF	23.23	65.77	medium	highly
Bra011119	Two	LF	26.05	19.32	medium	medium
Bra011120	Single	LF	14.29	4.08	medium	lowly
Bra011121	Two	LF	0.59	0	lowly	lowly
Bra011122	Single	LF	0.16	0	lowly	lowly
Bra011123	#N/A	#N/A	7.18	3.33	medium	lowly
Bra011124	Two	LF	0.34	0	lowly	lowly
Bra011125	Single	LF	0	0	lowly	lowly
Bra011126	Single	LF	36.81	18.49	medium	medium
Bra011127	Two	LF	35.98	27.98	medium	medium
Bra011128	#N/A	#N/A	50.96	42.96	highly	medium
Bra011129	Tandem	-	0	13.33	lowly	medium
Bra011130	Three	LF	0	1.69	lowly	lowly
Bra011131	Single	LF	0	0.99	lowly	lowly
Bra011132	Two	LF	8.55	12.15	medium	medium
Bra011133	Single	LF	0.99	1.11	lowly	lowly
Bra011134	Two	LF	1.08	0.77	lowly	lowly
Bra011135	Two	LF	8	73.05	medium	highly
Bra011136	Two	LF	3.46	2.23	lowly	lowly
Bra011137	Single	LF	54.93	17.98	highly	medium
Bra011138	Single	LF	10.46	1.81	medium	lowly
Bra011139	Two	LF	18.72	25.24	medium	medium
Bra011140	Two	LF	11.13	30.95	medium	medium
Bra011141	Two	LF	52.29	21.51	highly	medium
Bra011142	Single	LF	8.58	11.91	medium	medium
Bra011143	Two	LF	24.26	18.51	medium	medium
Bra011144	Two	LF	6.41	1.29	medium	lowly
Bra011145	Two	LF	0	0.48	lowly	lowly
Bra011146	#N/A	#N/A	7.89	5.29	medium	medium
Bra011147	Tandem	-	2.11	1.21	lowly	lowly
Bra011148	Tandem	-	9.27	5.96	medium	medium
Bra011149	Tandem	-	4.99	3.26	lowly	lowly
Bra011150	Two	LF	0.56	1.78	lowly	lowly
Bra011152	Two	LF	0.61	0.64	lowly	lowly
Bra011153	Two	LF	2.92	3.31	lowly	lowly
Bra011154	Single	LF	31.68	4.36	medium	lowly
Bra011155	Two	LF	18.29	11.23	medium	medium
Bra011156	Single	LF	0	0.06	lowly	lowly
Bra011157	Single	LF	4.64	7.87	lowly	medium
Bra011158	Three	LF	0.47	0	lowly	lowly
Bra011159	Single	LF	1.23	0.12	lowly	lowly
Bra011160	Two	LF	11.71	9.6	medium	medium
Bra011161	Single	LF	0	0	lowly	lowly
Bra011162	Two	LF	10.75	2.41	medium	lowly
Bra011163	Single	LF	1.25	0.58	lowly	lowly
Bra011164	#N/A	#N/A	0.87	0.12	lowly	lowly
Bra011165	Two	LF	0.07	0	lowly	lowly
Bra011166	Single	LF	0.99	1.94	lowly	lowly
Bra011167	Single	LF	3.27	3.02	lowly	lowly
Bra011168	Three	LF	6.56	5.81	medium	medium
Bra011169	Single	LF	0	0	lowly	lowly
Bra011170	Two	LF	0.29	0	lowly	lowly
Bra011171	Two	LF	0.31	0.99	lowly	lowly
Bra011172	Three	LF	228.02	113.33	highly	highly
Bra011173	Three	LF	3.2	6.25	lowly	medium
Bra011174	Three	LF	26.71	2.6	medium	lowly
Bra011175	Two	LF	0	0	lowly	lowly
Bra011176	Two	LF	18.21	9.05	medium	medium
Bra011177	Single	LF	0	37.28	lowly	medium
Bra011178	Three	LF	4.37	5.4	lowly	medium
Bra011179	#N/A	#N/A	16.96	4.7	medium	lowly
Bra011180	Tandem	-	0	0	lowly	lowly
Bra011181	Three	LF	2.88	0	lowly	lowly
Bra011182	Single	LF	0	0.72	lowly	lowly
Bra011183	Two	LF	6.33	9.84	medium	medium
Bra011184	Single	LF	32.96	27.14	medium	medium
Bra011185	Two	LF	22.23	12.52	medium	medium
Bra011186	Two	LF	7.56	8.75	medium	medium
Bra011187	Two	LF	3.48	5.9	lowly	medium
Bra011188	Single	LF	21.12	0	medium	lowly
Bra011189	Two	LF	8.27	3.37	medium	lowly
Bra011190	Two	LF	13.83	28.8	medium	medium
Bra011192	Single	LF	0	0	lowly	lowly
Bra011193	Single	LF	15.87	1.65	medium	lowly
Bra011194	Two	LF	23.55	4.28	medium	lowly
Bra011195	Single	LF	4.05	0.05	lowly	lowly
Bra011196	Two	LF	2.18	34.51	lowly	medium
Bra011197	Single	LF	0	0	lowly	lowly
Bra011198	Two	LF	20.98	18.69	medium	medium
Bra011200	Two	LF	0.84	1.48	lowly	lowly
Bra011201	Three	LF	266.94	20.82	highly	medium
Bra011202	Single	LF	0.36	0	lowly	lowly
Bra011203	Two	LF	74.9	48.57	highly	medium
Bra011204	Two	LF	40.5	14.82	medium	medium
Bra011205	#N/A	#N/A	0	0	lowly	lowly
Bra011206	Single	LF	0.05	0	lowly	lowly
Bra011207	Three	LF	0	0	lowly	lowly
Bra011208	#N/A	#N/A	55.13	399.48	highly	highly
Bra011209	Two	LF	9.31	0.71	medium	lowly
Bra011210	Single	LF	0.94	0	lowly	lowly
Bra011211	Two	LF	3.21	8.4	lowly	medium
Bra011212	Two	LF	0.19	0.27	lowly	lowly
Bra011213	Two	LF	0	0	lowly	lowly
Bra011214	Three	LF	3.39	3.36	lowly	lowly
Bra011215	Single	LF	2.11	4.68	lowly	lowly
Bra011216	Single	LF	25.46	18.8	medium	medium
Bra011217	Single	LF	0	0	lowly	lowly
Bra011218	Single	LF	5.18	16.38	medium	medium
Bra011219	Single	LF	0.49	1.91	lowly	lowly
Bra011220	Three	LF	0.33	0	lowly	lowly
Bra011221	Single	LF	8.64	6.81	medium	medium
Bra011222	Three	LF	7.34	7.28	medium	medium
Bra011223	#N/A	#N/A	131.8	41.18	highly	medium
Bra011224	Three	LF	0	0	lowly	lowly
Bra011225	Single	LF	4.1	10.21	lowly	medium
Bra011226	Single	LF	43.57	2.59	medium	lowly
Bra011227	Two	LF	1.92	0	lowly	lowly
Bra011228	Two	LF	2.22	0.6	lowly	lowly
Bra011229	Two	LF	0	0	lowly	lowly
Bra011230	Three	LF	5.62	17.14	medium	medium
Bra011231	Single	LF	23.46	9.97	medium	medium
Bra011232	Single	LF	32.21	94.31	medium	highly
Bra011233	Three	LF	36.36	30.89	medium	medium
Bra011235	Two	LF	17.98	37.43	medium	medium
Bra011236	Three	LF	1015.07	108.55	highly	highly
Bra011237	Single	LF	0.94	4.6	lowly	lowly
Bra011238	Single	LF	19.13	12.25	medium	medium
Bra011239	Single	LF	2.03	2.7	lowly	lowly
Bra011240	Two	LF	94.96	41.45	highly	medium
Bra011241	Single	LF	4.65	0.29	lowly	lowly
Bra011242	Three	LF	0.35	1	lowly	lowly
Bra011243	Two	LF	11.28	55.51	medium	highly
Bra011244	Two	LF	2.69	1.88	lowly	lowly
Bra011245	#N/A	#N/A	0	0	lowly	lowly
Bra011246	Tandem	-	0.17	0.09	lowly	lowly
Bra011247	Two	LF	0	0	lowly	lowly
Bra011248	Two	LF	16.59	3.09	medium	lowly
Bra011249	Two	LF	21.06	9.07	medium	medium
Bra011250	Three	LF	69.16	31.86	highly	medium
Bra011251	Two	LF	50.94	45.61	highly	medium
Bra011252	Single	LF	5.07	4.36	medium	lowly
Bra011253	Two	LF	5.68	6.06	medium	medium
Bra011254	Single	LF	1.48	2.47	lowly	lowly
Bra011255	Single	LF	0.17	0.45	lowly	lowly
Bra011256	Two	LF	3.51	5.91	lowly	medium
Bra011257	Three	LF	36.33	17.42	medium	medium
Bra011258	Two	LF	0	0	lowly	lowly
Bra011259	Single	LF	0.63	0	lowly	lowly
Bra011260	Two	LF	72.32	25.29	highly	medium
Bra011261	Single	LF	0	0	lowly	lowly
Bra011262	Single	LF	37.14	24.04	medium	medium
Bra011263	Two	LF	11.73	86.12	medium	highly
Bra011264	#N/A	#N/A	0	0	lowly	lowly
Bra011265	Tandem	-	1.58	8.07	lowly	medium
Bra011266	Single	LF	0.75	0	lowly	lowly
Bra011267	Three	LF	0	0	lowly	lowly
Bra011268	Single	LF	36.83	11.46	medium	medium
Bra011269	Two	LF	18.74	16.09	medium	medium
Bra011270	Single	LF	35.02	14.61	medium	medium
Bra011271	Two	LF	10.04	16.28	medium	medium
Bra011272	Two	LF	6.42	3.14	medium	lowly
Bra011273	Single	LF	21.7	8.81	medium	medium
Bra011274	Single	LF	0	0.15	lowly	lowly
Bra011275	Two	LF	35.89	87.56	medium	highly
Bra011276	Two	LF	5.68	3.07	medium	lowly
Bra011277	#N/A	#N/A	0	0	lowly	lowly
Bra011278	Single	LF	0	0.43	lowly	lowly
Bra011280	Single	LF	0.89	0.21	lowly	lowly
Bra011281	Three	LF	3.15	0.95	lowly	lowly
Bra011282	Three	LF	16.21	7.47	medium	medium
Bra011283	Two	LF	14.91	6.21	medium	medium
Bra011284	Two	LF	8.82	7.32	medium	medium
Bra011285	#N/A	#N/A	1.73	0.05	lowly	lowly
Bra011286	Tandem	-	0.76	0	lowly	lowly
Bra011287	Tandem	-	10.57	4.79	medium	lowly
Bra011288	Tandem	-	5	0	lowly	lowly
Bra011289	Three	LF	0.66	0	lowly	lowly
Bra011290	Single	LF	12.07	0.96	medium	lowly
Bra011291	Two	LF	299.74	402.92	highly	highly
Bra011292	Single	LF	0.68	0.86	lowly	lowly
Bra011293	Two	LF	73.94	66.38	highly	highly
Bra011294	Two	LF	7.71	1.28	medium	lowly
Bra011295	Single	LF	87.32	65.05	highly	highly
Bra011296	Two	LF	33	16.65	medium	medium
Bra011297	Two	LF	14.31	32.2	medium	medium
Bra011298	Single	LF	48.15	111.28	medium	highly
Bra011299	Three	LF	17.81	7.8	medium	medium
Bra011300	Single	LF	0	0	lowly	lowly
Bra011301	Single	LF	1.15	6.46	lowly	medium
Bra011302	Two	LF	0	0	lowly	lowly
Bra011303	Three	LF	0.9	8.85	lowly	medium
Bra011304	#N/A	#N/A	1.21	6.07	lowly	medium
Bra011305	Two	LF	0.32	0.54	lowly	lowly
Bra011307	Three	LF	24.52	20.6	medium	medium
Bra011308	Single	LF	9.99	21.81	medium	medium
Bra011309	Single	LF	0	0.23	lowly	lowly
Bra011310	#N/A	#N/A	0	0.21	lowly	lowly
Bra011311	Two	LF	0.04	0	lowly	lowly
Bra011312	Single	LF	0.44	0.23	lowly	lowly
Bra011313	Single	LF	83.26	112.28	highly	highly
Bra011314	Two	LF	32.89	43.7	medium	medium
Bra011315	Two	LF	94.94	48.81	highly	medium
Bra011316	Three	LF	6.99	3.41	medium	lowly
Bra011317	Two	LF	48.2	15.88	medium	medium
Bra011318	Single	LF	8.3	5.31	medium	medium
Bra011319	Single	LF	28.45	19.44	medium	medium
Bra011320	Two	LF	8.19	15.39	medium	medium
Bra011322	#N/A	#N/A	0.01	0	lowly	lowly
Bra011323	Single	LF	2.28	0	lowly	lowly
Bra011324	Single	LF	26.88	12.01	medium	medium
Bra011325	Two	LF	28.22	18.27	medium	medium
Bra011326	Two	LF	42.46	10.33	medium	medium
Bra011327	Two	LF	10.7	8.05	medium	medium
Bra011328	Single	LF	27.18	71.88	medium	highly
Bra011329	Single	LF	576.15	854.1	highly	highly
Bra011330	Two	LF	22.65	7.68	medium	medium
Bra011331	Three	LF	15.45	8.73	medium	medium
Bra011332	Two	LF	0	30.81	lowly	medium
Bra011333	Single	LF	83.11	40.51	highly	medium
Bra011334	Two	LF	0.14	0	lowly	lowly
Bra011335	Two	LF	0.99	5.02	lowly	medium
Bra011336	Single	LF	0	0	lowly	lowly
Bra011337	Three	LF	3.88	2.39	lowly	lowly
Bra011338	Three	LF	103.69	89.24	highly	highly
Bra011339	Single	LF	35.98	234.2	medium	highly
Bra011340	Single	LF	14.92	4.81	medium	lowly
Bra011341	Two	LF	0.26	0	lowly	lowly
Bra011342	Single	LF	0	0.15	lowly	lowly
Bra011343	Single	LF	70.52	52.87	highly	highly
Bra011344	Single	LF	9.92	24.67	medium	medium
Bra011345	Two	LF	85.81	41.72	highly	medium
Bra011346	Single	LF	20.71	21.24	medium	medium
Bra011347	Single	LF	0.77	3.12	lowly	lowly
Bra011348	Single	LF	7.49	3.66	medium	lowly
Bra011349	Single	LF	33.16	6.89	medium	medium
Bra011350	Two	LF	50.11	21.98	highly	medium
Bra011351	Single	LF	0.17	0	lowly	lowly
Bra011352	Two	LF	72.07	24.4	highly	medium
Bra011353	Single	LF	0.11	0.12	lowly	lowly
Bra011354	Two	LF	0.12	0.77	lowly	lowly
Bra011355	Three	LF	12.57	14.84	medium	medium
Bra011356	Single	LF	28.39	5.54	medium	medium
Bra011357	Two	LF	9.64	11.19	medium	medium
Bra011358	Single	LF	91.68	130.05	highly	highly
Bra011359	Two	LF	8.27	5.99	medium	medium
Bra011360	Single	LF	9.97	15.13	medium	medium
Bra011361	Three	LF	59.9	73.27	highly	highly
Bra011362	Single	LF	1.22	0.36	lowly	lowly
Bra011364	Single	LF	10.67	5.99	medium	medium
Bra011365	Single	LF	0	0	lowly	lowly
Bra011366	Single	LF	9.13	2.78	medium	lowly
Bra011367	Two	LF	0	0	lowly	lowly
Bra011368	Single	LF	24.71	22.44	medium	medium
Bra011369	#N/A	#N/A	0.12	0	lowly	lowly
Bra011370	Single	LF	0.03	0	lowly	lowly
Bra011371	Two	LF	7.04	1.51	medium	lowly
Bra011372	Single	LF	2.22	0.79	lowly	lowly
Bra011373	Single	LF	0.22	7.9	lowly	medium
Bra011374	Single	LF	0	5.38	lowly	medium
Bra011375	Two	LF	43.78	56.26	medium	highly
Bra011376	Three	LF	0.12	0.89	lowly	lowly
Bra011377	Three	LF	0	0	lowly	lowly
Bra011378	Three	LF	10.92	7.13	medium	medium
Bra011379	Single	LF	0	0	lowly	lowly
Bra011380	Single	LF	0.18	0	lowly	lowly
Bra011381	Single	LF	5.97	7.77	medium	medium
Bra011382	Single	LF	8.44	7.02	medium	medium
Bra011383	Three	LF	7.79	3.78	medium	lowly
Bra011384	Single	LF	0.36	0	lowly	lowly
Bra011385	Single	LF	3.27	2.33	lowly	lowly
Bra011386	Two	LF	0.35	12.32	lowly	medium
Bra011387	Single	LF	8.89	8.98	medium	medium
Bra011388	Single	LF	85.46	41.78	highly	medium
Bra011389	Three	LF	1.16	1.33	lowly	lowly
Bra011390	Single	LF	0	2.88	lowly	lowly
Bra011391	Three	LF	3.45	0.64	lowly	lowly
Bra011392	Two	LF	5.94	7.24	medium	medium
Bra011393	Two	LF	0.16	0.17	lowly	lowly
Bra011394	Single	LF	55.35	137.09	highly	highly
Bra011395	Single	LF	23.9	17.6	medium	medium
Bra011396	Two	LF	1.01	0.47	lowly	lowly
Bra011397	Two	LF	48.93	36.08	medium	medium
Bra011398	Single	LF	167.35	52.32	highly	highly
Bra011399	Single	LF	0	0	lowly	lowly
Bra011400	Single	LF	0	0	lowly	lowly
Bra011401	Single	LF	0	0	lowly	lowly
Bra011402	Single	LF	5.16	8.8	medium	medium
Bra011403	Two	LF	0.72	1.15	lowly	lowly
Bra011404	Three	LF	47.77	7.06	medium	medium
Bra011405	Two	LF	317.9	209.85	highly	highly
Bra011406	Single	LF	0	0	lowly	lowly
Bra011407	Two	LF	13.78	54.03	medium	highly
Bra011408	Three	LF	74.44	0.92	highly	lowly
Bra011409	Two	LF	1.26	0.34	lowly	lowly
Bra011410	Single	LF	62.96	32.61	highly	medium
Bra011411	Single	LF	58.35	30.53	highly	medium
Bra011412	Two	LF	33.67	23.9	medium	medium
Bra011413	Two	LF	27.47	5.77	medium	medium
Bra011414	Two	LF	0	0.23	lowly	lowly
Bra011415	Single	LF	0.23	0.08	lowly	lowly
Bra011416	Single	LF	2.06	3.1	lowly	lowly
Bra011417	Two	LF	15.45	10.67	medium	medium
Bra011420	Tandem	-	0	0	lowly	lowly
Bra011421	Single	LF	0	0	lowly	lowly
Bra011422	Two	LF	10.69	0.15	medium	lowly
Bra011423	Two	LF	0.25	0.56	lowly	lowly
Bra011424	Two	LF	0.41	0.38	lowly	lowly
Bra011425	Two	LF	36.7	22.08	medium	medium
Bra011426	Two	LF	4.44	3.01	lowly	lowly
Bra011427	Three	LF	4.07	2.93	lowly	lowly
Bra011428	Three	LF	23.66	0.21	medium	lowly
Bra011429	Single	LF	2.99	3.16	lowly	lowly
Bra011430	Three	LF	6.37	24.46	medium	medium
Bra011431	#N/A	#N/A	15.03	3.1	medium	lowly
Bra011432	Three	LF	20.92	5.64	medium	medium
Bra011433	Two	LF	15.75	0.73	medium	lowly
Bra011434	Single	LF	29.64	54.89	medium	highly
Bra011435	Single	LF	10.99	9.49	medium	medium
Bra011436	Two	LF	0.64	11.63	lowly	medium
Bra011437	Two	LF	5.32	4.57	medium	lowly
Bra011438	Three	LF	0.17	0.35	lowly	lowly
Bra011439	Three	LF	26.97	7.71	medium	medium
Bra011440	Two	LF	0.32	0.68	lowly	lowly
Bra011441	Three	LF	8.96	0	medium	lowly
Bra011442	Single	LF	63.16	65.69	highly	highly
Bra011443	Two	LF	0	0	lowly	lowly
Bra011444	Single	LF	3.88	15.76	lowly	medium
Bra011445	Single	LF	59.74	116.04	highly	highly
Bra011446	Single	LF	9.93	44.79	medium	medium
Bra011447	Single	LF	5.6	11.05	medium	medium
Bra011448	Single	LF	12.55	7.35	medium	medium
Bra011449	Single	LF	52.29	98.68	highly	highly
Bra011450	Two	LF	5.31	9.94	medium	medium
Bra011451	Single	LF	17.43	11.04	medium	medium
Bra011452	Single	LF	65.17	7.43	highly	medium
Bra011454	Three	LF	144.25	20.03	highly	medium
Bra011455	Single	LF	2.67	1.69	lowly	lowly
Bra011456	Two	LF	3.03	0.78	lowly	lowly
Bra011457	Single	LF	115.23	41.76	highly	medium
Bra011458	Three	LF	14.04	8.65	medium	medium
Bra011459	Single	LF	1.28	2.47	lowly	lowly
Bra011460	Single	LF	0.18	0	lowly	lowly
Bra011461	Two	LF	0.22	1.76	lowly	lowly
Bra011462	Two	LF	33.64	15.98	medium	medium
Bra011463	Single	LF	56.68	27.8	highly	medium
Bra011464	#N/A	#N/A	0	0	lowly	lowly
Bra011465	Three	LF	0	0	lowly	lowly
Bra011466	Two	LF	55.06	29.56	highly	medium
Bra011467	Two	LF	4.74	6.86	lowly	medium
Bra011468	Three	LF	11.13	10.37	medium	medium
Bra011469	Two	LF	42.59	17.06	medium	medium
Bra011470	Two	LF	218.77	161.14	highly	highly
Bra011471	#N/A	#N/A	0	0	lowly	lowly
Bra011474	Single	LF	0	0	lowly	lowly
Bra011475	Single	LF	0.13	0.4	lowly	lowly
Bra011476	Three	LF	0	0	lowly	lowly
Bra011477	Three	LF	158.38	187.65	highly	highly
Bra011478	Single	LF	6.64	8.86	medium	medium
Bra011479	Two	LF	10.66	5.83	medium	medium
Bra011480	Single	LF	15.89	11.4	medium	medium
Bra011481	Two	LF	13.67	5.05	medium	medium
Bra011482	Three	LF	0	6.75	lowly	medium
Bra011483	Three	LF	0.07	1.36	lowly	lowly
Bra011484	Three	LF	0.51	21.56	lowly	medium
Bra011485	Two	LF	100.17	43.61	highly	medium
Bra011486	Two	LF	10.72	33.81	medium	medium
Bra011487	Three	LF	9.55	6.56	medium	medium
Bra011488	Two	LF	107.42	75.52	highly	highly
Bra011489	Three	LF	0.65	3.85	lowly	lowly
Bra011490	Two	LF	0	0	lowly	lowly
Bra011493	Tandem	-	0	0.06	lowly	lowly
Bra011496	Single	LF	0	0.05	lowly	lowly
Bra011498	Single	LF	0.23	0.12	lowly	lowly
Bra011500	Three	LF	6.3	2.53	medium	lowly
Bra011501	Three	LF	0.27	9.13	lowly	medium
Bra011502	Single	LF	0	0	lowly	lowly
Bra011503	Single	LF	0	0	lowly	lowly
Bra011504	Single	LF	71.59	35.36	highly	medium
Bra011505	Single	LF	101.09	221.77	highly	highly
Bra011506	Three	LF	11.19	21.86	medium	medium
Bra011507	Single	LF	25.69	59.68	medium	highly
Bra011508	Single	LF	4.74	25.93	lowly	medium
Bra011509	Single	LF	1.23	5.19	lowly	medium
Bra011510	Two	LF	1.42	0	lowly	lowly
Bra011511	Single	LF	55.08	18.49	highly	medium
Bra011513	Two	LF	0.11	11.86	lowly	medium
Bra011514	Single	LF	3.84	6.15	lowly	medium
Bra011515	Single	LF	11.78	21.24	medium	medium
Bra011516	Single	LF	39.33	24.75	medium	medium
Bra011517	Single	LF	65.97	95.56	highly	highly
Bra011518	Single	LF	4.71	3	lowly	lowly
Bra011519	Two	LF	7.01	73.06	medium	highly
Bra011520	Single	LF	3.61	1.72	lowly	lowly
Bra011521	Single	LF	15.39	17.38	medium	medium
Bra011522	Two	LF	8.07	9.86	medium	medium
Bra011523	Single	LF	9.17	4.06	medium	lowly
Bra011524	Single	LF	13.86	8.96	medium	medium
Bra011525	Three	LF	0.11	0.11	lowly	lowly
Bra011526	#N/A	#N/A	12.43	7.21	medium	medium
Bra011527	Three	LF	0	0	lowly	lowly
Bra011528	Single	LF	0	0.68	lowly	lowly
Bra011529	Three	LF	0	0	lowly	lowly
Bra011530	Two	LF	1.9	8.36	lowly	medium
Bra011531	Two	LF	0	0	lowly	lowly
Bra011532	Single	LF	0.15	0	lowly	lowly
Bra011533	Single	LF	9.32	8.03	medium	medium
Bra011534	Two	LF	0	0	lowly	lowly
Bra011535	Two	LF	80.73	40.87	highly	medium
Bra011536	Three	LF	32.86	36.86	medium	medium
Bra011537	Two	LF	72.8	27.89	highly	medium
Bra011538	Three	LF	22.95	19.57	medium	medium
Bra011539	Single	LF	17.34	19.21	medium	medium
Bra011540	Two	LF	3.75	5.23	lowly	medium
Bra011541	Single	LF	12.03	6.21	medium	medium
Bra011542	Two	LF	37.26	19.87	medium	medium
Bra011543	Two	LF	10.95	15.72	medium	medium
Bra011544	Three	LF	0.6	0	lowly	lowly
Bra011545	Three	LF	168.48	11	highly	medium
Bra011546	Single	LF	72.6	330.2	highly	highly
Bra011547	Single	LF	37.37	7.66	medium	medium
Bra011548	#N/A	#N/A	4.78	3.75	lowly	lowly
Bra011549	Three	LF	0.24	1.37	lowly	lowly
Bra011550	Two	LF	29.06	13.1	medium	medium
Bra011551	Three	LF	268.72	454.96	highly	highly
Bra011552	Three	LF	13.58	15.2	medium	medium
Bra011553	Three	LF	21.59	10	medium	medium
Bra011554	#N/A	#N/A	0.46	2.06	lowly	lowly
Bra011555	Three	LF	0	4.23	lowly	lowly
Bra011556	Three	LF	105.77	49.96	highly	medium
Bra011557	Two	LF	45.55	170.51	medium	highly
Bra011558	Single	LF	12.82	74.16	medium	highly
Bra011559	Single	LF	4.94	4.33	lowly	lowly
Bra011560	Three	LF	12.83	6.08	medium	medium
Bra011561	#N/A	#N/A	0	0	lowly	lowly
Bra011562	Tandem	-	0.48	0	lowly	lowly
Bra011563	Tandem	-	0	0	lowly	lowly
Bra011564	Three	LF	0	0	lowly	lowly
Bra011565	Single	LF	3	21.99	lowly	medium
Bra011566	Three	LF	0	0	lowly	lowly
Bra011567	Two	LF	6.13	0.18	medium	lowly
Bra011568	Single	LF	349.86	988.58	highly	highly
Bra011569	Single	LF	0	0.2	lowly	lowly
Bra011570	Single	LF	8.25	3.51	medium	lowly
Bra011571	Two	LF	23.44	44.7	medium	medium
Bra011572	Two	LF	0	0	lowly	lowly
Bra011573	Two	LF	8.09	11.2	medium	medium
Bra011574	Two	LF	47.51	25.02	medium	medium
Bra011575	Two	LF	1.88	0.75	lowly	lowly
Bra011576	Two	LF	5.66	1.49	medium	lowly
Bra011577	Two	LF	0	0.19	lowly	lowly
Bra011578	Single	LF	55.8	63.72	highly	highly
Bra011579	Single	LF	5.69	2.24	medium	lowly
Bra011580	Two	LF	14.8	13.81	medium	medium
Bra011581	Two	LF	1.99	3.45	lowly	lowly
Bra011582	Three	LF	18.49	9.15	medium	medium
Bra011583	Two	LF	17.88	19.91	medium	medium
Bra011584	Three	LF	0.68	0	lowly	lowly
Bra011585	Three	LF	72.03	406.72	highly	highly
Bra011586	Two	LF	12.21	5.79	medium	medium
Bra011587	Two	LF	0.08	0	lowly	lowly
Bra011588	Single	LF	3.14	5.49	lowly	medium
Bra011589	Single	LF	10.26	5.24	medium	medium
Bra011590	Three	LF	1.48	9.6	lowly	medium
Bra011591	Single	LF	0	0	lowly	lowly
Bra011592	Two	LF	0.22	0	lowly	lowly
Bra011593	Single	LF	83.96	24.36	highly	medium
Bra011595	Single	LF	0.74	0	lowly	lowly
Bra011596	Two	LF	56.07	21.8	highly	medium
Bra011597	Two	LF	11.54	19.95	medium	medium
Bra011598	Single	LF	30.98	14.9	medium	medium
Bra011599	Two	LF	80.1	42.11	highly	medium
Bra011600	Two	LF	3.43	2.67	lowly	lowly
Bra011601	Two	LF	0	0	lowly	lowly
Bra011602	Single	LF	1.89	0.47	lowly	lowly
Bra011603	Two	LF	1.28	2.3	lowly	lowly
Bra011604	Single	LF	31.84	33.76	medium	medium
Bra011605	Two	LF	71.2	179.25	highly	highly
Bra011606	Two	LF	25.57	3.95	medium	lowly
Bra011607	Three	LF	3.04	1.02	lowly	lowly
Bra011608	Single	LF	28.62	60.06	medium	highly
Bra011609	Single	LF	61.02	17.51	highly	medium
Bra011611	Single	LF	0.9	0.19	lowly	lowly
Bra011612	Single	LF	0	0.82	lowly	lowly
Bra011613	Single	LF	12.56	5	medium	lowly
Bra011614	Single	LF	0	0	lowly	lowly
Bra011615	Single	LF	7.13	2.65	medium	lowly
Bra011616	Three	LF	202.7	220.85	highly	highly
Bra011617	Two	LF	4.46	11.05	lowly	medium
Bra011618	Three	LF	2.22	2.49	lowly	lowly
Bra011619	Two	LF	10.81	3.15	medium	lowly
Bra011620	Two	LF	0.79	0.21	lowly	lowly
Bra011621	Two	LF	2.85	1	lowly	lowly
Bra011622	Single	LF	2.5	3.06	lowly	lowly
Bra011623	Three	LF	29.25	9.23	medium	medium
Bra011624	Two	LF	189.02	193.18	highly	highly
Bra011625	Single	LF	1.59	2.28	lowly	lowly
Bra011626	Single	LF	1.25	0.33	lowly	lowly
Bra011627	Three	LF	1.13	3.28	lowly	lowly
Bra011628	Single	LF	0.19	0	lowly	lowly
Bra011629	Two	LF	0	0	lowly	lowly
Bra011630	#N/A	#N/A	0.18	0	lowly	lowly
Bra011631	Single	LF	0.2	0.21	lowly	lowly
Bra011632	Two	LF	0	0	lowly	lowly
Bra011633	Two	LF	15.91	21.89	medium	medium
Bra011634	Single	LF	0	0	lowly	lowly
Bra011635	Two	LF	26.12	23.45	medium	medium
Bra011636	Single	LF	6.11	12.74	medium	medium
Bra011637	Two	LF	7.42	18.36	medium	medium
Bra011638	Three	LF	0.75	0.77	lowly	lowly
Bra011639	#N/A	#N/A	0	0	lowly	lowly
Bra011640	Tandem	-	0.4	0.28	lowly	lowly
Bra011641	Two	LF	1.38	0	lowly	lowly
Bra011642	Two	LF	43.39	38.09	medium	medium
Bra011643	Two	LF	36.38	8.15	medium	medium
Bra011644	Single	LF	41.82	48.74	medium	medium
Bra011645	Two	LF	121.09	48.5	highly	medium
Bra011646	Single	LF	10.92	11.36	medium	medium
Bra011647	Three	LF	12.78	8.05	medium	medium
Bra011648	Three	LF	0	1.21	lowly	lowly
Bra011649	Two	LF	6.54	8.28	medium	medium
Bra011650	Two	LF	15.07	10.55	medium	medium
Bra011651	Two	LF	0.26	0	lowly	lowly
Bra011652	Single	LF	24.43	21.73	medium	medium
Bra011653	Single	LF	8.33	10.17	medium	medium
Bra011654	Two	LF	4.4	68.54	lowly	highly
Bra011655	Two	LF	40.71	77.01	medium	highly
Bra011656	Three	LF	9.07	38.35	medium	medium
Bra011657	Single	LF	3.45	4.21	lowly	lowly
Bra011658	Two	LF	0	0	lowly	lowly
Bra011659	Single	LF	0.64	0.37	lowly	lowly
Bra011660	Single	LF	0.33	0	lowly	lowly
Bra011661	Single	LF	54.14	18.73	highly	medium
Bra011662	Three	LF	0	0	lowly	lowly
Bra011663	Single	LF	9.76	2.23	medium	lowly
Bra011664	Three	LF	283.79	412.33	highly	highly
Bra011665	#N/A	#N/A	3.74	5.71	lowly	medium
Bra011666	Three	LF	2.2	1.23	lowly	lowly
Bra011667	Two	LF	4.35	5.32	lowly	medium
Bra011668	Single	LF	2.16	3.89	lowly	lowly
Bra011669	Two	LF	15.31	1.82	medium	lowly
Bra011670	Single	LF	23.53	11.44	medium	medium
Bra011671	Two	LF	279.96	29.48	highly	medium
Bra011672	Single	LF	0	7.06	lowly	medium
Bra011673	Single	LF	1.92	4.62	lowly	lowly
Bra011674	Three	LF	117.44	35.42	highly	medium
Bra011675	Two	LF	0.16	0.09	lowly	lowly
Bra011676	Single	LF	12.07	4.82	medium	lowly
Bra011677	Single	LF	56.12	56.95	highly	highly
Bra011678	Two	LF	2.25	0	lowly	lowly
Bra011679	Single	LF	58.97	215.06	highly	highly
Bra011680	Two	LF	1.08	0.66	lowly	lowly
Bra011681	#N/A	#N/A	0.11	0	lowly	lowly
Bra011682	Single	LF	6.72	1.76	medium	lowly
Bra011683	Two	LF	0.35	0.22	lowly	lowly
Bra011684	Two	LF	1.59	2.23	lowly	lowly
Bra011685	Three	LF	3.11	2.66	lowly	lowly
Bra011686	#N/A	#N/A	0	1.29	lowly	lowly
Bra011687	Three	LF	0	0	lowly	lowly
Bra011688	Single	LF	29.9	12.97	medium	medium
Bra011689	Single	LF	68.47	19.28	highly	medium
Bra011690	Two	LF	2.83	2	lowly	lowly
Bra011691	Single	LF	0	0	lowly	lowly
Bra011692	Single	LF	15.09	8.58	medium	medium
Bra011693	#N/A	#N/A	4.27	0.04	lowly	lowly
Bra011694	Two	LF	0.8	0	lowly	lowly
Bra011695	Three	LF	0	0	lowly	lowly
Bra011696	Three	LF	5.07	3.71	medium	lowly
Bra011697	Single	LF	26.99	54.99	medium	highly
Bra011698	Two	LF	29.96	8.64	medium	medium
Bra011699	Three	LF	0	0	lowly	lowly
Bra011700	Two	LF	16.88	5.34	medium	medium
Bra011701	Two	LF	29.85	35.5	medium	medium
Bra011703	Two	LF	7.67	2.59	medium	lowly
Bra011704	Two	LF	8.36	0.95	medium	lowly
Bra011705	Single	LF	0	0.23	lowly	lowly
Bra011706	Two	LF	38.19	49.46	medium	medium
Bra011707	Single	LF	5.01	3.65	medium	lowly
Bra011708	Three	LF	40.52	28.51	medium	medium
Bra011709	Three	LF	129.83	136.38	highly	highly
Bra011710	Two	LF	1.16	0.32	lowly	lowly
Bra011711	Single	LF	0.2	1.34	lowly	lowly
Bra011712	Single	LF	30.14	6.03	medium	medium
Bra011713	Two	LF	2.1	25.56	lowly	medium
Bra011714	Single	LF	5.03	4.84	medium	lowly
Bra011715	Three	LF	1.61	29.56	lowly	medium
Bra011717	Single	LF	0	0	lowly	lowly
Bra011718	Two	LF	8.57	9.6	medium	medium
Bra011719	Single	LF	112.17	138.51	highly	highly
Bra011720	Three	LF	117.4	21.91	highly	medium
Bra011721	Single	LF	2.75	2.91	lowly	lowly
Bra011722	Two	LF	155.45	6.91	highly	medium
Bra011723	Two	LF	2.42	4.64	lowly	lowly
Bra011724	Single	LF	0.63	0	lowly	lowly
Bra011725	Single	LF	15.96	15.11	medium	medium
Bra011726	Single	LF	0.81	6.85	lowly	medium
Bra011727	Single	LF	0	0.15	lowly	lowly
Bra011728	Two	LF	49.11	71.12	medium	highly
Bra011729	Two	LF	16.68	12.82	medium	medium
Bra011730	#N/A	#N/A	0	0	lowly	lowly
Bra011731	Tandem	-	0	0	lowly	lowly
Bra011732	Two	LF	0.4	0	lowly	lowly
Bra011733	Two	LF	32.76	19.1	medium	medium
Bra011734	Single	LF	39.09	46.43	medium	medium
Bra011735	Two	LF	202.91	30.7	highly	medium
Bra011736	Single	LF	34.57	27.29	medium	medium
Bra011737	Two	LF	7.39	14.26	medium	medium
Bra011738	Two	LF	3.83	0.6	lowly	lowly
Bra011739	Single	LF	0	0.15	lowly	lowly
Bra011740	Two	LF	3.63	0	lowly	lowly
Bra011741	Single	LF	13.69	4.88	medium	lowly
Bra011742	Single	LF	0	0	lowly	lowly
Bra011743	Two	LF	0	0	lowly	lowly
Bra011744	Two	LF	35.97	4.91	medium	lowly
Bra011745	Single	LF	73.52	20.57	highly	medium
Bra011746	Two	LF	0	2.85	lowly	lowly
Bra011747	Single	LF	0.73	3.13	lowly	lowly
Bra011749	Three	LF	12.15	48.73	medium	medium
Bra011750	Single	LF	15.93	15.9	medium	medium
Bra011751	Single	LF	47.18	64.08	medium	highly
Bra011753	Three	LF	0.58	0.15	lowly	lowly
Bra011754	Two	LF	66.14	271.51	highly	highly
Bra011755	#N/A	#N/A	173.27	21.86	highly	medium
Bra011756	Tandem	-	0	0	lowly	lowly
Bra011757	Tandem	-	9.43	16.2	medium	medium
Bra011758	Tandem	-	5.77	0.97	medium	lowly
Bra011759	Tandem	-	0.1	0.11	lowly	lowly
Bra011760	Single	LF	0	0	lowly	lowly
Bra011761	Tandem	-	5.6	0.11	medium	lowly
Bra011762	Single	LF	34.57	5.3	medium	medium
Bra011763	Single	LF	6.89	0	medium	lowly
Bra011764	Two	LF	29.23	6.52	medium	medium
Bra011765	#N/A	#N/A	195.66	112.38	highly	highly
Bra011766	Two	LF	107.54	53.78	highly	highly
Bra011767	Single	LF	1.71	45.35	lowly	medium
Bra011768	Two	LF	15.9	10.33	medium	medium
Bra011769	Single	LF	0.48	16.41	lowly	medium
Bra011770	Two	LF	12.21	125.3	medium	highly
Bra011771	Two	LF	6.51	8.3	medium	medium
Bra011772	Two	LF	0.86	1.58	lowly	lowly
Bra011773	#N/A	#N/A	95.5	48.46	highly	medium
Bra011774	Single	LF	52.97	32.18	highly	medium
Bra011775	Three	LF	0.13	1.83	lowly	lowly
Bra011776	Two	LF	0.14	0.43	lowly	lowly
Bra011777	Three	LF	0.63	21.07	lowly	medium
Bra011778	Two	LF	20.35	17.26	medium	medium
Bra011779	Two	LF	14.16	24.43	medium	medium
Bra011780	Two	LF	14.36	1.93	medium	lowly
Bra011781	Two	LF	0.11	5.34	lowly	medium
Bra011782	Three	LF	1.01	7.92	lowly	medium
Bra011783	Single	LF	38.6	22.79	medium	medium
Bra011784	Two	LF	0	5.86	lowly	medium
Bra011785	Single	LF	0	0.7	lowly	lowly
Bra011786	Three	LF	13.77	21.09	medium	medium
Bra011787	Two	LF	1.24	1.74	lowly	lowly
Bra011788	Two	LF	44.24	51.18	medium	highly
Bra011789	Two	LF	0	0	lowly	lowly
Bra011790	Two	LF	0	0	lowly	lowly
Bra011791	Single	LF	0	0	lowly	lowly
Bra011792	Two	LF	116.13	96.18	highly	highly
Bra011793	Two	LF	27.32	12.64	medium	medium
Bra011794	Two	LF	78.61	70.88	highly	highly
Bra011795	Single	LF	21.85	68.68	medium	highly
Bra011796	Two	LF	255.21	113.05	highly	highly
Bra011797	Two	LF	0	0	lowly	lowly
Bra011798	#N/A	#N/A	0.56	0	lowly	lowly
Bra011799	Two	LF	0.57	0.79	lowly	lowly
Bra011800	Single	LF	0	0	lowly	lowly
Bra011801	Single	LF	3.44	5.95	lowly	medium
Bra011802	Two	LF	0	0.24	lowly	lowly
Bra011803	Two	LF	18.64	8.1	medium	medium
Bra011804	Single	LF	6.72	0.02	medium	lowly
Bra011805	Two	LF	31.75	1.07	medium	lowly
Bra011806	Two	LF	0	0	lowly	lowly
Bra011807	Two	LF	3.24	4.11	lowly	lowly
Bra011808	Two	LF	190.09	60.49	highly	highly
Bra011810	Single	LF	16.55	8.74	medium	medium
Bra011811	Single	LF	2.98	2.72	lowly	lowly
Bra011812	Single	LF	576.32	284.69	highly	highly
Bra011813	Single	LF	492.57	1239.83	highly	highly
Bra011814	Single	LF	0	0.29	lowly	lowly
Bra011815	Single	LF	241.49	1.7	highly	lowly
Bra011816	Single	LF	8.26	8.17	medium	medium
Bra011817	Single	LF	0	0	lowly	lowly
Bra011818	Single	LF	17.03	9.81	medium	medium
Bra011819	Single	LF	46.88	76.88	medium	highly
Bra011820	Single	LF	54.31	276.18	highly	highly
Bra011821	Three	LF	3.91	2.34	lowly	lowly
Bra011822	Two	LF	2.22	1.41	lowly	lowly
Bra011823	Two	LF	30.49	12.29	medium	medium
Bra011824	Two	LF	0	4.5	lowly	lowly
Bra011825	Single	LF	136.07	326.35	highly	highly
Bra011826	Single	LF	0	0	lowly	lowly
Bra011827	Single	LF	28.87	110.48	medium	highly
Bra011828	Two	LF	65.72	11.29	highly	medium
Bra011829	Two	LF	9.01	4.13	medium	lowly
Bra011830	Single	LF	361.7	49.84	highly	medium
Bra011831	Single	LF	11	0	medium	lowly
Bra011832	Single	LF	1.73	4.33	lowly	lowly
Bra011833	Two	LF	1.21	0	lowly	lowly
Bra011834	Single	LF	0	1.06	lowly	lowly
Bra011835	Three	LF	0	3.95	lowly	lowly
Bra011837	Two	LF	0	0	lowly	lowly
Bra011838	Two	LF	1.42	1.2	lowly	lowly
Bra011839	Single	LF	19.86	48.95	medium	medium
Bra011840	Single	LF	0.22	0	lowly	lowly
Bra011841	Two	LF	3.33	0.5	lowly	lowly
Bra011842	Two	LF	11.9	17.83	medium	medium
Bra011843	Two	LF	72.02	25.14	highly	medium
Bra011844	#N/A	#N/A	2.05	4.85	lowly	lowly
Bra011845	Single	LF	0	0	lowly	lowly
Bra011846	Three	LF	0	0	lowly	lowly
Bra011847	#N/A	#N/A	8.67	29.56	medium	medium
Bra011848	Tandem	-	6.13	4.97	medium	lowly
Bra011849	Single	LF	6.2	2.61	medium	lowly
Bra011851	#N/A	#N/A	0	0	lowly	lowly
Bra011852	Tandem	-	0	0	lowly	lowly
Bra011853	Tandem	-	0	0	lowly	lowly
Bra011854	Tandem	-	3.42	2.19	lowly	lowly
Bra011855	Single	LF	10.18	5.91	medium	medium
Bra011856	Two	LF	0	2.51	lowly	lowly
Bra011857	Single	LF	64.12	25.15	highly	medium
Bra011858	Single	LF	93.43	42.01	highly	medium
Bra011859	Three	LF	4.04	0	lowly	lowly
Bra011860	Single	LF	1.41	1.24	lowly	lowly
Bra011861	Three	LF	0.17	3.95	lowly	lowly
Bra011862	Three	LF	5.93	7.79	medium	medium
Bra011863	Two	LF	3.79	5.35	lowly	medium
Bra011864	Two	LF	0	0.36	lowly	lowly
Bra011865	Two	LF	43.75	1.58	medium	lowly
Bra011866	Two	LF	0	0	lowly	lowly
Bra011867	Two	LF	2.22	1.89	lowly	lowly
Bra011868	Single	LF	0.77	2.02	lowly	lowly
Bra011869	Two	LF	199.43	1685.81	highly	highly
Bra011870	Single	LF	0	0	lowly	lowly
Bra011871	Three	LF	73.03	247.42	highly	highly
Bra011872	Single	LF	166.48	106.92	highly	highly
Bra011873	Three	LF	14.54	6.16	medium	medium
Bra011875	Three	LF	0	0	lowly	lowly
Bra011876	Single	LF	0	0	lowly	lowly
Bra011877	Two	LF	20.67	53.84	medium	highly
Bra011878	Two	LF	23.59	21.58	medium	medium
Bra011879	Two	LF	0	0	lowly	lowly
Bra011880	Single	LF	3.94	2.92	lowly	lowly
Bra011881	#N/A	#N/A	0.38	1.1	lowly	lowly
Bra011882	Two	LF	0.23	0.11	lowly	lowly
Bra011884	Three	LF	161.71	143.55	highly	highly
Bra011885	Two	LF	5.77	4.83	medium	lowly
Bra011886	Three	LF	6.29	4.69	medium	lowly
Bra011887	Single	LF	21.32	38.32	medium	medium
Bra011888	Single	LF	0.37	0	lowly	lowly
Bra011889	Two	LF	11.17	11.5	medium	medium
Bra011890	Single	LF	0.13	0.28	lowly	lowly
Bra011891	Two	LF	29.59	19.01	medium	medium
Bra011893	Two	LF	9.24	10.38	medium	medium
Bra011894	Single	LF	0	0	lowly	lowly
Bra011895	Single	LF	0	0.3	lowly	lowly
Bra011896	Two	LF	6.38	1.97	medium	lowly
Bra011897	Two	LF	3.99	3.13	lowly	lowly
Bra011898	Single	LF	47.24	66.09	medium	highly
Bra011899	Two	LF	9.06	1.82	medium	lowly
Bra011900	Two	LF	0.09	0.27	lowly	lowly
Bra011901	Single	LF	6.64	7.61	medium	medium
Bra011902	Two	LF	40.88	55.34	medium	highly
Bra013257	Two	LF	0	3.11	lowly	lowly
Bra013258	Two	LF	7.59	4.08	medium	lowly
Bra013259	Two	LF	60.15	18.94	highly	medium
Bra013260	Single	LF	0	0	lowly	lowly
Bra013261	Single	LF	0	0.24	lowly	lowly
Bra013262	Three	LF	5.35	2.24	medium	lowly
Bra013263	Single	LF	84.74	9.32	highly	medium
Bra013264	Single	LF	24.85	4.64	medium	lowly
Bra013265	Two	LF	8.28	2.58	medium	lowly
Bra013266	Three	LF	23.97	4.7	medium	lowly
Bra013267	Single	LF	1.48	4.54	lowly	lowly
Bra013268	Two	LF	0	0.18	lowly	lowly
Bra013269	Two	LF	67.89	86.52	highly	highly
Bra013270	Two	LF	4.9	5.07	lowly	medium
Bra013271	Single	LF	37.51	34.71	medium	medium
Bra013272	Two	LF	0.78	0.37	lowly	lowly
Bra013274	Three	LF	14.67	4.9	medium	lowly
Bra013275	Two	LF	13.55	5.7	medium	medium
Bra013276	Single	LF	8.95	5.73	medium	medium
Bra013281	Single	LF	1.17	0.88	lowly	lowly
Bra013282	Single	LF	165.24	33.43	highly	medium
Bra013283	Three	LF	76.04	47.92	highly	medium
Bra013284	Three	LF	248	414.75	highly	highly
Bra013285	Single	LF	8.07	1.37	medium	lowly
Bra013286	Single	LF	12.1	7.51	medium	medium
Bra013287	Two	LF	4.68	12.1	lowly	medium
Bra013288	Three	LF	2.78	0.24	lowly	lowly
Bra013289	Two	LF	0	3.72	lowly	lowly
Bra013290	Two	LF	0	0	lowly	lowly
Bra013291	Tandem	-	0	0	lowly	lowly
Bra013292	#N/A	#N/A	1.46	0.67	lowly	lowly
Bra013293	Two	LF	6.37	2.58	medium	lowly
Bra013294	Single	LF	0.19	0	lowly	lowly
Bra013295	Three	LF	0	0	lowly	lowly
Bra013296	Two	LF	2.46	0.93	lowly	lowly
Bra013297	Two	LF	0.38	0.4	lowly	lowly
Bra013298	Two	LF	0	0	lowly	lowly
Bra013299	Two	LF	0	0.29	lowly	lowly
Bra013300	Single	LF	23.66	42.71	medium	medium
Bra013301	Single	LF	22.36	5.49	medium	medium
Bra013302	Single	LF	3.37	6.98	lowly	medium
Bra013303	Single	LF	31.65	28.01	medium	medium
Bra013304	Two	LF	8.9	22.21	medium	medium
Bra013306	Two	LF	27.75	14.45	medium	medium
Bra013307	Two	LF	0.45	0.95	lowly	lowly
Bra013308	Three	LF	0	0	lowly	lowly
Bra013309	Two	LF	17.21	24.68	medium	medium
Bra013311	Single	LF	0.35	4.88	lowly	lowly
Bra013312	Single	LF	14	19.48	medium	medium
Bra013313	Single	LF	12.13	9.56	medium	medium
Bra013314	Two	LF	108.37	335	highly	highly
Bra013315	Single	LF	0.12	0.13	lowly	lowly
Bra013316	Single	LF	15.85	11.99	medium	medium
Bra013317	Single	LF	2.19	0.51	lowly	lowly
Bra013318	Two	LF	0	0	lowly	lowly
Bra013319	Three	LF	0	0	lowly	lowly
Bra013320	Three	LF	20.92	17.36	medium	medium
Bra013321	Three	LF	0.09	0	lowly	lowly
Bra013322	Three	LF	0.98	0.59	lowly	lowly
Bra013324	Three	LF	6.51	17.99	medium	medium
Bra013325	Single	LF	13.98	0	medium	lowly
Bra013326	Single	LF	130.94	146.74	highly	highly
Bra013327	Single	LF	13.8	10.24	medium	medium
Bra013328	Three	LF	0	0	lowly	lowly
Bra013329	Single	LF	0.96	0.89	lowly	lowly
Bra013330	Three	LF	0.52	0.54	lowly	lowly
Bra013332	Single	LF	0.17	0	lowly	lowly
Bra013335	Two	LF	18.85	4.39	medium	lowly
Bra013336	Single	LF	1.4	1.38	lowly	lowly
Bra013337	Single	LF	0.5	0	lowly	lowly
Bra013338	Three	LF	0.08	0	lowly	lowly
Bra013339	Two	LF	1.57	8.95	lowly	medium
Bra013340	Two	LF	9.95	16.34	medium	medium
Bra013341	Three	LF	30.82	26.64	medium	medium
Bra013342	Two	LF	130.67	218.75	highly	highly
Bra013343	Single	LF	22.48	21.93	medium	medium
Bra013344	Single	LF	5.29	21.25	medium	medium
Bra013345	Two	LF	1.72	5.51	lowly	medium
Bra013346	Three	LF	0.12	0	lowly	lowly
Bra013347	Single	LF	0	0	lowly	lowly
Bra013348	#N/A	#N/A	6.01	0.43	medium	lowly
Bra013349	Two	LF	19.22	17.17	medium	medium
Bra013350	Single	LF	0	0	lowly	lowly
Bra013351	#N/A	#N/A	0.36	0	lowly	lowly
Bra013352	Single	LF	131.91	89.2	highly	highly
Bra013353	Single	LF	4.01	28.66	lowly	medium
Bra013354	Three	LF	3.18	3.21	lowly	lowly
Bra013355	Single	LF	1.54	5.81	lowly	medium
Bra013357	Single	LF	0.2	0	lowly	lowly
Bra013358	Single	LF	2.34	1.23	lowly	lowly
Bra013359	Three	LF	1.28	5.96	lowly	medium
Bra013360	Three	LF	25.52	38.9	medium	medium
Bra013361	Two	LF	0	0	lowly	lowly
Bra013362	Two	LF	11.82	4.88	medium	lowly
Bra013363	Two	LF	20.34	3.83	medium	lowly
Bra013364	Two	LF	205.19	0	highly	lowly
Bra013365	Single	LF	28.94	27.02	medium	medium
Bra013366	Three	LF	13.04	0	medium	lowly
Bra013367	Two	LF	0.14	0.61	lowly	lowly
Bra013368	Single	LF	55.69	31.71	highly	medium
Bra013369	Single	LF	2.48	3.45	lowly	lowly
Bra013370	Single	LF	3.83	9.08	lowly	medium
Bra013371	Two	LF	18.01	4.36	medium	lowly
Bra013372	Single	LF	0.62	3.16	lowly	lowly
Bra013373	Single	LF	5.58	12.2	medium	medium
Bra013374	Three	LF	100.41	24.88	highly	medium
Bra013375	Two	LF	15.54	15.77	medium	medium
Bra013376	Two	LF	93.06	78.69	highly	highly
Bra013377	Two	LF	74.27	20.49	highly	medium
Bra013378	Two	LF	268.24	28.29	highly	medium
Bra013379	Two	LF	7.95	6.29	medium	medium
Bra013380	Two	LF	13.72	11.7	medium	medium
Bra013381	Single	LF	38.18	19.54	medium	medium
Bra013382	Two	LF	244.9	34.7	highly	medium
Bra013383	Single	LF	1.79	0.35	lowly	lowly
Bra013384	Single	LF	0.35	0	lowly	lowly
Bra013385	Three	LF	45.18	36.4	medium	medium
Bra013386	Two	LF	0	0	lowly	lowly
Bra013387	Single	LF	14.68	11.09	medium	medium
Bra013390	Single	LF	11.99	0.74	medium	lowly
Bra013391	Two	LF	0.6	0.11	lowly	lowly
Bra013392	Single	LF	8.87	10.57	medium	medium
Bra013393	Single	LF	3.36	1.45	lowly	lowly
Bra013394	Two	LF	74.09	32.79	highly	medium
Bra013395	#N/A	#N/A	15.49	2.72	medium	lowly
Bra013396	Single	LF	15.49	0	medium	lowly
Bra013397	Single	LF	0	0	lowly	lowly
Bra013398	Three	LF	3.09	0.28	lowly	lowly
Bra013399	Two	LF	0	0.32	lowly	lowly
Bra013400	Two	LF	0.94	0.99	lowly	lowly
Bra013401	Three	LF	5.9	3.36	medium	lowly
Bra013402	Single	LF	2.65	2.45	lowly	lowly
Bra013403	Two	LF	0.09	0	lowly	lowly
Bra013404	#N/A	#N/A	1.3	1.94	lowly	lowly
Bra013405	Single	LF	26.44	33.61	medium	medium
Bra013406	Single	LF	166.04	86.08	highly	highly
Bra013407	Single	LF	2.12	0.56	lowly	lowly
Bra013408	#N/A	#N/A	2.07	10.22	lowly	medium
Bra013409	Three	LF	43.92	24.28	medium	medium
Bra013410	Single	LF	121.7	26.96	highly	medium
Bra013411	Two	LF	0.88	0	lowly	lowly
Bra013412	Single	LF	0	0	lowly	lowly
Bra013413	Single	LF	0	0	lowly	lowly
Bra013414	Single	LF	8.61	4.78	medium	lowly
Bra013415	Single	LF	0	0	lowly	lowly
Bra013416	Single	LF	15.42	18.64	medium	medium
Bra013417	Two	LF	11.26	13.09	medium	medium
Bra013418	Two	LF	0	0	lowly	lowly
Bra013420	Tandem	-	0	0	lowly	lowly
Bra013421	Tandem	-	0.72	0	lowly	lowly
Bra013422	#N/A	#N/A	0	0	lowly	lowly
Bra013423	Two	LF	11.04	3.77	medium	lowly
Bra013424	Single	LF	0	0.34	lowly	lowly
Bra013425	Single	LF	29.29	54.16	medium	highly
Bra013426	Two	LF	20.76	5.63	medium	medium
Bra013427	Single	LF	9.12	0.94	medium	lowly
Bra013428	Two	LF	128.52	4.09	highly	lowly
Bra013429	#N/A	#N/A	3.21	2.06	lowly	lowly
Bra013430	Two	LF	38.55	13.89	medium	medium
Bra013431	Single	LF	3.49	8.94	lowly	medium
Bra013432	Two	LF	2.97	2.25	lowly	lowly
Bra013433	Three	LF	3.07	0.59	lowly	lowly
Bra013434	Two	LF	4.45	0.14	lowly	lowly
Bra013435	Single	LF	0	0	lowly	lowly
Bra013436	Single	LF	6.46	5.13	medium	medium
Bra013437	Single	LF	7.4	0	medium	lowly
Bra013438	Single	LF	1.11	0	lowly	lowly
Bra013439	Two	LF	61.36	90.04	highly	highly
Bra013440	Single	LF	26.01	78.29	medium	highly
Bra013441	Three	LF	1.17	0.26	lowly	lowly
Bra013442	#N/A	#N/A	2.55	0.23	lowly	lowly
Bra013443	Single	LF	1.17	0.51	lowly	lowly
Bra013444	Single	LF	3.26	5.13	lowly	medium
Bra013445	Single	LF	25.42	2.89	medium	lowly
Bra013446	Two	LF	0.05	0	lowly	lowly
Bra013447	Single	LF	0.12	0	lowly	lowly
Bra013448	Two	LF	2.56	0	lowly	lowly
Bra013449	Two	LF	3.87	53.79	lowly	highly
Bra013450	Two	LF	336.02	54.45	highly	highly
Bra013451	Three	LF	2.36	5.44	lowly	medium
Bra013452	Single	LF	113.42	58.38	highly	highly
Bra013453	Two	LF	62.05	20.49	highly	medium
Bra013454	Single	LF	2.85	0.42	lowly	lowly
Bra013455	Single	LF	0	0	lowly	lowly
Bra013456	Two	LF	9.18	40.51	medium	medium
Bra013457	Two	LF	5.51	6.74	medium	medium
Bra013458	Three	LF	251.39	1080.9	highly	highly
Bra013459	Single	LF	25.53	3.25	medium	lowly
Bra013460	Three	LF	16.16	3.87	medium	lowly
Bra013461	Single	LF	22.85	28.16	medium	medium
Bra013462	Single	LF	56.68	17.84	highly	medium
Bra013463	Three	LF	0.72	0.78	lowly	lowly
Bra013464	Single	LF	0.28	8.43	lowly	medium
Bra013465	Three	LF	37.52	94.4	medium	highly
Bra013466	Two	LF	59.3	6.38	highly	medium
Bra013467	Single	LF	9.34	6.15	medium	medium
Bra013468	Single	LF	13.29	17.19	medium	medium
Bra013469	Single	LF	1.06	1.24	lowly	lowly
Bra013470	Three	LF	0	0.85	lowly	lowly
Bra013471	Two	LF	0	0	lowly	lowly
Bra013472	Three	LF	0.28	0	lowly	lowly
Bra013473	Tandem	-	0.75	0	lowly	lowly
Bra013474	Single	LF	0.96	0.2	lowly	lowly
Bra013475	Tandem	-	2.73	3.4	lowly	lowly
Bra013476	#N/A	#N/A	129.81	40.43	highly	medium
Bra013477	Two	LF	19.26	20.65	medium	medium
Bra013478	Single	LF	0	0.31	lowly	lowly
Bra013479	Single	LF	14.32	25.12	medium	medium
Bra013480	Three	LF	1	20.88	lowly	medium
Bra013481	Three	LF	15.98	101.72	medium	highly
Bra013482	Single	LF	3.07	5.54	lowly	medium
Bra013483	Tandem	-	0	0.16	lowly	lowly
Bra013484	#N/A	#N/A	0.05	0.74	lowly	lowly
Bra013485	Single	LF	0.93	2.11	lowly	lowly
Bra013486	Three	LF	5.16	0	medium	lowly
Bra013487	Two	LF	0	0	lowly	lowly
Bra013488	Single	LF	0	0	lowly	lowly
Bra013489	Two	LF	0.2	0	lowly	lowly
Bra013490	Single	LF	0	0	lowly	lowly
Bra013491	Single	LF	0	0	lowly	lowly
Bra013492	Tandem	-	0	0	lowly	lowly
Bra013493	Tandem	-	0.41	0.21	lowly	lowly
Bra013494	#N/A	#N/A	0	0	lowly	lowly
Bra013495	Single	LF	36.38	0	medium	lowly
Bra013497	Single	LF	0	0.18	lowly	lowly
Bra013498	Two	LF	4.66	4.26	lowly	lowly
Bra013499	Two	LF	2.09	3.13	lowly	lowly
Bra013500	Single	LF	5.13	2.6	medium	lowly
Bra013501	Single	LF	0	0	lowly	lowly
Bra013502	Three	LF	151.93	88.23	highly	highly
Bra013503	Single	LF	52.27	46.5	highly	medium
Bra013504	Single	LF	0	0	lowly	lowly
Bra013506	Single	LF	7.05	6.6	medium	medium
Bra013507	Two	LF	33.14	14.01	medium	medium
Bra013508	Two	LF	19.92	17.26	medium	medium
Bra013509	Single	LF	3.82	1.79	lowly	lowly
Bra013510	Single	LF	9.71	12.12	medium	medium
Bra013511	Two	LF	21.52	56.97	medium	highly
Bra013512	Three	LF	0	0	lowly	lowly
Bra013513	Single	LF	41.81	22.06	medium	medium
Bra013514	Two	LF	17.44	59.5	medium	highly
Bra013515	Two	LF	0	0	lowly	lowly
Bra013516	Single	LF	0	0	lowly	lowly
Bra013517	Single	LF	32.21	87.15	medium	highly
Bra013518	Single	LF	1.26	0.76	lowly	lowly
Bra013519	Single	LF	0.17	0	lowly	lowly
Bra013520	Single	LF	0	0	lowly	lowly
Bra013521	Single	LF	6.95	12	medium	medium
Bra013522	Three	LF	0.24	0.13	lowly	lowly
Bra013523	Tandem	-	1.78	1.42	lowly	lowly
Bra013524	#N/A	#N/A	0	0	lowly	lowly
Bra013525	Two	LF	4.38	5.28	lowly	medium
Bra013526	Three	LF	1.01	0.45	lowly	lowly
Bra013527	Two	LF	7.33	38.73	medium	medium
Bra013528	Two	LF	144.35	51.3	highly	highly
Bra013529	Single	LF	3.29	1.01	lowly	lowly
Bra013530	Single	LF	12.73	1.36	medium	lowly
Bra013532	Single	LF	3.68	3.22	lowly	lowly
Bra013533	Single	LF	7.98	5.35	medium	medium
Bra013534	Three	LF	2.51	4.33	lowly	lowly
Bra013535	Single	LF	6.55	2.95	medium	lowly
Bra013536	Two	LF	12.52	6.04	medium	medium
Bra013537	Two	LF	26.81	19.75	medium	medium
Bra013538	Single	LF	0	0	lowly	lowly
Bra013539	Single	LF	74.25	199.95	highly	highly
Bra013540	Single	LF	117.83	50.51	highly	highly
Bra013541	Two	LF	5.19	1.73	medium	lowly
Bra013542	#N/A	#N/A	0	0	lowly	lowly
Bra013543	Single	LF	0	0.14	lowly	lowly
Bra013544	Two	LF	0.66	0	lowly	lowly
Bra013545	Three	LF	21.14	22.06	medium	medium
Bra013546	Three	LF	0.17	0.38	lowly	lowly
Bra013547	Three	LF	0.09	0.17	lowly	lowly
Bra013549	Single	LF	5.33	2.72	medium	lowly
Bra013550	Three	LF	20.43	17.14	medium	medium
Bra013551	Two	LF	3.17	3.13	lowly	lowly
Bra013552	Two	LF	25.08	9.5	medium	medium
Bra013554	Single	LF	0.2	0	lowly	lowly
Bra013556	Three	LF	0.59	2.27	lowly	lowly
Bra013557	Two	LF	0	0	lowly	lowly
Bra013558	Single	LF	9.84	47.16	medium	medium
Bra013559	Single	LF	6	0.92	medium	lowly
Bra013560	Two	LF	0	0	lowly	lowly
Bra013561	#N/A	#N/A	26.7	22.6	medium	medium
Bra013562	Two	LF	133.7	79.47	highly	highly
Bra013563	Two	LF	12.11	3.12	medium	lowly
Bra013564	Single	LF	0.04	6.62	lowly	medium
Bra013565	Three	LF	21.36	48.12	medium	medium
Bra013566	Two	LF	0.37	5.71	lowly	medium
Bra013567	Single	LF	7.12	5.34	medium	medium
Bra013568	Single	LF	2.66	0.25	lowly	lowly
Bra013569	Three	LF	1.25	1.17	lowly	lowly
Bra013570	Tandem	-	0	0	lowly	lowly
Bra013571	#N/A	#N/A	3.15	0	lowly	lowly
Bra013572	Single	LF	2.06	4.15	lowly	lowly
Bra013574	Single	LF	105.71	1.48	highly	lowly
Bra013575	Single	LF	71.19	1.87	highly	lowly
Bra013576	Single	LF	3408.67	1230.08	highly	highly
Bra013577	Two	LF	0	0	lowly	lowly
Bra013578	Two	LF	44.75	5.68	medium	medium
Bra013579	Two	LF	56.57	80.72	highly	highly
Bra013580	Single	LF	145.46	288.12	highly	highly
Bra013582	Single	LF	5.84	19.93	medium	medium
Bra013583	Single	LF	0.58	3.46	lowly	lowly
Bra013584	Single	LF	41.59	162.73	medium	highly
Bra013585	Two	LF	0	0	lowly	lowly
Bra013586	Single	LF	0	0	lowly	lowly
Bra013587	Two	LF	0.6	2.3	lowly	lowly
Bra013588	Single	LF	0	0	lowly	lowly
Bra013590	Single	LF	0	0	lowly	lowly
Bra013591	Single	LF	16.55	1.06	medium	lowly
Bra013592	Three	LF	21.24	16.49	medium	medium
Bra013593	Single	LF	25.97	4.03	medium	lowly
Bra013594	Single	LF	10.78	7.27	medium	medium
Bra013595	Single	LF	0	0	lowly	lowly
Bra013596	Single	LF	0.16	0	lowly	lowly
Bra013598	Two	LF	42.74	45.23	medium	medium
Bra013599	Single	LF	143.47	3.87	highly	lowly
Bra013600	Single	LF	0	0	lowly	lowly
Bra013601	Two	LF	36.94	32.51	medium	medium
Bra013602	Single	LF	17.32	7.23	medium	medium
Bra013603	Two	LF	0.5	1.18	lowly	lowly
Bra013604	Single	LF	52.29	20.16	highly	medium
Bra013605	Single	LF	0	0	lowly	lowly
Bra013606	Two	LF	10.09	2.53	medium	lowly
Bra013607	Two	LF	14.8	17.36	medium	medium
Bra013608	Two	LF	17.92	3.1	medium	lowly
Bra013609	#N/A	#N/A	7.13	3.45	medium	lowly
Bra013610	Two	LF	35.87	51.06	medium	highly
Bra013611	Two	LF	22.67	10.01	medium	medium
Bra013612	Single	LF	1.87	0.59	lowly	lowly
Bra013613	Two	LF	13.05	5.85	medium	medium
Bra013614	Three	LF	1.66	1.34	lowly	lowly
Bra013615	Single	LF	1.93	0.39	lowly	lowly
Bra013616	Single	LF	96.73	90.59	highly	highly
Bra013617	Single	LF	18.33	11.48	medium	medium
Bra013618	Single	LF	0.21	0.11	lowly	lowly
Bra013619	Single	LF	0	0.4	lowly	lowly
Bra013620	Single	LF	0	0.18	lowly	lowly
Bra013621	Two	LF	0	0	lowly	lowly
Bra013623	Single	LF	98.94	26.8	highly	medium
Bra013624	Two	LF	13.32	9.03	medium	medium
Bra013625	Single	LF	7.87	8.06	medium	medium
Bra013626	Single	LF	0	0	lowly	lowly
Bra013627	Single	LF	94.91	36.81	highly	medium
Bra013628	Two	LF	4.86	2.72	lowly	lowly
Bra013629	Two	LF	0	0	lowly	lowly
Bra013630	Three	LF	1.56	1	lowly	lowly
Bra013632	Two	LF	50.09	102.65	highly	highly
Bra013633	Three	LF	4.92	0.2	lowly	lowly
Bra013634	Three	LF	4.16	21.49	lowly	medium
Bra013635	Two	LF	27.15	36.8	medium	medium
Bra013636	Single	LF	3.61	1.84	lowly	lowly
Bra013637	Single	LF	0	0	lowly	lowly
Bra013639	#N/A	#N/A	0.21	0	lowly	lowly
Bra013640	Three	LF	0.25	0	lowly	lowly
Bra013641	Two	LF	0.93	5.92	lowly	medium
Bra013642	#N/A	#N/A	6.75	0.89	medium	lowly
Bra013643	Single	LF	14.55	12.85	medium	medium
Bra013644	Two	LF	16.2	1.05	medium	lowly
Bra013645	Single	LF	6.19	3.65	medium	lowly
Bra013646	Two	LF	0.72	2.58	lowly	lowly
Bra013647	Two	LF	8.15	3.83	medium	lowly
Bra013648	Two	LF	1.01	1.06	lowly	lowly
Bra013649	Two	LF	0	0.16	lowly	lowly
Bra013650	Single	LF	6.03	15.45	medium	medium
Bra013651	Three	LF	0.43	2.69	lowly	lowly
Bra013652	Two	LF	3.47	8.5	lowly	medium
Bra013653	Two	LF	79.6	125.72	highly	highly
Bra013654	Two	LF	0	0.38	lowly	lowly
Bra013655	Two	LF	16	4.45	medium	lowly
Bra013656	Three	LF	10.33	0.73	medium	lowly
Bra013657	Tandem	-	3.02	2.7	lowly	lowly
Bra013658	Tandem	-	0.79	1.49	lowly	lowly
Bra013659	Tandem	-	0	0	lowly	lowly
Bra013660	Tandem	-	1.58	1.8	lowly	lowly
Bra013661	#N/A	#N/A	1.65	0.69	lowly	lowly
Bra013662	Single	LF	0.25	0.62	lowly	lowly
Bra013663	Single	LF	0.4	0	lowly	lowly
Bra013664	Single	LF	1.03	0.33	lowly	lowly
Bra013665	Two	LF	0.56	0.47	lowly	lowly
Bra013667	Two	LF	1.71	1.05	lowly	lowly
Bra013668	Single	LF	16.37	3.22	medium	lowly
Bra013669	Two	LF	45.74	1.96	medium	lowly
Bra013670	Single	LF	0.23	0.94	lowly	lowly
Bra013671	Two	LF	0.1	0.52	lowly	lowly
Bra013672	Three	LF	0.62	11.24	lowly	medium
Bra013674	Single	LF	413.67	93.73	highly	highly
Bra013675	Two	LF	149.12	96.46	highly	highly
Bra013676	Three	LF	4.57	0.83	lowly	lowly
Bra013677	Tandem	-	23.51	6.68	medium	medium
Bra013678	Tandem	-	34.82	7.89	medium	medium
Bra013679	Tandem	-	0	1.25	lowly	lowly
Bra013681	Tandem	-	0.04	0.45	lowly	lowly
Bra013682	Tandem	-	0.68	0.06	lowly	lowly
Bra013683	Tandem	-	2.04	0.16	lowly	lowly
Bra013684	#N/A	#N/A	19.88	2.71	medium	lowly
Bra013685	Single	LF	12.99	5.84	medium	medium
Bra013686	Two	LF	0	0	lowly	lowly
Bra013687	Tandem	-	0.25	0	lowly	lowly
Bra013688	#N/A	#N/A	0.04	0.45	lowly	lowly
Bra013689	Two	LF	4.92	1.92	lowly	lowly
Bra013690	Two	LF	123.77	29.03	highly	medium
Bra013691	Two	LF	0.1	3.12	lowly	lowly
Bra013692	Single	LF	0.15	0	lowly	lowly
Bra013693	Two	LF	11.47	3.96	medium	lowly
Bra013694	Two	LF	2.73	4.44	lowly	lowly
Bra013695	Two	LF	18.26	0	medium	lowly
Bra013696	Two	LF	105.22	0	highly	lowly
Bra013697	Two	LF	2.07	50.19	lowly	highly
Bra013698	Single	LF	0	0	lowly	lowly
Bra013699	Single	LF	0.14	0	lowly	lowly
Bra013700	Tandem	-	0.61	1.44	lowly	lowly
Bra013701	Tandem	-	0	0	lowly	lowly
Bra013702	#N/A	#N/A	36.43	48.11	medium	medium
Bra013703	Single	LF	0.22	0	lowly	lowly
Bra013704	Single	LF	0	0	lowly	lowly
Bra013705	Single	LF	0	0	lowly	lowly
Bra013706	Three	LF	4.31	5.34	lowly	medium
Bra013707	Single	LF	6.68	13.83	medium	medium
Bra013708	Three	LF	0	0	lowly	lowly
Bra013709	Two	LF	0	0	lowly	lowly
Bra013710	Two	LF	0.67	0	lowly	lowly
Bra013712	Single	LF	0	0	lowly	lowly
Bra013714	Three	LF	15.95	6	medium	medium
Bra013715	Single	LF	31.91	8.88	medium	medium
Bra013716	Two	LF	30.58	34.09	medium	medium
Bra013717	Three	LF	585.32	133.2	highly	highly
Bra013718	Single	LF	8.34	7.45	medium	medium
Bra013719	Two	LF	47	28.59	medium	medium
Bra013720	Three	LF	4.21	2.53	lowly	lowly
Bra013721	Three	LF	0.34	0	lowly	lowly
Bra013722	Single	LF	0	0	lowly	lowly
Bra013723	Three	LF	0.54	0	lowly	lowly
Bra013724	Three	LF	0	3.27	lowly	lowly
Bra013725	Single	LF	0	0	lowly	lowly
Bra013726	Two	LF	19.43	23.42	medium	medium
Bra013727	Single	LF	0	0	lowly	lowly
Bra013728	Two	LF	18.3	27.49	medium	medium
Bra013730	Two	LF	0.64	3.28	lowly	lowly
Bra013731	Single	LF	6.58	393.12	medium	highly
Bra013732	Two	LF	4.78	15.52	lowly	medium
Bra013734	Two	LF	0.38	14.33	lowly	medium
Bra013735	Single	LF	96.76	23.43	highly	medium
Bra013736	Single	LF	0	0	lowly	lowly
Bra013737	Single	LF	33.67	34.48	medium	medium
Bra013738	Three	LF	76.22	0.44	highly	lowly
Bra013739	Three	LF	172.55	5.16	highly	medium
Bra013740	Two	LF	128	18.23	highly	medium
Bra013741	Two	LF	118.07	192.25	highly	highly
Bra013742	Single	LF	2.67	3.54	lowly	lowly
Bra013743	Single	LF	40.25	21.09	medium	medium
Bra013744	Two	LF	2.66	4.64	lowly	lowly
Bra013745	Two	LF	19.77	17.69	medium	medium
Bra013747	Single	LF	11.26	44.37	medium	medium
Bra013748	Two	LF	2.21	3.77	lowly	lowly
Bra013749	Two	LF	0.09	0.5	lowly	lowly
Bra013750	#N/A	#N/A	0	0.7	lowly	lowly
Bra013751	Two	LF	1.47	0.31	lowly	lowly
Bra013752	Single	LF	11.09	7.66	medium	medium
Bra013753	Single	LF	0	0	lowly	lowly
Bra013754	Two	LF	1.86	4	lowly	lowly
Bra013755	Two	LF	11.77	6.79	medium	medium
Bra013756	Two	LF	113.42	1.25	highly	lowly
Bra013757	Two	LF	0	0	lowly	lowly
Bra013758	Three	LF	36.3	3.87	medium	lowly
Bra013759	Single	LF	0	0.46	lowly	lowly
Bra013760	#N/A	#N/A	2.47	2.52	lowly	lowly
Bra013761	Single	LF	43.65	94.23	medium	highly
Bra013762	Single	LF	7.94	3.98	medium	lowly
Bra013763	Single	LF	0.62	0	lowly	lowly
Bra013764	Three	LF	71.95	15.98	highly	medium
Bra013765	Two	LF	87.25	92.88	highly	highly
Bra013766	Single	LF	0.21	0.69	lowly	lowly
Bra013767	Two	LF	1.89	0.44	lowly	lowly
Bra013769	#N/A	#N/A	0.58	0.18	lowly	lowly
Bra013770	Two	LF	29.66	4.47	medium	lowly
Bra013771	Single	LF	0.17	0.19	lowly	lowly
Bra013772	Single	LF	28.09	60.79	medium	highly
Bra013773	Single	LF	0.2	0	lowly	lowly
Bra013774	Two	LF	459.23	449.66	highly	highly
Bra013775	Two	LF	0.31	0	lowly	lowly
Bra013776	Single	LF	19.4	16.33	medium	medium
Bra013777	Three	LF	99.94	53.24	highly	highly
Bra013778	Two	LF	19.47	2.28	medium	lowly
Bra013779	Two	LF	0.35	10.61	lowly	medium
Bra013780	Two	LF	1.18	0.46	lowly	lowly
Bra013781	Two	LF	0.08	0.09	lowly	lowly
Bra013782	Single	LF	0.66	3.03	lowly	lowly
Bra013783	Single	LF	0.12	0	lowly	lowly
Bra013784	Two	LF	20.74	18.81	medium	medium
Bra013785	Two	LF	10.14	4.65	medium	lowly
Bra013786	Three	LF	20.46	57.31	medium	highly
Bra013787	Single	LF	0.11	0	lowly	lowly
Bra013788	#N/A	#N/A	0	1.19	lowly	lowly
Bra013789	Two	LF	23.73	12.69	medium	medium
Bra013790	Two	LF	0.23	0.4	lowly	lowly
Bra013791	Single	LF	1.72	1.76	lowly	lowly
Bra013792	Two	LF	62.15	51.75	highly	highly
Bra013793	Single	LF	16.95	16.03	medium	medium
Bra013794	#N/A	#N/A	2.63	10.76	lowly	medium
Bra013795	Single	LF	0	0.44	lowly	lowly
Bra013796	Single	LF	3.56	2.73	lowly	lowly
Bra013797	Two	LF	26.64	11.23	medium	medium
Bra013798	Single	LF	3.53	5.68	lowly	medium
Bra013799	Single	LF	45.36	7.49	medium	medium
Bra013800	Single	LF	6.31	3.65	medium	lowly
Bra013801	Single	LF	0.39	0	lowly	lowly
Bra013802	Three	LF	5.21	4.96	medium	lowly
Bra013803	Single	LF	10.96	1.83	medium	lowly
Bra013804	Single	LF	0.59	4.33	lowly	lowly
Bra013805	Two	LF	22.05	9.76	medium	medium
Bra013806	Single	LF	2.15	1.06	lowly	lowly
Bra013807	Two	LF	11.83	3.63	medium	lowly
Bra013808	Two	LF	10.46	5.64	medium	medium
Bra013809	Single	LF	9.14	125.51	medium	highly
Bra013810	Two	LF	6.65	5.58	medium	medium
Bra013811	#N/A	#N/A	14.67	16.12	medium	medium
Bra013812	Two	LF	7.45	27.38	medium	medium
Bra013813	Three	LF	37.68	21.04	medium	medium
Bra013814	Two	LF	5.85	3.7	medium	lowly
Bra013815	Single	LF	1.76	10.25	lowly	medium
Bra013816	Three	LF	3.84	1.79	lowly	lowly
Bra013817	Three	LF	52.65	25.85	highly	medium
Bra013818	Two	LF	4.58	5.38	lowly	medium
Bra013819	Two	LF	4.82	5.06	lowly	medium
Bra013820	Two	LF	18.9	18.13	medium	medium
Bra013821	Single	LF	0	0	lowly	lowly
Bra013822	Two	LF	0.23	16.49	lowly	medium
Bra013823	Single	LF	1.33	40.78	lowly	medium
Bra013824	Two	LF	11.2	7.13	medium	medium
Bra013825	Three	LF	223.46	32.15	highly	medium
Bra013826	Single	LF	1.83	9.87	lowly	medium
Bra013827	Single	LF	0.73	6.66	lowly	medium
Bra013828	Single	LF	3.52	1.04	lowly	lowly
Bra013829	Single	LF	119.58	40.03	highly	medium
Bra013830	Single	LF	6.74	27.65	medium	medium
Bra013831	Two	LF	13.41	13.93	medium	medium
Bra013832	Three	LF	36.55	423.44	medium	highly
Bra013833	Three	LF	253.71	18.79	highly	medium
Bra013834	Single	LF	0	0	lowly	lowly
Bra013835	Two	LF	0.13	2.06	lowly	lowly
Bra013836	Single	LF	9.74	34.98	medium	medium
Bra013837	Single	LF	8.04	8.67	medium	medium
Bra013838	Two	LF	95.63	64.75	highly	highly
Bra013839	Two	LF	32.69	67.86	medium	highly
Bra013840	Two	LF	20.04	10.71	medium	medium
Bra013841	Single	LF	0	0.44	lowly	lowly
Bra013842	Single	LF	0	0	lowly	lowly
Bra013843	Single	LF	4.07	3.67	lowly	lowly
Bra013844	Single	LF	7.08	3.86	medium	lowly
Bra013845	Two	LF	11.56	0.85	medium	lowly
Bra013846	Two	LF	200.53	80.62	highly	highly
Bra013847	Single	LF	9.59	50.42	medium	highly
Bra013848	Single	LF	76.94	43.42	highly	medium
Bra013849	Two	LF	90.59	138.75	highly	highly
Bra013850	Two	LF	7.02	91.82	medium	highly
Bra013851	Two	LF	6.29	13.1	medium	medium
Bra013852	Single	LF	3.93	3.49	lowly	lowly
Bra013853	Three	LF	36	8.19	medium	medium
Bra013854	Three	LF	0.93	0	lowly	lowly
Bra013855	Single	LF	2.05	2.42	lowly	lowly
Bra013856	Two	LF	7.34	10.59	medium	medium
Bra013857	Single	LF	0	0	lowly	lowly
Bra013858	Three	LF	0.3	0	lowly	lowly
Bra013859	Three	LF	90.38	794.8	highly	highly
Bra013860	Single	LF	0.22	0.15	lowly	lowly
Bra013861	Single	LF	29.14	12.96	medium	medium
Bra013862	Two	LF	0	0	lowly	lowly
Bra013863	Single	LF	757.47	0.76	highly	lowly
Bra013864	Single	LF	7	3.16	medium	lowly
Bra013865	Two	LF	249.36	181.1	highly	highly
Bra013866	Three	LF	0	0	lowly	lowly
Bra013867	Single	LF	2.63	7.54	lowly	medium
Bra013868	Two	LF	0	0	lowly	lowly
Bra013869	Single	LF	1.3	4.91	lowly	lowly
Bra013870	Single	LF	4.03	18.79	lowly	medium
Bra013871	Single	LF	2.11	2.81	lowly	lowly
Bra013872	Single	LF	3.37	2.51	lowly	lowly
Bra013873	Two	LF	69.84	93.98	highly	highly
Bra013874	Single	LF	0.1	0	lowly	lowly
Bra013875	Two	LF	0	0.94	lowly	lowly
Bra013876	Three	LF	0	0.08	lowly	lowly
Bra013877	Single	LF	5.81	3.77	medium	lowly
Bra013879	Tandem	-	0	0	lowly	lowly
Bra013881	Single	LF	5.02	13.13	medium	medium
Bra013882	Single	LF	1.9	3.13	lowly	lowly
Bra013883	Single	LF	14.49	8.45	medium	medium
Bra013884	Three	LF	0.35	1.2	lowly	lowly
Bra013885	Two	LF	7.54	7.19	medium	medium
Bra013886	Two	LF	5.08	7.46	medium	medium
Bra013887	Two	LF	101.99	130.92	highly	highly
Bra013888	Two	LF	12.29	7.36	medium	medium
Bra013889	Three	LF	0	0	lowly	lowly
Bra013890	Two	LF	0	0	lowly	lowly
Bra013891	Two	LF	0	0	lowly	lowly
Bra013892	Single	LF	9.44	65.81	medium	highly
Bra013893	Single	LF	1.3	4.08	lowly	lowly
Bra013894	Single	LF	3.87	1.38	lowly	lowly
Bra013895	Three	LF	170.05	561.9	highly	highly
Bra013896	Single	LF	0.53	0.28	lowly	lowly
Bra013897	Three	LF	0	0	lowly	lowly
Bra013898	Single	LF	0.12	0	lowly	lowly
Bra013899	Three	LF	11.67	15.43	medium	medium
Bra013900	Two	LF	0.24	0	lowly	lowly
Bra013901	Three	LF	0	0	lowly	lowly
Bra013902	Single	LF	0	0	lowly	lowly
Bra013903	Two	LF	6.21	4.79	medium	lowly
Bra013904	Two	LF	22.9	27.26	medium	medium
Bra013905	Three	LF	149.46	125	highly	highly
Bra013906	Three	LF	3.85	22.15	lowly	medium
Bra013907	Single	LF	31.14	19	medium	medium
Bra013908	Single	LF	0.8	1.96	lowly	lowly
Bra013909	Single	LF	312.24	48.6	highly	medium
Bra013910	#N/A	#N/A	10.59	8.68	medium	medium
Bra013911	Single	LF	97.82	23.01	highly	medium
Bra013912	Two	LF	66.29	20.99	highly	medium
Bra013913	Single	LF	55.51	8.74	highly	medium
Bra013914	Single	LF	3.87	1.92	lowly	lowly
Bra013915	Three	LF	158.71	259.59	highly	highly
Bra013916	Single	LF	0	0.28	lowly	lowly
Bra013917	Two	LF	1.91	26.61	lowly	medium
Bra013918	Single	LF	27.52	3.83	medium	lowly
Bra013919	Two	LF	0	0	lowly	lowly
Bra013920	#N/A	#N/A	0	0	lowly	lowly
Bra013921	Single	LF	15.54	10.29	medium	medium
Bra013922	Two	LF	0	0	lowly	lowly
Bra013923	#N/A	#N/A	0	0	lowly	lowly
Bra013924	Single	LF	23.02	12.78	medium	medium
Bra013925	Two	LF	0	1.88	lowly	lowly
Bra013926	Single	LF	4.41	1.63	lowly	lowly
Bra013927	Three	LF	0.69	1.32	lowly	lowly
Bra013928	Two	LF	15.98	13.17	medium	medium
Bra013929	Single	LF	4.79	1.68	lowly	lowly
Bra013931	Single	LF	67.94	21.98	highly	medium
Bra013932	#N/A	#N/A	0	0	lowly	lowly
Bra013933	Single	LF	29.82	17.23	medium	medium
Bra013934	Single	LF	1.25	2.57	lowly	lowly
Bra013935	Two	LF	0.83	0.98	lowly	lowly
Bra013936	Two	LF	33.67	22.67	medium	medium
Bra013937	Single	LF	16.67	20.2	medium	medium
Bra013938	Single	LF	7.79	0.16	medium	lowly
Bra013939	Two	LF	0	22.85	lowly	medium
Bra013940	Two	LF	0.24	0.13	lowly	lowly
Bra013941	Single	LF	0	0.25	lowly	lowly
Bra013942	Single	LF	0.5	0.73	lowly	lowly
Bra013943	Two	LF	0	0.17	lowly	lowly
Bra013944	Two	LF	0	0.4	lowly	lowly
Bra013945	Three	LF	66.98	29.08	highly	medium
Bra013946	Single	LF	0	0	lowly	lowly
Bra013947	Single	LF	2.07	2	lowly	lowly
Bra013948	Single	LF	20.21	27.36	medium	medium
Bra013949	Single	LF	13.85	13.05	medium	medium
Bra013950	Two	LF	9.55	7.92	medium	medium
Bra013951	Single	LF	72.87	317.53	highly	highly
Bra013952	#N/A	#N/A	5.16	5.59	medium	medium
Bra013953	Single	LF	0	0	lowly	lowly
Bra013955	Single	LF	0.89	45.45	lowly	medium
Bra013956	Two	LF	0.07	0.67	lowly	lowly
Bra021083	Single	MF1	0	0	lowly	lowly
Bra021084	Single	MF1	0.4	0.21	lowly	lowly
Bra021086	Single	MF1	0.1	0.11	lowly	lowly
Bra021087	#N/A	#N/A	0.64	0.54	lowly	lowly
Bra021088	Single	MF1	0	0	lowly	lowly
Bra021089	Single	MF1	0	0	lowly	lowly
Bra021090	Single	MF1	0.72	1.52	lowly	lowly
Bra021091	Single	MF1	0	0	lowly	lowly
Bra021093	Two	MF1	0	0	lowly	lowly
Bra021094	Two	MF1	0	0.3	lowly	lowly
Bra021096	Two	MF1	22.6	3.39	medium	lowly
Bra021099	Two	MF1	20.74	3.67	medium	lowly
Bra021100	Two	MF1	13.28	0.49	medium	lowly
Bra021101	Two	MF1	15.47	30.7	medium	medium
Bra021102	Single	MF1	3.97	3.17	lowly	lowly
Bra021103	Two	MF1	5.13	10.17	medium	medium
Bra021104	Single	MF1	53.16	11.79	highly	medium
Bra021105	Three	MF1	10.17	4.26	medium	lowly
Bra021107	Three	MF1	0	0	lowly	lowly
Bra021108	Two	MF1	2.5	3.43	lowly	lowly
Bra021109	Two	MF1	0	0.07	lowly	lowly
Bra021110	Two	MF1	0	1.44	lowly	lowly
Bra021111	Two	MF1	9.77	13.25	medium	medium
Bra021112	Two	MF1	0	0.22	lowly	lowly
Bra021113	#N/A	#N/A	0	0.84	lowly	lowly
Bra021114	Three	MF1	210.78	0.15	highly	lowly
Bra021115	Two	MF1	15.23	5.96	medium	medium
Bra021116	Single	MF1	0.15	0	lowly	lowly
Bra021117	Three	MF1	32.08	21.3	medium	medium
Bra021118	#N/A	#N/A	4.8	0.33	lowly	lowly
Bra021120	Two	MF1	0	0	lowly	lowly
Bra021121	Two	MF1	0.22	31.64	lowly	medium
Bra021122	Single	MF1	11.92	7.05	medium	medium
Bra021123	Three	MF1	76.71	76.16	highly	highly
Bra021124	Three	MF1	13.23	0.84	medium	lowly
Bra021125	Two	MF1	43.09	26.88	medium	medium
Bra021126	Three	MF1	0	0.47	lowly	lowly
Bra021127	Two	MF1	0.52	10.08	lowly	medium
Bra021128	Two	MF1	6.3	6.27	medium	medium
Bra021129	Single	MF1	0.78	0	lowly	lowly
Bra021130	Single	MF1	0.25	0	lowly	lowly
Bra021131	Two	MF1	80.1	27.52	highly	medium
Bra021132	Two	MF1	133.02	204.9	highly	highly
Bra021133	Two	MF1	0.71	0.42	lowly	lowly
Bra021134	Single	MF1	0	0	lowly	lowly
Bra021135	Single	MF1	7.73	1.92	medium	lowly
Bra021136	Single	MF1	30.36	53.23	medium	highly
Bra021137	Two	MF1	1.97	4.99	lowly	lowly
Bra021138	Three	MF1	0	0.18	lowly	lowly
Bra021139	Two	MF1	0.58	0.2	lowly	lowly
Bra021140	Single	MF1	0	0	lowly	lowly
Bra021141	Two	MF1	0	0	lowly	lowly
Bra021142	Two	MF1	7.94	3.53	medium	lowly
Bra021143	Two	MF1	1.73	0.86	lowly	lowly
Bra021144	Single	MF1	15.44	21.36	medium	medium
Bra021145	Single	MF1	17.37	7.66	medium	medium
Bra021146	Single	MF1	1.95	2	lowly	lowly
Bra021147	Single	MF1	14.63	30.43	medium	medium
Bra021148	#N/A	#N/A	0	0.11	lowly	lowly
Bra021149	Two	MF1	0	0.24	lowly	lowly
Bra021150	Two	MF1	84.22	39.8	highly	medium
Bra021152	Three	MF1	1.87	0.43	lowly	lowly
Bra021153	Three	MF1	0	0.13	lowly	lowly
Bra021154	Two	MF1	3.28	5.16	lowly	medium
Bra021155	Three	MF1	0.81	3.1	lowly	lowly
Bra021157	Single	MF1	25.56	21.37	medium	medium
Bra021158	Single	MF1	5.69	5.53	medium	medium
Bra021159	Single	MF1	6.96	1.97	medium	lowly
Bra021160	Single	MF1	14.74	11.11	medium	medium
Bra021161	Single	MF1	0	0.4	lowly	lowly
Bra021162	Two	MF1	0	0	lowly	lowly
Bra021163	Two	MF1	2.39	14.8	lowly	medium
Bra021164	Two	MF1	23.85	5.16	medium	medium
Bra021165	Single	MF1	0.31	0	lowly	lowly
Bra021166	Two	MF1	2.06	4.78	lowly	lowly
Bra021167	Single	MF1	3.85	0.67	lowly	lowly
Bra021168	Two	MF1	0.29	0.49	lowly	lowly
Bra021169	Two	MF1	16.29	8.53	medium	medium
Bra021170	Single	MF1	5.16	2.49	medium	lowly
Bra021171	Three	MF1	15.28	10.03	medium	medium
Bra021172	Two	MF1	16.86	104.08	medium	highly
Bra021173	Two	MF1	0.22	0.04	lowly	lowly
Bra021174	Single	MF1	0.74	2.46	lowly	lowly
Bra021175	#N/A	#N/A	1.18	9.28	lowly	medium
Bra021176	Tandem	-	0	0.11	lowly	lowly
Bra021177	Tandem	-	0	0	lowly	lowly
Bra021178	Tandem	-	0	0	lowly	lowly
Bra021179	Two	MF1	0	0	lowly	lowly
Bra021180	Single	MF1	0	0	lowly	lowly
Bra021181	Three	MF1	0	3.58	lowly	lowly
Bra021182	Single	MF1	0	0	lowly	lowly
Bra021183	Single	MF1	0	0	lowly	lowly
Bra021184	Three	MF1	24.29	11.02	medium	medium
Bra021185	Single	MF1	1.21	2.55	lowly	lowly
Bra021186	Two	MF1	29.78	19.97	medium	medium
Bra021187	Three	MF1	984.75	684.8	highly	highly
Bra021188	Single	MF1	4.57	0.64	lowly	lowly
Bra021189	Two	MF1	0	79.49	lowly	highly
Bra021190	Two	MF1	0	0	lowly	lowly
Bra021191	Single	MF1	13.38	6.62	medium	medium
Bra021192	Single	MF1	1.11	1.74	lowly	lowly
Bra021193	#N/A	#N/A	0	0	lowly	lowly
Bra021194	Single	MF1	1.4	0.73	lowly	lowly
Bra021195	Tandem	-	0	0	lowly	lowly
Bra021196	Three	MF1	0	0	lowly	lowly
Bra021197	Two	MF1	2.74	7.29	lowly	medium
Bra021199	Single	MF1	52.47	15.88	highly	medium
Bra021200	Three	MF1	102.89	30.34	highly	medium
Bra021202	Two	MF1	92.48	7.44	highly	medium
Bra021203	Two	MF1	4.44	4.12	lowly	lowly
Bra021205	Single	MF1	40.55	78.74	medium	highly
Bra021206	Single	MF1	24.55	76.75	medium	highly
Bra021207	Single	MF1	0	0	lowly	lowly
Bra021208	Single	MF1	1	0	lowly	lowly
Bra021209	Three	MF1	22.78	35.11	medium	medium
Bra021210	Two	MF1	1.44	2.38	lowly	lowly
Bra021211	Single	MF1	0	0	lowly	lowly
Bra021212	Single	MF1	0	0	lowly	lowly
Bra021213	Single	MF1	39.73	9.62	medium	medium
Bra021214	Three	MF1	268.08	148.83	highly	highly
Bra021215	Single	MF1	1.23	3.62	lowly	lowly
Bra021216	Single	MF1	34.56	12.97	medium	medium
Bra021217	Three	MF1	0	0	lowly	lowly
Bra021218	Single	MF1	61.63	39.09	highly	medium
Bra021219	Two	MF1	12.2	16.23	medium	medium
Bra021220	#N/A	#N/A	0	9.38	lowly	medium
Bra021221	Single	MF1	0	0	lowly	lowly
Bra021222	Single	MF1	0	15.07	lowly	medium
Bra021223	Single	MF1	7.85	3	medium	lowly
Bra021224	Three	MF1	26.94	4.89	medium	lowly
Bra021225	Three	MF1	3.78	12.65	lowly	medium
Bra021226	Two	MF1	0	0	lowly	lowly
Bra021227	Single	MF1	0	0	lowly	lowly
Bra021228	#N/A	#N/A	0	0	lowly	lowly
Bra021229	Two	MF1	24.11	55.07	medium	highly
Bra021230	Single	MF1	0	0.79	lowly	lowly
Bra021231	Two	MF1	5.03	1.51	medium	lowly
Bra021232	Single	MF1	30.45	24.38	medium	medium
Bra021234	Single	MF1	0.51	1.85	lowly	lowly
Bra021236	#N/A	#N/A	0	0	lowly	lowly
Bra021237	Single	MF1	0.12	0	lowly	lowly
Bra021238	Two	MF1	0	0	lowly	lowly
Bra021239	Single	MF1	0.5	0	lowly	lowly
Bra021240	Two	MF1	5.46	1.26	medium	lowly
Bra021241	Two	MF1	99.29	87.84	highly	highly
Bra021242	#N/A	#N/A	6.29	1.51	medium	lowly
Bra021243	Single	MF1	0.3	0	lowly	lowly
Bra021244	Three	MF1	0	0	lowly	lowly
Bra021245	Single	MF1	24.8	3.41	medium	lowly
Bra021246	#N/A	#N/A	11.96	8.25	medium	medium
Bra021248	Three	MF1	43.24	18.5	medium	medium
Bra021249	Single	MF1	4.57	10.43	lowly	medium
Bra021252	Single	MF1	0	0	lowly	lowly
Bra021254	Two	MF1	40.66	44.03	medium	medium
Bra021255	Two	MF1	0.2	0	lowly	lowly
Bra021256	Three	MF1	0	1.94	lowly	lowly
Bra021258	Three	MF1	13.41	2.75	medium	lowly
Bra021259	Two	MF1	20.54	3.63	medium	lowly
Bra021260	#N/A	#N/A	0.37	0	lowly	lowly
Bra021261	Three	MF1	0	0	lowly	lowly
Bra021262	Two	MF1	3.49	19.08	lowly	medium
Bra021263	Single	MF1	15.46	11.11	medium	medium
Bra021265	#N/A	#N/A	2.93	2.17	lowly	lowly
Bra021266	Three	MF1	15.09	8.07	medium	medium
Bra021268	Single	MF1	0	0	lowly	lowly
Bra021269	Single	MF1	0	0	lowly	lowly
Bra021271	Single	MF1	0	0.16	lowly	lowly
Bra021272	Two	MF1	0	1.58	lowly	lowly
Bra021273	Three	MF1	154.77	79.59	highly	highly
Bra021274	Two	MF1	0.76	10.82	lowly	medium
Bra021275	Three	MF1	39.14	15.4	medium	medium
Bra021276	Three	MF1	14.86	0.91	medium	lowly
Bra021277	Two	MF1	5.97	127.01	medium	highly
Bra021278	Two	MF1	10.47	4.73	medium	lowly
Bra021279	Single	MF1	0	0.55	lowly	lowly
Bra021281	Two	MF1	11.51	1.86	medium	lowly
Bra021282	Two	MF1	3.24	2.2	lowly	lowly
Bra021283	Two	MF1	11.11	2.58	medium	lowly
Bra021284	Single	MF1	0	0	lowly	lowly
Bra021285	Two	MF1	8.55	3.7	medium	lowly
Bra021286	Two	MF1	5.82	7.34	medium	medium
Bra021287	Three	MF1	0.18	1.6	lowly	lowly
Bra021288	Three	MF1	44.66	177.49	medium	highly
Bra021289	Single	MF1	0.42	0.7	lowly	lowly
Bra021290	Single	MF1	1.37	1.44	lowly	lowly
Bra021291	#N/A	#N/A	16.96	0.95	medium	lowly
Bra021292	Single	MF1	37.9	289.78	medium	highly
Bra021293	Two	MF1	0	0.8	lowly	lowly
Bra021294	Two	MF1	125.31	435.37	highly	highly
Bra021295	Single	MF1	0	0.48	lowly	lowly
Bra021296	Two	MF1	8.15	11.6	medium	medium
Bra021297	Two	MF1	87.67	99.42	highly	highly
Bra021298	Two	MF1	0.84	0.1	lowly	lowly
Bra021299	Three	MF1	0	0	lowly	lowly
Bra021300	Two	MF1	26.17	39.41	medium	medium
Bra021301	Two	MF1	0.28	0	lowly	lowly
Bra021302	Two	MF1	0.86	0.22	lowly	lowly
Bra021303	Single	MF1	0	0	lowly	lowly
Bra021304	Single	MF1	0.45	0	lowly	lowly
Bra021305	Three	MF1	0	0.1	lowly	lowly
Bra021306	Single	MF1	0	0	lowly	lowly
Bra021307	Single	MF1	0	0	lowly	lowly
Bra021308	#N/A	#N/A	0	0	lowly	lowly
Bra021309	Single	MF1	0	0	lowly	lowly
Bra021310	Single	MF1	0	0.06	lowly	lowly
Bra021311	Single	MF1	0	1.22	lowly	lowly
Bra021313	Single	MF1	0	0	lowly	lowly
Bra021314	Single	MF1	0.15	0.16	lowly	lowly
Bra021315	Single	MF1	6.04	3.17	medium	lowly
Bra021316	Single	MF1	0	0	lowly	lowly
Bra021317	Single	MF1	20.18	13.26	medium	medium
Bra021318	Single	MF1	3.42	0	lowly	lowly
Bra021319	Single	MF1	0	0	lowly	lowly
Bra021320	Single	MF1	0	0	lowly	lowly
Bra021354	Two	MF1	3.63	3.15	lowly	lowly
Bra021355	Two	MF1	0	0	lowly	lowly
Bra021357	Single	MF1	3.81	4.51	lowly	lowly
Bra021358	Two	MF1	3.68	5.17	lowly	medium
Bra021359	Three	MF1	0.38	0	lowly	lowly
Bra021360	Single	MF1	9.17	8.49	medium	medium
Bra021361	Two	MF1	6.87	4.03	medium	lowly
Bra021362	Single	MF1	0	0	lowly	lowly
Bra021363	Two	MF1	0	0.07	lowly	lowly
Bra021364	Two	MF1	1.35	0	lowly	lowly
Bra021365	Two	MF1	6.81	8.14	medium	medium
Bra021366	Two	MF1	0.74	0.89	lowly	lowly
Bra021367	Single	MF1	1.37	0	lowly	lowly
Bra021368	Three	MF1	2.12	1.38	lowly	lowly
Bra021369	Two	MF1	3.75	3.86	lowly	lowly
Bra021370	Single	MF1	4.14	53.33	lowly	highly
Bra021371	Two	MF1	20	3.25	medium	lowly
Bra021372	Two	MF1	4.63	3.95	lowly	lowly
Bra021373	Two	MF1	172.53	96.59	highly	highly
Bra021374	Three	MF1	1.15	24.85	lowly	medium
Bra021375	Two	MF1	151.35	112.9	highly	highly
Bra021376	Two	MF1	11.01	14.65	medium	medium
Bra021377	Two	MF1	6.14	1.16	medium	lowly
Bra021378	Single	MF1	21.04	23.21	medium	medium
Bra021379	Single	MF1	17.25	2.19	medium	lowly
Bra021381	Three	MF1	10.74	5.04	medium	medium
Bra021382	Two	MF1	0	0	lowly	lowly
Bra021383	Two	MF1	0.52	0.46	lowly	lowly
Bra021384	Single	MF1	3	3.56	lowly	lowly
Bra021385	Two	MF1	17.67	0	medium	lowly
Bra021405	Single	MF1	64.17	13.28	highly	medium
Bra021406	Single	MF1	11.06	8.46	medium	medium
Bra021407	Single	MF1	0	0	lowly	lowly
Bra021408	Two	MF1	1.59	3.4	lowly	lowly
Bra021409	Three	MF1	11.75	3.35	medium	lowly
Bra021410	Three	MF1	9.7	0.99	medium	lowly
Bra021411	Three	MF1	19.35	10.7	medium	medium
Bra021412	Two	MF1	251.51	43.52	highly	medium
Bra021413	Single	MF1	0	0.71	lowly	lowly
Bra021414	Three	MF1	2.96	2.38	lowly	lowly
Bra021415	Two	MF1	0.13	0.13	lowly	lowly
Bra021417	Two	MF1	85.26	94.98	highly	highly
Bra021418	Single	MF1	50.22	57.58	highly	highly
Bra021419	Single	MF1	57.38	25.54	highly	medium
Bra021420	Single	MF1	29.98	21.57	medium	medium
Bra021421	Two	MF1	5.28	20.43	medium	medium
Bra021422	Single	MF1	40.44	51.86	medium	highly
Bra021423	Three	MF1	0.2	2.27	lowly	lowly
Bra021424	Single	MF1	0	0	lowly	lowly
Bra021425	Single	MF1	0.69	0	lowly	lowly
Bra021426	Single	MF1	0	0	lowly	lowly
Bra021427	Three	MF1	68.28	25.8	highly	medium
Bra021428	Tandem	-	0	0	lowly	lowly
Bra021429	Three	MF1	5.63	4.61	medium	lowly
Bra021430	Two	MF1	9.12	10.02	medium	medium
Bra021431	Three	MF1	130.61	155.02	highly	highly
Bra021433	Single	MF1	0.77	0	lowly	lowly
Bra021434	Single	MF1	2.86	3.08	lowly	lowly
Bra021435	Two	MF1	46	19.06	medium	medium
Bra021436	Single	MF1	0	0	lowly	lowly
Bra021457	Single	MF1	0	0	lowly	lowly
Bra021458	Three	MF1	246.01	90.27	highly	highly
Bra021459	Single	MF1	0	0	lowly	lowly
Bra021460	Tandem	-	0	0.24	lowly	lowly
Bra021461	Single	MF1	0	0	lowly	lowly
Bra021462	Single	MF1	10.03	6.78	medium	medium
Bra021463	Three	MF1	5.8	18.59	medium	medium
Bra021464	Two	MF1	25.03	4.83	medium	lowly
Bra021465	Two	MF1	173.88	51.56	highly	highly
Bra021466	Two	MF1	35.05	13.75	medium	medium
Bra021467	Single	MF1	11.68	5.17	medium	medium
Bra021468	Two	MF1	0.86	1.92	lowly	lowly
Bra021469	Single	MF1	11.97	9.92	medium	medium
Bra021470	Two	MF1	155.16	0	highly	lowly
Bra021471	Single	MF1	0	0.16	lowly	lowly
Bra021472	Three	MF1	6.44	9.59	medium	medium
Bra021473	Three	MF1	4.71	9.36	lowly	medium
Bra021474	Three	MF1	2.23	3.27	lowly	lowly
Bra021475	Single	MF1	1.09	0	lowly	lowly
Bra021476	Two	MF1	0	0	lowly	lowly
Bra021477	Two	MF1	50.39	65.14	highly	highly
Bra021478	Three	MF1	140.76	116.02	highly	highly
Bra021479	Two	MF1	0	0	lowly	lowly
Bra021480	Single	MF1	30.38	17.59	medium	medium
Bra021481	Two	MF1	0	0	lowly	lowly
Bra021482	Two	MF1	24.2	8.51	medium	medium
Bra021483	Three	MF1	4.53	9.69	lowly	medium
Bra021484	Two	MF1	0	0.58	lowly	lowly
Bra021485	Single	MF1	0.39	1.77	lowly	lowly
Bra021486	Tandem	-	0	1.26	lowly	lowly
Bra021487	Two	MF1	7.66	2.31	medium	lowly
Bra021488	Two	MF1	0	0	lowly	lowly
Bra021489	Two	MF1	8.5	11.23	medium	medium
Bra021490	Single	MF1	0.21	0	lowly	lowly
Bra021491	Two	MF1	1.65	0.22	lowly	lowly
Bra021492	Three	MF1	0	0	lowly	lowly
Bra021493	Single	MF1	0	0	lowly	lowly
Bra021494	Two	MF1	7.83	0.09	medium	lowly
Bra021495	#N/A	#N/A	2.84	0	lowly	lowly
Bra021496	Tandem	-	3.71	0.58	lowly	lowly
Bra021497	Three	MF1	0	19.78	lowly	medium
Bra021498	Three	MF1	29.44	24.33	medium	medium
Bra021499	Single	MF1	0	0	lowly	lowly
Bra021500	Single	MF1	8.48	4.38	medium	lowly
Bra021501	Three	MF1	9.64	24.95	medium	medium
Bra021502	#N/A	#N/A	3.29	0	lowly	lowly
Bra021503	Tandem	-	1.46	1.54	lowly	lowly
Bra021504	Two	MF1	4.6	14.81	lowly	medium
Bra021505	Two	MF1	9.7	8.2	medium	medium
Bra021506	Two	MF1	3.27	18.11	lowly	medium
Bra021507	Three	MF1	0	0.48	lowly	lowly
Bra021508	Two	MF1	1.14	0.28	lowly	lowly
Bra021509	Single	MF1	0	0	lowly	lowly
Bra021510	Three	MF1	12.69	10.93	medium	medium
Bra021512	Single	MF1	0.26	0	lowly	lowly
Bra021513	Two	MF1	0.39	0	lowly	lowly
Bra021514	Single	MF1	0.65	1.53	lowly	lowly
Bra021515	Two	MF1	0	0	lowly	lowly
Bra021516	Three	MF1	0	0	lowly	lowly
Bra021517	Three	MF1	214.01	211.39	highly	highly
Bra021518	Single	MF1	0	0	lowly	lowly
Bra021519	Single	MF1	44.75	39.77	medium	medium
Bra021520	Two	MF1	0	0	lowly	lowly
Bra021521	Three	MF1	0	0	lowly	lowly
Bra021522	Single	MF1	0.05	0.58	lowly	lowly
Bra021523	Two	MF1	4.78	0.77	lowly	lowly
Bra021524	Two	MF1	10.63	6.09	medium	medium
Bra021525	Two	MF1	4.5	2.63	lowly	lowly
Bra021526	Two	MF1	40.17	22.19	medium	medium
Bra021527	Single	MF1	2.8	1.22	lowly	lowly
Bra021528	Single	MF1	0	0	lowly	lowly
Bra021529	Two	MF1	48.44	21.77	medium	medium
Bra021530	Single	MF1	6.66	9.58	medium	medium
Bra021531	Three	MF1	14.82	23.93	medium	medium
Bra021532	Two	MF1	1.95	1.82	lowly	lowly
Bra021533	Three	MF1	8.48	4.66	medium	lowly
Bra021534	#N/A	#N/A	13.34	22.68	medium	medium
Bra021535	Single	MF1	24.51	5.25	medium	medium
Bra021536	Single	MF1	1.4	1.83	lowly	lowly
Bra021537	Single	MF1	0	0.61	lowly	lowly
Bra021538	Three	MF1	0	1.24	lowly	lowly
Bra021539	Three	MF1	10.41	44.27	medium	medium
Bra021541	Two	MF1	2.59	1.8	lowly	lowly
Bra021542	Two	MF1	0.14	4.88	lowly	lowly
Bra021543	Three	MF1	122.31	30.12	highly	medium
Bra021544	Two	MF1	0	0	lowly	lowly
Bra021545	Two	MF1	3.65	1.16	lowly	lowly
Bra021546	Two	MF1	395.93	0	highly	lowly
Bra021547	#N/A	#N/A	0	0	lowly	lowly
Bra021548	Tandem	-	1.43	2.96	lowly	lowly
Bra021549	Three	MF1	55.61	24.9	highly	medium
Bra021550	Two	MF1	2.36	6.12	lowly	medium
Bra021551	Two	MF1	5.27	11.04	medium	medium
Bra021552	Single	MF1	0	0	lowly	lowly
Bra021553	Two	MF1	6.31	3.93	medium	lowly
Bra021555	#N/A	#N/A	69.42	61.06	highly	highly
Bra021556	Three	MF1	111.38	79.35	highly	highly
Bra021557	Two	MF1	3.77	3.48	lowly	lowly
Bra021558	Three	MF1	0.73	0.74	lowly	lowly
Bra021559	Three	MF1	0.88	0.62	lowly	lowly
Bra021560	Two	MF1	0.08	0	lowly	lowly
Bra021561	Single	MF1	0	0	lowly	lowly
Bra021562	Three	MF1	0.41	0	lowly	lowly
Bra021563	#N/A	#N/A	0	0	lowly	lowly
Bra021564	Tandem	-	0	0	lowly	lowly
Bra021566	Single	MF1	0.1	0	lowly	lowly
Bra021567	Single	MF1	0	0	lowly	lowly
Bra021568	Two	MF1	19.51	0.36	medium	lowly
Bra021569	Two	MF1	5.72	3.27	medium	lowly
Bra021570	#N/A	#N/A	10.24	36.71	medium	medium
Bra021572	Three	MF1	0.6	0	lowly	lowly
Bra021573	Two	MF1	29.4	33.84	medium	medium
Bra021574	Single	MF1	0.63	0.58	lowly	lowly
Bra021575	Two	MF1	0	0	lowly	lowly
Bra021576	Single	MF1	0	7.61	lowly	medium
Bra021577	Two	MF1	1.86	1.13	lowly	lowly
Bra021578	Two	MF1	3.28	4.48	lowly	lowly
Bra021579	Three	MF1	4.48	49.35	lowly	medium
Bra021580	Three	MF1	24.43	0.61	medium	lowly
Bra021581	Three	MF1	0	0.41	lowly	lowly
Bra021582	Two	MF1	17.9	29.07	medium	medium
Bra021583	Two	MF1	0	0.07	lowly	lowly
Bra021584	Three	MF1	2.87	7.81	lowly	medium
Bra021586	Three	MF1	0.19	5.03	lowly	medium
Bra021587	Three	MF1	5.93	4.89	medium	lowly
Bra021588	Single	MF1	185.09	4.62	highly	lowly
Bra021589	Two	MF1	29.54	14.12	medium	medium
Bra021590	Single	MF1	7.37	2.61	medium	lowly
Bra021591	Two	MF1	5.28	0.65	medium	lowly
Bra021592	Two	MF1	0.5	0.18	lowly	lowly
Bra021593	Three	MF1	28.95	360.64	medium	highly
Bra021594	Three	MF1	16.66	5.98	medium	medium
Bra021595	Single	MF1	0	0	lowly	lowly
Bra021596	Single	MF1	0.25	0.27	lowly	lowly
Bra021597	Single	MF1	0	0	lowly	lowly
Bra023719	Two	LF	4.12	1.74	lowly	lowly
Bra023720	#N/A	#N/A	0.54	0	lowly	lowly
Bra023721	Two	MF1	19.26	6.72	medium	medium
Bra023722	Three	MF1	0	0.23	lowly	lowly
Bra023723	#N/A	#N/A	0.27	0	lowly	lowly
Bra023724	Single	MF1	57.17	184.65	highly	highly
Bra023725	Single	MF1	0	0	lowly	lowly
Bra023726	Single	MF1	0	0	lowly	lowly
Bra023727	Two	MF1	0.45	0.62	lowly	lowly
Bra023728	Three	MF1	351.21	330.64	highly	highly
Bra023729	Three	MF1	0	0.3	lowly	lowly
Bra023732	Single	MF1	62.59	26.9	highly	medium
Bra023733	Single	MF1	0	0	lowly	lowly
Bra023734	Single	MF1	0	0	lowly	lowly
Bra023735	Single	MF1	2.29	1.43	lowly	lowly
Bra023736	Two	MF1	0	0	lowly	lowly
Bra023737	Single	MF1	0	0	lowly	lowly
Bra023738	Two	MF1	0	0	lowly	lowly
Bra023739	Two	MF1	5.23	7.89	medium	medium
Bra023740	Two	MF1	0.14	0.05	lowly	lowly
Bra023741	Single	MF1	20.44	0.3	medium	lowly
Bra023742	Three	MF1	0.9	0.61	lowly	lowly
Bra023743	Single	MF1	0	0.09	lowly	lowly
Bra023748	#N/A	#N/A	0.37	0	lowly	lowly
Bra023749	Two	MF1	0	0	lowly	lowly
Bra023750	Single	MF1	0	0	lowly	lowly
Bra023751	Two	MF1	3.25	10.59	lowly	medium
Bra023752	Two	MF1	5.38	2.09	medium	lowly
Bra023754	Three	MF1	0	0	lowly	lowly
Bra023755	Two	MF1	0.29	0.6	lowly	lowly
Bra023756	Single	MF1	2.47	0	lowly	lowly
Bra023757	Single	MF1	0	0.58	lowly	lowly
Bra023759	Single	MF1	0.25	0	lowly	lowly
Bra023760	Single	MF1	0	0	lowly	lowly
Bra023762	#N/A	#N/A	0	0	lowly	lowly
Bra023763	Single	MF1	55.08	27.72	highly	medium
Bra023764	Single	MF1	0.79	0.42	lowly	lowly
Bra023765	Single	MF1	65.79	3.45	highly	lowly
Bra023766	Single	MF1	55.65	35.8	highly	medium
Bra023767	Single	MF1	0	0.87	lowly	lowly
Bra023769	Two	MF1	0	0	lowly	lowly
Bra023770	Single	MF1	0	0	lowly	lowly
Bra023771	Three	MF1	181.73	42.47	highly	medium
Bra023772	Single	MF1	0	0	lowly	lowly
Bra023773	Single	MF1	0	0	lowly	lowly
Bra023774	Single	MF1	0.25	0	lowly	lowly
Bra023775	Single	MF1	0	0	lowly	lowly
Bra023776	Single	MF1	0	0	lowly	lowly
Bra023777	Two	MF1	125	35.26	highly	medium
Bra023778	Single	MF1	0	0	lowly	lowly
Bra023779	Two	MF1	0	0	lowly	lowly
Bra023780	Two	MF1	41.15	118.26	medium	highly
Bra023781	Single	MF1	0	0	lowly	lowly
Bra023782	Two	MF1	15.62	1.99	medium	lowly
Bra023783	Single	MF1	17	32.23	medium	medium
Bra023785	Single	MF1	0	0	lowly	lowly
Bra023786	Three	MF1	22.53	7.16	medium	medium
Bra023787	Single	MF1	0	0.58	lowly	lowly
Bra023788	Single	MF1	0	0	lowly	lowly
Bra023790	Two	MF1	0.3	0.15	lowly	lowly
Bra023791	Single	MF1	11.11	1.14	medium	lowly
Bra023792	Single	MF1	0.12	0.36	lowly	lowly
Bra023793	Single	MF1	0	0	lowly	lowly
Bra023794	Tandem	-	0	0	lowly	lowly
Bra023795	#N/A	#N/A	0	0	lowly	lowly
Bra023796	Two	MF1	14.87	9.92	medium	medium
Bra023797	Three	MF1	35.45	12.32	medium	medium
Bra023798	Three	MF1	970.45	109.55	highly	highly
Bra023799	Single	MF1	0	0	lowly	lowly
Bra023801	Single	MF1	0	0.29	lowly	lowly
Bra023802	Single	MF1	1.3	4.09	lowly	lowly
Bra023803	Single	MF1	1.25	3.56	lowly	lowly
Bra023805	#N/A	#N/A	0	0	lowly	lowly
Bra023806	Two	MF1	3.57	8.75	lowly	medium
Bra023807	Single	MF1	1.08	0	lowly	lowly
Bra023808	Single	MF1	0	0	lowly	lowly
Bra023809	Single	MF1	0	0	lowly	lowly
Bra023810	Three	MF1	0.43	7.34	lowly	medium
Bra023811	Two	MF1	42.47	2.81	medium	lowly
Bra023812	Three	MF1	23.78	59.32	medium	highly
Bra023813	Single	MF1	0	0	lowly	lowly
Bra023814	Single	MF1	0	0	lowly	lowly
Bra023815	Two	MF1	0	0	lowly	lowly
Bra023816	Three	MF1	0	0	lowly	lowly
Bra023817	Three	MF1	0	0	lowly	lowly
[truncated: 36,730 more rows]
