# Supplementary material for: Genome-wide DNA methylation profiling by modified reduced representation bisulfite sequencing in Brassica rapa suggests that epigenetic modifications play a key role in polyploid genome evolution
Source: Front Plant Sci. 2015 Oct 9;6:836. doi: 10.3389/fpls.2015.00836 (PMC4598586; doi:10.3389/fpls.2015.00836)
Supplement: Table S2 — Summary of methylated loci and annotation. [file DataSheet2.XLSX]

## Sheet: CG
Chr.	Position	Strand	Coverage	Methylation_level	Gene_components	Gene_ID	TE_component	TE_ID	No._Copies	Sub_genome1	Gene_ID1	Sub_genome2	Gene_ID2	Sub_genome3	Gene_ID3
A01	4888	F	36	100	-	-	-	-	-	-	-	-	-	-	-
A01	4897	F	36	97.22	-	-	-	-	-	-	-	-	-	-	-
A01	5575	F	246	97.97	-	-	-	-	-	-	-	-	-	-	-
A01	5623	F	245	4.9	-	-	-	-	-	-	-	-	-	-	-
A01	5626	F	246	20.73	-	-	-	-	-	-	-	-	-	-	-
A01	6238	R	383	51.7	-	-	-	-	-	-	-	-	-	-	-
A01	18439	F	24	25	utr3	Bra011900	utr5	TE008374	Two	Bra011900	LF	Bra033554	MF1	-	-
A01	18640	F	24	33.33	utr3	Bra011899	utr5	TE008374	Two	Bra011899	LF	Bra033563	MF1	-	-
A01	18650	F	24	70.83	utr3	Bra011899	utr5	TE008374	Two	Bra011899	LF	Bra033563	MF1	-	-
A01	58796	R	119	9.24	-	-	-	-	-	-	-	-	-	-	-
A01	58909	R	116	2.59	-	-	-	-	-	-	-	-	-	-	-
A01	59077	R	89	0	-	-	-	-	-	-	-	-	-	-	-
A01	59113	R	88	9.09	-	-	-	-	-	-	-	-	-	-	-
A01	59125	R	89	7.87	-	-	-	-	-	-	-	-	-	-	-
A01	59133	R	89	20.22	-	-	-	-	-	-	-	-	-	-	-
A01	67519	R	73	0	-	-	utr3	TE008327	-	-	-	-	-	-	-
A01	67531	R	73	0	-	-	utr3	TE008327	-	-	-	-	-	-	-
A01	69872	R	20	15	-	-	utr3	TE008323	-	-	-	-	-	-	-
A01	108342	F	10	0	utr3	Bra011879	utr5	TE008293	Two	Bra011879	LF	Bra010713	MF2	-	-
A01	108612	F	10	60	exon	Bra011879	utr5	TE008293	Two	Bra011879	LF	Bra010713	MF2	-	-
A01	108617	F	10	0	exon	Bra011879	utr5	TE008293	Two	Bra011879	LF	Bra010713	MF2	-	-
A01	108669	F	10	0	exon	Bra011879	utr5	TE008293	Two	Bra011879	LF	Bra010713	MF2	-	-
A01	122654	F	12	100	utr5	Bra011877	utr3	TE008281	Two	Bra011877	LF	Bra010706-TA	MF2	-	-
A01	199231	R	32	0	intron	Bra011860	-	-	Single	Bra011860	LF	-	-	-	-
A01	199270	R	32	0	intron	Bra011860	-	-	Single	Bra011860	LF	-	-	-	-
A01	199301	R	32	0	intron	Bra011860	-	-	Single	Bra011860	LF	-	-	-	-
A01	199312	R	32	0	intron	Bra011860	-	-	Single	Bra011860	LF	-	-	-	-
A01	212394	F	128	0	intron	Bra011858	-	-	Single	Bra011858	LF	-	-	-	-
A01	212438	F	129	0	intron	Bra011858	-	-	Single	Bra011858	LF	-	-	-	-
A01	212482	F	128	0	exon	Bra011858	-	-	Single	Bra011858	LF	-	-	-	-
A01	212510	F	128	0	exon	Bra011858	-	-	Single	Bra011858	LF	-	-	-	-
A01	260215	R	26	100	-	-	Transposon	TE008192	-	-	-	-	-	-	-
A01	260237	R	26	100	-	-	Transposon	TE008192	-	-	-	-	-	-	-
A01	260501	R	23	100	-	-	Transposon	TE008192	-	-	-	-	-	-	-
A01	260551	R	40	100	-	-	Transposon	TE008192	-	-	-	-	-	-	-
A01	260570	R	40	100	-	-	Transposon	TE008192	-	-	-	-	-	-	-
A01	260574	R	40	100	-	-	Transposon	TE008192	-	-	-	-	-	-	-
A01	260699	R	40	100	-	-	Transposon	TE008192	-	-	-	-	-	-	-
A01	260728	R	40	90	-	-	Transposon	TE008192	-	-	-	-	-	-	-
A01	260741	R	40	100	-	-	Transposon	TE008192	-	-	-	-	-	-	-
A01	272637	F	16	0	utr5	Bra011842	utr3	TE008191	Two	Bra011842	LF	Bra010668	MF2	-	-
A01	272655	F	16	0	utr5	Bra011842	utr3	TE008191	Two	Bra011842	LF	Bra010668	MF2	-	-
A01	272663	F	16	0	utr5	Bra011842	utr3	TE008191	Two	Bra011842	LF	Bra010668	MF2	-	-
A01	272692	F	16	0	utr5	Bra011842	utr3	TE008191	Two	Bra011842	LF	Bra010668	MF2	-	-
A01	272760	F	15	0	utr5	Bra011842	utr3	TE008191	Two	Bra011842	LF	Bra010668	MF2	-	-
A01	272789	F	15	0	utr5	Bra011842	utr3	TE008191	Two	Bra011842	LF	Bra010668	MF2	-	-
A01	272798	F	15	0	utr5	Bra011842	utr3	TE008191	Two	Bra011842	LF	Bra010668	MF2	-	-
A01	276963	F	350	0	promoter	Bra011840	-	-	Single	Bra011840	LF	-	-	-	-
A01	276995	F	348	0	promoter	Bra011840	-	-	Single	Bra011840	LF	-	-	-	-
A01	280051	F	23	0	exon	Bra011839	-	-	Single	Bra011839	LF	-	-	-	-
A01	280088	F	23	0	exon	Bra011839	-	-	Single	Bra011839	LF	-	-	-	-
A01	280094	F	23	0	exon	Bra011839	-	-	Single	Bra011839	LF	-	-	-	-
A01	280097	F	23	0	exon	Bra011839	-	-	Single	Bra011839	LF	-	-	-	-
A01	311209	R	12	100	exon	Bra011834	utr3	TE008174	Single	Bra011834	LF	-	-	-	-
A01	311245	R	12	100	exon	Bra011834	utr3	TE008174	Single	Bra011834	LF	-	-	-	-
A01	311254	R	12	100	exon	Bra011834	utr3	TE008174	Single	Bra011834	LF	-	-	-	-
A01	311264	R	12	100	exon	Bra011834	utr3	TE008174	Single	Bra011834	LF	-	-	-	-
A01	311276	R	12	100	exon	Bra011834	utr3	TE008174	Single	Bra011834	LF	-	-	-	-
A01	311467	R	12	100	utr3	Bra011834	utr3	TE008174	Single	Bra011834	LF	-	-	-	-
A01	311474	R	12	100	utr3	Bra011834	utr3	TE008174	Single	Bra011834	LF	-	-	-	-
A01	313634	R	431	97.68	-	-	utr5	TE008164	-	-	-	-	-	-	-
A01	313756	R	432	96.3	-	-	utr5	TE008164	-	-	-	-	-	-	-
A01	313807	R	431	97.91	-	-	utr5	TE008164	-	-	-	-	-	-	-
A01	335411	R	201	94.03	-	-	-	-	-	-	-	-	-	-	-
A01	335525	R	201	98.01	-	-	-	-	-	-	-	-	-	-	-
A01	335543	R	199	95.48	-	-	-	-	-	-	-	-	-	-	-
A01	335546	R	201	97.51	-	-	-	-	-	-	-	-	-	-	-
A01	335558	R	201	95.52	-	-	-	-	-	-	-	-	-	-	-
A01	335571	R	200	45.5	-	-	-	-	-	-	-	-	-	-	-
A01	335574	R	201	92.04	-	-	-	-	-	-	-	-	-	-	-
A01	335586	R	702	98.01	-	-	-	-	-	-	-	-	-	-	-
A01	335592	R	709	97.6	-	-	-	-	-	-	-	-	-	-	-
A01	335607	R	708	97.74	-	-	-	-	-	-	-	-	-	-	-
A01	335807	R	701	97	-	-	-	-	-	-	-	-	-	-	-
A01	335811	R	703	97.58	-	-	-	-	-	-	-	-	-	-	-
A01	335818	R	703	96.73	-	-	-	-	-	-	-	-	-	-	-
A01	335858	R	702	98.58	-	-	utr5	TE008140	-	-	-	-	-	-	-
A01	336111	R	91	100	-	-	utr5	TE008140	-	-	-	-	-	-	-
A01	349676	F	10	0	exon	Bra011827	-	-	Single	Bra011827	LF	-	-	-	-
A01	349706	F	10	0	exon	Bra011827	-	-	Single	Bra011827	LF	-	-	-	-
A01	349830	F	10	0	exon	Bra011827	-	-	Single	Bra011827	LF	-	-	-	-
A01	367808	R	21	100	-	-	-	-	-	-	-	-	-	-	-
A01	367834	R	21	100	-	-	-	-	-	-	-	-	-	-	-
A01	367836	R	21	100	-	-	-	-	-	-	-	-	-	-	-
A01	367994	R	21	90.48	-	-	-	-	-	-	-	-	-	-	-
A01	367996	R	21	100	-	-	-	-	-	-	-	-	-	-	-
A01	368003	R	21	100	-	-	-	-	-	-	-	-	-	-	-
A01	368029	R	21	100	-	-	-	-	-	-	-	-	-	-	-
A01	378742	F	229	0	intron	Bra011820	utr5	TE008124	Single	Bra011820	LF	-	-	-	-
A01	378757	F	230	0.43	intron	Bra011820	utr5	TE008124	Single	Bra011820	LF	-	-	-	-
A01	378764	F	230	0	intron	Bra011820	utr5	TE008124	Single	Bra011820	LF	-	-	-	-
A01	398878	R	740	0.27	exon	Bra011815	utr3	TE008110	Single	Bra011815	LF	-	-	-	-
A01	399006	R	740	0	exon	Bra011815	utr3	TE008110	Single	Bra011815	LF	-	-	-	-
A01	399013	R	739	0.14	exon	Bra011815	utr3	TE008110	Single	Bra011815	LF	-	-	-	-
A01	399032	R	740	0	intron	Bra011815	utr3	TE008110	Single	Bra011815	LF	-	-	-	-
A01	399053	R	739	0.54	intron	Bra011815	utr3	TE008110	Single	Bra011815	LF	-	-	-	-
A01	421489	R	25	4	exon	Bra011808	utr3	TE008100	Two	Bra011808	LF	Bra010642	MF2	-	-
A01	421495	R	25	0	exon	Bra011808	utr3	TE008100	Two	Bra011808	LF	Bra010642	MF2	-	-
A01	421513	R	25	0	exon	Bra011808	utr3	TE008100	Two	Bra011808	LF	Bra010642	MF2	-	-
A01	421525	R	25	0	exon	Bra011808	utr3	TE008100	Two	Bra011808	LF	Bra010642	MF2	-	-
A01	421660	R	25	0	exon	Bra011808	utr3	TE008100	Two	Bra011808	LF	Bra010642	MF2	-	-
A01	421668	R	25	0	exon	Bra011808	utr3	TE008100	Two	Bra011808	LF	Bra010642	MF2	-	-
A01	421681	R	25	0	exon	Bra011808	utr3	TE008100	Two	Bra011808	LF	Bra010642	MF2	-	-
A01	490134	F	16	0	exon	Bra011791	-	-	Single	Bra011791	LF	-	-	-	-
A01	490250	F	15	0	exon	Bra011791	-	-	Single	Bra011791	LF	-	-	-	-
A01	603830	R	10	0	-	-	-	-	-	-	-	-	-	-	-
A01	603875	R	10	0	-	-	-	-	-	-	-	-	-	-	-
A01	642584	R	11	0	promoter	Bra011770	utr5	TE007924	Two	Bra011770	LF	Bra017829	MF1	-	-
A01	642589	R	11	0	promoter	Bra011770	utr5	TE007924	Two	Bra011770	LF	Bra017829	MF1	-	-
A01	642595	R	11	0	promoter	Bra011770	utr5	TE007924	Two	Bra011770	LF	Bra017829	MF1	-	-
A01	642597	R	11	0	promoter	Bra011770	utr5	TE007924	Two	Bra011770	LF	Bra017829	MF1	-	-
A01	642847	R	11	0	exon	Bra011770	utr5	TE007924	Two	Bra011770	LF	Bra017829	MF1	-	-
A01	642855	R	11	0	exon	Bra011770	utr5	TE007924	Two	Bra011770	LF	Bra017829	MF1	-	-
A01	642864	R	11	0	exon	Bra011770	utr5	TE007924	Two	Bra011770	LF	Bra017829	MF1	-	-
A01	642870	R	11	0	exon	Bra011770	utr5	TE007924	Two	Bra011770	LF	Bra017829	MF1	-	-
A01	642889	R	11	0	exon	Bra011770	utr5	TE007924	Two	Bra011770	LF	Bra017829	MF1	-	-
A01	642904	R	11	0	exon	Bra011770	utr5	TE007924	Two	Bra011770	LF	Bra017829	MF1	-	-
A01	649866	F	84	95.24	-	-	utr5	TE007918	-	-	-	-	-	-	-
A01	649890	F	84	86.9	-	-	utr5	TE007918	-	-	-	-	-	-	-
A01	650089	F	84	98.81	-	-	utr5	TE007918	-	-	-	-	-	-	-
A01	650098	F	84	96.43	-	-	utr5	TE007918	-	-	-	-	-	-	-
A01	650101	F	84	97.62	-	-	utr5	TE007918	-	-	-	-	-	-	-
A01	650113	F	84	94.05	-	-	utr5	TE007918	-	-	-	-	-	-	-
A01	650121	F	84	100	-	-	utr5	TE007918	-	-	-	-	-	-	-
A01	650139	F	84	94.05	-	-	utr5	TE007918	-	-	-	-	-	-	-
A01	655205	F	36	52.78	-	-	Transposon	TE007909	-	-	-	-	-	-	-
A01	655206	R	29	89.66	-	-	Transposon	TE007909	-	-	-	-	-	-	-
A01	655222	R	103	99.03	-	-	Transposon	TE007909	-	-	-	-	-	-	-
A01	655266	R	103	96.12	-	-	Transposon	TE007909	-	-	-	-	-	-	-
A01	655278	R	103	98.06	-	-	Transposon	TE007909	-	-	-	-	-	-	-
A01	655498	R	99	100	utr5	Bra011768	Transposon	TE007909	Two	Bra011768	LF	Bra017825	MF1	-	-
A01	668930	R	70	0	intron	Bra011766	-	-	Two	Bra011766	LF	Bra017820-TA	MF1	-	-
A01	669097	R	68	0	intron	Bra011766	-	-	Two	Bra011766	LF	Bra017820-TA	MF1	-	-
A01	669102	R	69	0	intron	Bra011766	-	-	Two	Bra011766	LF	Bra017820-TA	MF1	-	-
A01	669129	R	70	0	exon	Bra011766	-	-	Two	Bra011766	LF	Bra017820-TA	MF1	-	-
A01	691247	R	18	0	utr5	Bra011761	-	-	Tandem	Bra011761	-	-	-	-	-
A01	691251	R	18	0	utr5	Bra011761	-	-	Tandem	Bra011761	-	-	-	-	-
A01	691396	R	18	0	utr5	Bra011761	-	-	Tandem	Bra011761	-	-	-	-	-
A01	691426	R	17	0	utr5	Bra011761	-	-	Tandem	Bra011761	-	-	-	-	-
A01	691428	R	18	0	utr5	Bra011761	-	-	Tandem	Bra011761	-	-	-	-	-
A01	691434	R	18	0	utr5	Bra011761	-	-	Tandem	Bra011761	-	-	-	-	-
A01	709465	F	64	0	-	-	utr5	TE007864	-	-	-	-	-	-	-
A01	709495	F	64	0	-	-	utr5	TE007864	-	-	-	-	-	-	-
A01	709500	F	64	0	-	-	utr5	TE007864	-	-	-	-	-	-	-
A01	724129	F	45	0	intron	Bra011755	-	-	-	-	-	-	-	-	-
A01	724164	F	46	0	exon	Bra011755	-	-	-	-	-	-	-	-	-
A01	724168	F	46	0	exon	Bra011755	-	-	-	-	-	-	-	-	-
A01	724177	F	46	0	exon	Bra011755	-	-	-	-	-	-	-	-	-
A01	724229	F	46	0	exon	Bra011755	-	-	-	-	-	-	-	-	-
A01	724285	F	46	2.17	exon	Bra011755	-	-	-	-	-	-	-	-	-
A01	724306	F	15	0	exon	Bra011755	-	-	-	-	-	-	-	-	-
A01	724309	F	15	0	exon	Bra011755	-	-	-	-	-	-	-	-	-
A01	724322	F	15	6.67	exon	Bra011755	-	-	-	-	-	-	-	-	-
A01	724333	F	15	0	exon	Bra011755	-	-	-	-	-	-	-	-	-
A01	735042	F	27	0	promoter	Bra011750	-	-	Single	Bra011750	LF	-	-	-	-
A01	735044	F	27	0	promoter	Bra011750	-	-	Single	Bra011750	LF	-	-	-	-
A01	735071	F	27	3.7	promoter	Bra011750	-	-	Single	Bra011750	LF	-	-	-	-
A01	735083	F	27	0	promoter	Bra011750	-	-	Single	Bra011750	LF	-	-	-	-
A01	735087	F	27	0	promoter	Bra011750	-	-	Single	Bra011750	LF	-	-	-	-
A01	751716	R	28	0	-	-	utr5	TE007826	-	-	-	-	-	-	-
A01	751762	R	28	3.57	-	-	utr5	TE007826	-	-	-	-	-	-	-
A01	751766	R	28	0	-	-	utr5	TE007826	-	-	-	-	-	-	-
A01	758538	R	92	0	exon	Bra011747	-	-	Single	Bra011747	LF	-	-	-	-
A01	758580	R	92	0	exon	Bra011747	-	-	Single	Bra011747	LF	-	-	-	-
A01	758695	R	89	0	exon	Bra011747	-	-	Single	Bra011747	LF	-	-	-	-
A01	758712	R	92	0	exon	Bra011747	-	-	Single	Bra011747	LF	-	-	-	-
A01	758736	R	92	0	exon	Bra011747	-	-	Single	Bra011747	LF	-	-	-	-
A01	758741	R	92	0	exon	Bra011747	-	-	Single	Bra011747	LF	-	-	-	-
A01	758748	R	92	1.09	exon	Bra011747	-	-	Single	Bra011747	LF	-	-	-	-
A01	758753	R	92	0	exon	Bra011747	-	-	Single	Bra011747	LF	-	-	-	-
A01	758763	R	92	0	exon	Bra011747	-	-	Single	Bra011747	LF	-	-	-	-
A01	758768	R	92	0	exon	Bra011747	-	-	Single	Bra011747	LF	-	-	-	-
A01	767175	R	53	0	exon	Bra011745	utr3	TE007812	Single	Bra011745	LF	-	-	-	-
A01	767193	R	53	0	exon	Bra011745	utr3	TE007812	Single	Bra011745	LF	-	-	-	-
A01	767202	R	53	0	exon	Bra011745	utr3	TE007812	Single	Bra011745	LF	-	-	-	-
A01	767208	R	53	1.89	exon	Bra011745	utr3	TE007812	Single	Bra011745	LF	-	-	-	-
A01	779456	F	14	100	-	-	Transposon	TE007800	-	-	-	-	-	-	-
A01	779475	F	14	100	-	-	Transposon	TE007800	-	-	-	-	-	-	-
A01	779484	F	14	100	-	-	Transposon	TE007800	-	-	-	-	-	-	-
A01	779752	F	16	100	-	-	Transposon	TE007800	-	-	-	-	-	-	-
A01	779755	F	16	100	-	-	Transposon	TE007800	-	-	-	-	-	-	-
A01	779763	F	16	100	-	-	Transposon	TE007800	-	-	-	-	-	-	-
A01	779770	F	16	93.75	-	-	Transposon	TE007800	-	-	-	-	-	-	-
A01	779784	F	16	100	-	-	Transposon	TE007800	-	-	-	-	-	-	-
A01	779787	F	16	100	-	-	Transposon	TE007800	-	-	-	-	-	-	-
A01	779809	F	16	93.75	-	-	Transposon	TE007800	-	-	-	-	-	-	-
A01	779950	F	23	100	-	-	Transposon	TE007800	-	-	-	-	-	-	-
A01	779951	R	30	93.33	-	-	Transposon	TE007800	-	-	-	-	-	-	-
A01	779984	F	23	100	-	-	Transposon	TE007800	-	-	-	-	-	-	-
A01	779985	R	30	100	-	-	Transposon	TE007800	-	-	-	-	-	-	-
A01	780177	F	23	100	-	-	Transposon	TE007800	-	-	-	-	-	-	-
A01	780178	R	30	100	-	-	Transposon	TE007800	-	-	-	-	-	-	-
A01	780179	F	23	86.96	-	-	Transposon	TE007800	-	-	-	-	-	-	-
A01	780180	R	30	100	-	-	Transposon	TE007800	-	-	-	-	-	-	-
A01	780214	F	23	100	-	-	utr3	TE007800	-	-	-	-	-	-	-
A01	780215	R	30	96.67	-	-	utr3	TE007800	-	-	-	-	-	-	-
A01	823181	R	13	0	exon	Bra011736	utr5	TE007774	Single	Bra011736	LF	-	-	-	-
A01	823187	R	14	0	exon	Bra011736	utr5	TE007774	Single	Bra011736	LF	-	-	-	-
A01	823191	R	14	0	exon	Bra011736	utr5	TE007774	Single	Bra011736	LF	-	-	-	-
A01	823194	R	14	0	exon	Bra011736	utr5	TE007774	Single	Bra011736	LF	-	-	-	-
A01	823206	R	14	0	exon	Bra011736	utr5	TE007774	Single	Bra011736	LF	-	-	-	-
A01	823222	R	14	0	exon	Bra011736	utr5	TE007774	Single	Bra011736	LF	-	-	-	-
A01	823226	R	14	0	exon	Bra011736	utr5	TE007774	Single	Bra011736	LF	-	-	-	-
A01	823231	R	14	0	exon	Bra011736	utr5	TE007774	Single	Bra011736	LF	-	-	-	-
A01	823236	R	14	0	exon	Bra011736	utr5	TE007774	Single	Bra011736	LF	-	-	-	-
A01	823395	R	14	0	promoter	Bra011736	utr5	TE007774	Single	Bra011736	LF	-	-	-	-
A01	823397	R	14	0	promoter	Bra011736	utr5	TE007774	Single	Bra011736	LF	-	-	-	-
A01	828620	F	209	0	exon	Bra011735	-	-	Two	Bra011735	LF	Bra017800	MF1	-	-
A01	828630	F	214	0	exon	Bra011735	-	-	Two	Bra011735	LF	Bra017800	MF1	-	-
A01	828650	F	214	0	exon	Bra011735	-	-	Two	Bra011735	LF	Bra017800	MF1	-	-
A01	828660	F	214	0	exon	Bra011735	-	-	Two	Bra011735	LF	Bra017800	MF1	-	-
A01	828973	F	213	0.47	utr3	Bra011735	-	-	Two	Bra011735	LF	Bra017800	MF1	-	-
A01	828982	F	212	0	utr3	Bra011735	-	-	Two	Bra011735	LF	Bra017800	MF1	-	-
A01	828991	F	214	0	utr3	Bra011735	-	-	Two	Bra011735	LF	Bra017800	MF1	-	-
A01	841546	R	28	96.43	intron	Bra011731	-	-	Tandem	Bra011731	-	-	-	-	-
A01	841578	R	28	92.86	exon	Bra011731	-	-	Tandem	Bra011731	-	-	-	-	-
A01	841716	R	28	0	exon	Bra011731	-	-	Tandem	Bra011731	-	-	-	-	-
A01	841729	R	28	0	exon	Bra011731	-	-	Tandem	Bra011731	-	-	-	-	-
A01	841756	R	28	0	exon	Bra011731	-	-	Tandem	Bra011731	-	-	-	-	-
A01	841764	R	28	0	exon	Bra011731	-	-	Tandem	Bra011731	-	-	-	-	-
A01	880261	R	37	0	exon	Bra011721	-	-	Single	Bra011721	LF	-	-	-	-
A01	880273	R	38	0	exon	Bra011721	-	-	Single	Bra011721	LF	-	-	-	-
A01	880284	R	38	0	exon	Bra011721	-	-	Single	Bra011721	LF	-	-	-	-
A01	880289	R	38	0	exon	Bra011721	-	-	Single	Bra011721	LF	-	-	-	-
A01	880295	R	38	0	exon	Bra011721	-	-	Single	Bra011721	LF	-	-	-	-
A01	880305	R	38	0	exon	Bra011721	-	-	Single	Bra011721	LF	-	-	-	-
A01	880315	R	38	0	exon	Bra011721	-	-	Single	Bra011721	LF	-	-	-	-
A01	880320	R	38	0	exon	Bra011721	-	-	Single	Bra011721	LF	-	-	-	-
A01	880324	R	38	0	exon	Bra011721	-	-	Single	Bra011721	LF	-	-	-	-
A01	880390	R	38	2.63	exon	Bra011721	-	-	Single	Bra011721	LF	-	-	-	-
A01	880435	R	38	0	exon	Bra011721	-	-	Single	Bra011721	LF	-	-	-	-
A01	880446	R	38	0	exon	Bra011721	-	-	Single	Bra011721	LF	-	-	-	-
A01	952600	F	96	0	promoter	Bra011706	-	-	Two	Bra011706	LF	Bra017782	MF1	-	-
A01	952615	F	96	0	promoter	Bra011706	-	-	Two	Bra011706	LF	Bra017782	MF1	-	-
A01	952817	F	96	0	exon	Bra011706	-	-	Two	Bra011706	LF	Bra017782	MF1	-	-
A01	969976	R	296	0	-	-	-	-	-	-	-	-	-	-	-
A01	970002	R	297	0	-	-	-	-	-	-	-	-	-	-	-
A01	970021	R	297	0	-	-	-	-	-	-	-	-	-	-	-
A01	974007	F	26	0	-	-	utr5	TE007697	-	-	-	-	-	-	-
A01	974073	F	26	0	-	-	utr5	TE007697	-	-	-	-	-	-	-
A01	974079	F	26	0	-	-	-	-	-	-	-	-	-	-	-
A01	974126	F	26	0	-	-	-	-	-	-	-	-	-	-	-
A01	974131	F	26	0	-	-	-	-	-	-	-	-	-	-	-
A01	1000624	F	262	0.76	exon	Bra011697	-	-	Single	Bra011697	LF	-	-	-	-
A01	1000639	F	262	0.38	exon	Bra011697	-	-	Single	Bra011697	LF	-	-	-	-
A01	1000747	F	262	0	exon	Bra011697	-	-	Single	Bra011697	LF	-	-	-	-
A01	1000803	F	262	0	utr3	Bra011697	-	-	Single	Bra011697	LF	-	-	-	-
A01	1020895	F	18	0	exon	Bra011694	-	-	Two	Bra011694	LF	Bra010562	MF2	-	-
A01	1020917	F	18	0	exon	Bra011694	-	-	Two	Bra011694	LF	Bra010562	MF2	-	-
A01	1020935	F	18	0	exon	Bra011694	-	-	Two	Bra011694	LF	Bra010562	MF2	-	-
A01	1027457	R	11	0	exon	Bra011692	utr3	TE007672	Single	Bra011692	LF	-	-	-	-
A01	1027482	R	11	0	exon	Bra011692	utr3	TE007672	Single	Bra011692	LF	-	-	-	-
A01	1027508	R	11	0	exon	Bra011692	utr3	TE007672	Single	Bra011692	LF	-	-	-	-
A01	1027562	R	11	0	exon	Bra011692	utr3	TE007672	Single	Bra011692	LF	-	-	-	-
A01	1027600	R	11	0	exon	Bra011692	utr3	TE007672	Single	Bra011692	LF	-	-	-	-
A01	1027605	R	11	0	exon	Bra011692	utr3	TE007672	Single	Bra011692	LF	-	-	-	-
A01	1027612	R	11	0	exon	Bra011692	utr3	TE007672	Single	Bra011692	LF	-	-	-	-
A01	1027637	R	239	0	exon	Bra011692	utr3	TE007672	Single	Bra011692	LF	-	-	-	-
A01	1027645	R	239	0	exon	Bra011692	utr3	TE007672	Single	Bra011692	LF	-	-	-	-
A01	1027648	R	239	0	exon	Bra011692	utr3	TE007672	Single	Bra011692	LF	-	-	-	-
A01	1027683	R	240	0	exon	Bra011692	utr3	TE007672	Single	Bra011692	LF	-	-	-	-
A01	1027853	R	239	0	exon	Bra011692	utr3	TE007672	Single	Bra011692	LF	-	-	-	-
A01	1031871	F	30	0	exon	Bra011691	-	-	Single	Bra011691	LF	-	-	-	-
A01	1031897	F	30	0	exon	Bra011691	-	-	Single	Bra011691	LF	-	-	-	-
A01	1031908	F	30	0	exon	Bra011691	-	-	Single	Bra011691	LF	-	-	-	-
A01	1054394	F	27	0	exon	Bra011688	-	-	Single	Bra011688	LF	-	-	-	-
A01	1054416	F	27	0	exon	Bra011688	-	-	Single	Bra011688	LF	-	-	-	-
A01	1054718	F	22	0	exon	Bra011688	-	-	Single	Bra011688	LF	-	-	-	-
A01	1054775	F	17	0	exon	Bra011688	-	-	Single	Bra011688	LF	-	-	-	-
A01	1066244	R	11	0	exon	Bra011684	-	-	Two	Bra011684	LF	Bra017762	MF1	-	-
A01	1066807	R	248	0	promoter	Bra011683	utr3	TE007653	Two	Bra011683	LF	Bra017761	MF1	-	-
A01	1066834	R	246	0	promoter	Bra011683	utr3	TE007653	Two	Bra011683	LF	Bra017761	MF1	-	-
A01	1066960	R	248	0	promoter	Bra011683	utr3	TE007653	Two	Bra011683	LF	Bra017761	MF1	-	-
A01	1066962	R	248	0.4	promoter	Bra011683	utr3	TE007653	Two	Bra011683	LF	Bra017761	MF1	-	-
A01	1068505	R	111	0.9	intron	Bra011683	utr3	TE007652	Two	Bra011683	LF	Bra017761	MF1	-	-
A01	1071146	R	11	0	exon	Bra011683	utr3	TE007650	Two	Bra011683	LF	Bra017761	MF1	-	-
A01	1071156	R	11	0	exon	Bra011683	utr3	TE007650	Two	Bra011683	LF	Bra017761	MF1	-	-
A01	1071177	R	11	0	exon	Bra011683	utr3	TE007650	Two	Bra011683	LF	Bra017761	MF1	-	-
A01	1071186	R	11	0	exon	Bra011683	utr3	TE007650	Two	Bra011683	LF	Bra017761	MF1	-	-
A01	1074536	R	37	0	exon	Bra011682	-	-	Single	Bra011682	LF	-	-	-	-
A01	1074708	R	52	1.92	exon	Bra011682	-	-	Single	Bra011682	LF	-	-	-	-
A01	1074732	R	52	0	exon	Bra011682	-	-	Single	Bra011682	LF	-	-	-	-
A01	1107836	F	74	0	utr3	Bra011677	utr5	TE007618	Single	Bra011677	LF	-	-	-	-
A01	1108020	F	74	0	utr3	Bra011677	utr5	TE007618	Single	Bra011677	LF	-	-	-	-
A01	1108028	F	74	0	utr3	Bra011677	utr5	TE007618	Single	Bra011677	LF	-	-	-	-
A01	1108038	F	74	0	utr3	Bra011677	utr5	TE007618	Single	Bra011677	LF	-	-	-	-
A01	1108050	F	74	5.41	utr3	Bra011677	utr5	TE007618	Single	Bra011677	LF	-	-	-	-
A01	1108063	F	74	32.43	utr3	Bra011677	utr5	TE007618	Single	Bra011677	LF	-	-	-	-
A01	1113111	F	15	0	exon	Bra011676	-	-	Single	Bra011676	LF	-	-	-	-
A01	1113119	F	15	0	exon	Bra011676	-	-	Single	Bra011676	LF	-	-	-	-
A01	1113132	F	15	0	exon	Bra011676	-	-	Single	Bra011676	LF	-	-	-	-
A01	1113403	F	15	0	intron	Bra011676	-	-	Single	Bra011676	LF	-	-	-	-
A01	1126557	R	148	0	utr3	Bra011674	-	-	Three	Bra011674	LF	Bra017753	MF1	Bra-1-553	MF2
A01	1126605	R	148	0	utr3	Bra011674	-	-	Three	Bra011674	LF	Bra017753	MF1	Bra-1-553	MF2
A01	1153068	F	40	0	exon	Bra011669	-	-	Two	Bra011669	LF	Bra017751	MF1	-	-
A01	1153069	F	12	0	exon	Bra011669	-	-	Two	Bra011669	LF	Bra017751	MF1	-	-
A01	1153247	F	50	0	intron	Bra011669	-	-	Two	Bra011669	LF	Bra017751	MF1	-	-
A01	1188856	R	73	2.74	utr3	Bra011665	utr3	TE007573	-	-	-	-	-	-	-
A01	1188886	R	76	1.32	utr3	Bra011664	utr3	TE007573	Three	Bra011664	LF	Bra017749	MF1	Bra-1-55-	MF2
A01	1188927	R	76	0	utr3	Bra011664	utr3	TE007573	Three	Bra011664	LF	Bra017749	MF1	Bra-1-55-	MF2
A01	1190437	F	14	0	exon	Bra011664	utr5	TE007573	Three	Bra011664	LF	Bra017749	MF1	Bra-1-55-	MF2
A01	1190443	F	14	0	exon	Bra011664	utr5	TE007573	Three	Bra011664	LF	Bra017749	MF1	Bra-1-55-	MF2
A01	1190450	F	14	0	exon	Bra011664	utr5	TE007573	Three	Bra011664	LF	Bra017749	MF1	Bra-1-55-	MF2
A01	1190461	F	14	0	exon	Bra011664	utr5	TE007573	Three	Bra011664	LF	Bra017749	MF1	Bra-1-55-	MF2
A01	1190480	F	14	0	exon	Bra011664	utr5	TE007573	Three	Bra011664	LF	Bra017749	MF1	Bra-1-55-	MF2
A01	1190494	F	13	0	exon	Bra011664	utr5	TE007573	Three	Bra011664	LF	Bra017749	MF1	Bra-1-55-	MF2
A01	1190497	F	14	0	exon	Bra011664	utr5	TE007573	Three	Bra011664	LF	Bra017749	MF1	Bra-1-55-	MF2
A01	1190503	F	14	0	exon	Bra011664	utr5	TE007573	Three	Bra011664	LF	Bra017749	MF1	Bra-1-55-	MF2
A01	1192721	F	127	0	exon	Bra011663	utr5	TE007571	Single	Bra011663	LF	-	-	-	-
A01	1192783	F	182	0	exon	Bra011663	utr5	TE007571	Single	Bra011663	LF	-	-	-	-
A01	1192937	F	183	0	exon	Bra011663	utr5	TE007571	Single	Bra011663	LF	-	-	-	-
A01	1192981	F	182	0.55	exon	Bra011663	utr5	TE007571	Single	Bra011663	LF	-	-	-	-
A01	1193023	F	47	0	exon	Bra011663	utr5	TE007571	Single	Bra011663	LF	-	-	-	-
A01	1193040	F	47	0	exon	Bra011663	utr5	TE007571	Single	Bra011663	LF	-	-	-	-
A01	1193050	F	47	0	exon	Bra011663	utr5	TE007571	Single	Bra011663	LF	-	-	-	-
A01	1193053	F	47	0	exon	Bra011663	utr5	TE007571	Single	Bra011663	LF	-	-	-	-
A01	1193059	F	47	0	exon	Bra011663	utr5	TE007571	Single	Bra011663	LF	-	-	-	-
A01	1193115	F	20	0	exon	Bra011663	utr5	TE007571	Single	Bra011663	LF	-	-	-	-
A01	1193118	F	19	0	exon	Bra011663	utr5	TE007571	Single	Bra011663	LF	-	-	-	-
A01	1193125	F	20	0	exon	Bra011663	utr5	TE007571	Single	Bra011663	LF	-	-	-	-
A01	1193127	F	20	0	exon	Bra011663	utr5	TE007571	Single	Bra011663	LF	-	-	-	-
A01	1193163	F	67	1.49	exon	Bra011663	utr5	TE007571	Single	Bra011663	LF	-	-	-	-
A01	1201135	F	35	0	promoter	Bra011662	utr3	TE007562	Three	Bra011662	LF	Bra017747	MF1	Bra-1-5-1	MF2
A01	1251554	F	49	0	exon	Bra011651	-	-	Two	Bra011651	LF	Bra017740	MF1	-	-
A01	1251567	F	49	0	exon	Bra011651	-	-	Two	Bra011651	LF	Bra017740	MF1	-	-
A01	1251793	F	49	0	utr3	Bra011651	-	-	Two	Bra011651	LF	Bra017740	MF1	-	-
A01	1251802	F	49	0	utr3	Bra011651	-	-	Two	Bra011651	LF	Bra017740	MF1	-	-
A01	1251805	F	49	0	utr3	Bra011651	-	-	Two	Bra011651	LF	Bra017740	MF1	-	-
A01	1275241	F	13	0	-	-	utr3	TE007529	-	-	-	-	-	-	-
A01	1275349	F	13	0	-	-	utr3	TE007529	-	-	-	-	-	-	-
A01	1275358	F	13	0	-	-	utr3	TE007529	-	-	-	-	-	-	-
A01	1275365	F	13	0	-	-	utr3	TE007529	-	-	-	-	-	-	-
A01	1275392	F	13	0	-	-	utr3	TE007529	-	-	-	-	-	-	-
A01	1275401	F	13	0	-	-	utr3	TE007529	-	-	-	-	-	-	-
A01	1275410	F	13	0	-	-	utr3	TE007529	-	-	-	-	-	-	-
A01	1283685	F	186	0	promoter	Bra011646	utr5	TE007526	Single	Bra011646	LF	-	-	-	-
A01	1283699	F	177	0	promoter	Bra011646	utr5	TE007526	Single	Bra011646	LF	-	-	-	-
A01	1283890	F	186	0	utr5	Bra011646	utr5	TE007526	Single	Bra011646	LF	-	-	-	-
A01	1296120	F	68	0	promoter	Bra011642	-	-	Two	Bra011642	LF	Bra010508	MF2	-	-
A01	1296169	F	14	0	promoter	Bra011642	-	-	Two	Bra011642	LF	Bra010508	MF2	-	-
A01	1296170	F	48	0	promoter	Bra011642	-	-	Two	Bra011642	LF	Bra010508	MF2	-	-
A01	1362023	R	26	0	exon	Bra011625	-	-	Single	Bra011625	LF	-	-	-	-
A01	1362031	R	26	0	exon	Bra011625	-	-	Single	Bra011625	LF	-	-	-	-
A01	1362040	R	26	0	exon	Bra011625	-	-	Single	Bra011625	LF	-	-	-	-
A01	1362042	R	26	0	exon	Bra011625	-	-	Single	Bra011625	LF	-	-	-	-
A01	1362107	R	26	0	utr3	Bra011625	-	-	Single	Bra011625	LF	-	-	-	-
A01	1380956	R	59	23.73	exon	Bra011619	-	-	Two	Bra011619	LF	Bra017716	MF1	-	-
A01	1380997	R	59	0	exon	Bra011619	-	-	Two	Bra011619	LF	Bra017716	MF1	-	-
A01	1381169	R	59	5.08	exon	Bra011619	-	-	Two	Bra011619	LF	Bra017716	MF1	-	-
A01	1381183	R	58	1.72	exon	Bra011619	-	-	Two	Bra011619	LF	Bra017716	MF1	-	-
A01	1381186	R	59	96.61	exon	Bra011619	-	-	Two	Bra011619	LF	Bra017716	MF1	-	-
A01	1381189	R	59	98.31	exon	Bra011619	-	-	Two	Bra011619	LF	Bra017716	MF1	-	-
A01	1381195	R	59	6.78	exon	Bra011619	-	-	Two	Bra011619	LF	Bra017716	MF1	-	-
A01	1381220	R	59	5.08	exon	Bra011619	-	-	Two	Bra011619	LF	Bra017716	MF1	-	-
A01	1401912	F	228	0.44	intron	Bra011616	-	-	Three	Bra011616	LF	Bra017710	MF1	Bra-1-534	MF2
A01	1406153	R	12	0	exon	Bra011615	-	-	Single	Bra011615	LF	-	-	-	-
A01	1406156	R	12	0	exon	Bra011615	-	-	Single	Bra011615	LF	-	-	-	-
A01	1406176	R	12	16.67	exon	Bra011615	-	-	Single	Bra011615	LF	-	-	-	-
A01	1406183	R	12	0	utr3	Bra011615	-	-	Single	Bra011615	LF	-	-	-	-
A01	1406198	R	12	0	utr3	Bra011615	-	-	Single	Bra011615	LF	-	-	-	-
A01	1406243	R	12	0	utr3	Bra011615	-	-	Single	Bra011615	LF	-	-	-	-
A01	1406250	R	12	0	utr3	Bra011615	-	-	Single	Bra011615	LF	-	-	-	-
A01	1431842	F	2125	0.05	exon	Bra011608	utr5	TE007406	Single	Bra011608	LF	-	-	-	-
A01	1431859	F	2124	0	exon	Bra011608	utr5	TE007406	Single	Bra011608	LF	-	-	-	-
A01	1431863	F	2109	0.09	exon	Bra011608	utr5	TE007406	Single	Bra011608	LF	-	-	-	-
A01	1431869	F	2093	0.19	exon	Bra011608	utr5	TE007406	Single	Bra011608	LF	-	-	-	-
A01	1437219	R	44	18.18	promoter	Bra011606	utr5	TE007404	Two	Bra011606	LF	Bra017708	MF1	-	-
A01	1452488	F	29	0	exon	Bra011603	-	-	Two	Bra011603	LF	Bra020811	MF2	-	-
A01	1452503	F	29	0	exon	Bra011603	-	-	Two	Bra011603	LF	Bra020811	MF2	-	-
A01	1452506	F	29	0	exon	Bra011603	-	-	Two	Bra011603	LF	Bra020811	MF2	-	-
A01	1452509	F	29	0	exon	Bra011603	-	-	Two	Bra011603	LF	Bra020811	MF2	-	-
A01	1452519	F	29	0	exon	Bra011603	-	-	Two	Bra011603	LF	Bra020811	MF2	-	-
A01	1452539	F	29	0	exon	Bra011603	-	-	Two	Bra011603	LF	Bra020811	MF2	-	-
A01	1452722	F	29	0	exon	Bra011603	-	-	Two	Bra011603	LF	Bra020811	MF2	-	-
A01	1477748	F	11	0	intron	Bra011598	-	-	Single	Bra011598	LF	-	-	-	-
A01	1477803	F	11	0	exon	Bra011598	-	-	Single	Bra011598	LF	-	-	-	-
A01	1483748	R	12	0	-	-	-	-	-	-	-	-	-	-	-
A01	1483749	R	12	0	-	-	-	-	-	-	-	-	-	-	-
A01	1501666	R	11	0	-	-	-	-	-	-	-	-	-	-	-
A01	1501687	R	11	0	-	-	-	-	-	-	-	-	-	-	-
A01	1501697	R	11	0	-	-	-	-	-	-	-	-	-	-	-
A01	1501706	R	11	0	-	-	-	-	-	-	-	-	-	-	-
A01	1504620	R	21	100	-	-	Transposon	TE007335	-	-	-	-	-	-	-
A01	1504637	R	21	100	-	-	Transposon	TE007335	-	-	-	-	-	-	-
A01	1504650	R	21	100	-	-	Transposon	TE007335	-	-	-	-	-	-	-
A01	1504653	R	21	100	-	-	Transposon	TE007335	-	-	-	-	-	-	-
A01	1504661	R	21	90.48	-	-	Transposon	TE007335	-	-	-	-	-	-	-
A01	1504676	R	21	95.24	-	-	Transposon	TE007335	-	-	-	-	-	-	-
A01	1504686	R	21	100	-	-	Transposon	TE007335	-	-	-	-	-	-	-
A01	1504690	R	21	100	-	-	Transposon	TE007335	-	-	-	-	-	-	-
A01	1504693	R	21	95.24	-	-	Transposon	TE007335	-	-	-	-	-	-	-
A01	1504765	R	21	85.71	-	-	Transposon	TE007335	-	-	-	-	-	-	-
A01	1504769	R	21	85.71	-	-	Transposon	TE007335	-	-	-	-	-	-	-
A01	1504797	R	21	100	-	-	Transposon	TE007335	-	-	-	-	-	-	-
A01	1511252	R	74	78.38	utr5	Bra011594	utr5	TE007320	Single	Bra011594	LF	-	-	-	-
A01	1511295	R	74	81.08	utr5	Bra011594	utr5	TE007320	Single	Bra011594	LF	-	-	-	-
A01	1511399	R	74	79.73	utr5	Bra011594	utr5	TE007320	Single	Bra011594	LF	-	-	-	-
A01	1511402	R	74	81.08	utr5	Bra011594	utr5	TE007320	Single	Bra011594	LF	-	-	-	-
A01	1518079	R	14	0	exon	Bra011592	utr5	TE007311	Two	Bra011592	LF	Bra020803	MF2	-	-
A01	1522508	F	31	0	-	-	utr3	TE007308	-	-	-	-	-	-	-
A01	1522777	F	31	0	-	-	utr5	TE007306	-	-	-	-	-	-	-
A01	1540884	F	34	0	exon	Bra011586	-	-	Two	Bra011586	LF	Bra034676	MF2	-	-
A01	1540920	F	34	0	exon	Bra011586	-	-	Two	Bra011586	LF	Bra034676	MF2	-	-
A01	1540922	F	34	0	exon	Bra011586	-	-	Two	Bra011586	LF	Bra034676	MF2	-	-
A01	1540991	F	34	5.88	exon	Bra011586	-	-	Two	Bra011586	LF	Bra034676	MF2	-	-
A01	1540993	F	34	0	exon	Bra011586	-	-	Two	Bra011586	LF	Bra034676	MF2	-	-
A01	1546158	R	35	0	exon	Bra011585	Transposon	TE007282	Three	Bra011585	LF	Bra017697	MF1	Bra-34675	MF2
A01	1546182	R	35	0	exon	Bra011585	Transposon	TE007282	Three	Bra011585	LF	Bra017697	MF1	Bra-34675	MF2
A01	1546185	R	35	0	exon	Bra011585	Transposon	TE007282	Three	Bra011585	LF	Bra017697	MF1	Bra-34675	MF2
A01	1546221	R	35	0	exon	Bra011585	utr3	TE007282	Three	Bra011585	LF	Bra017697	MF1	Bra-34675	MF2
A01	1546298	R	41	0	promoter	Bra011585	utr3	TE007282	Three	Bra011585	LF	Bra017697	MF1	Bra-34675	MF2
A01	1552737	F	123	100	-	-	Transposon	TE007275	-	-	-	-	-	-	-
A01	1552751	F	123	97.56	-	-	Transposon	TE007275	-	-	-	-	-	-	-
A01	1552800	F	123	93.5	-	-	Transposon	TE007275	-	-	-	-	-	-	-
A01	1552806	F	123	97.56	-	-	Transposon	TE007275	-	-	-	-	-	-	-
A01	1552829	F	123	96.75	-	-	Transposon	TE007275	-	-	-	-	-	-	-
A01	1552842	F	123	99.19	-	-	utr3	TE007275	-	-	-	-	-	-	-
A01	1552845	F	123	96.75	-	-	utr3	TE007275	-	-	-	-	-	-	-
A01	1552887	F	120	100	-	-	utr5	TE007273	-	-	-	-	-	-	-
A01	1552890	F	120	100	-	-	utr5	TE007273	-	-	-	-	-	-	-
A01	1572060	F	29	100	-	-	Transposon	TE007258	-	-	-	-	-	-	-
A01	1572076	F	29	100	-	-	Transposon	TE007258	-	-	-	-	-	-	-
A01	1572079	F	29	100	-	-	Transposon	TE007258	-	-	-	-	-	-	-
A01	1572091	F	29	96.55	-	-	Transposon	TE007258	-	-	-	-	-	-	-
A01	1572097	F	29	93.1	-	-	Transposon	TE007258	-	-	-	-	-	-	-
A01	1572101	F	29	100	-	-	Transposon	TE007258	-	-	-	-	-	-	-
A01	1572108	F	29	100	-	-	Transposon	TE007258	-	-	-	-	-	-	-
A01	1572113	F	29	100	-	-	Transposon	TE007258	-	-	-	-	-	-	-
A01	1572121	F	29	100	-	-	Transposon	TE007258	-	-	-	-	-	-	-
A01	1572123	F	29	100	-	-	Transposon	TE007258	-	-	-	-	-	-	-
A01	1572131	F	29	89.66	-	-	Transposon	TE007256	-	-	-	-	-	-	-
A01	1572150	F	29	100	-	-	Transposon	TE007256	-	-	-	-	-	-	-
A01	1572161	F	29	100	-	-	Transposon	TE007256	-	-	-	-	-	-	-
A01	1572164	F	29	100	-	-	Transposon	TE007256	-	-	-	-	-	-	-
A01	1575236	F	145	0	exon	Bra011581	-	-	Two	Bra011581	LF	Bra034669	MF2	-	-
A01	1575243	F	144	0.69	exon	Bra011581	-	-	Two	Bra011581	LF	Bra034669	MF2	-	-
A01	1575273	F	145	44.83	exon	Bra011581	-	-	Two	Bra011581	LF	Bra034669	MF2	-	-
A01	1575420	F	144	0	exon	Bra011581	-	-	Two	Bra011581	LF	Bra034669	MF2	-	-
A01	1575435	F	144	0	exon	Bra011581	-	-	Two	Bra011581	LF	Bra034669	MF2	-	-
A01	1575444	F	143	28.67	exon	Bra011581	-	-	Two	Bra011581	LF	Bra034669	MF2	-	-
A01	1575447	F	143	0	exon	Bra011581	-	-	Two	Bra011581	LF	Bra034669	MF2	-	-
A01	1575453	F	143	0	exon	Bra011581	-	-	Two	Bra011581	LF	Bra034669	MF2	-	-
A01	1575480	F	143	0	exon	Bra011581	-	-	Two	Bra011581	LF	Bra034669	MF2	-	-
A01	1575505	R	19	0	exon	Bra011581	-	-	Two	Bra011581	LF	Bra034669	MF2	-	-
A01	1575517	R	19	5.26	exon	Bra011581	-	-	Two	Bra011581	LF	Bra034669	MF2	-	-
A01	1575537	R	19	0	exon	Bra011581	-	-	Two	Bra011581	LF	Bra034669	MF2	-	-
A01	1575539	R	19	0	exon	Bra011581	-	-	Two	Bra011581	LF	Bra034669	MF2	-	-
A01	1575544	R	19	0	exon	Bra011581	-	-	Two	Bra011581	LF	Bra034669	MF2	-	-
A01	1575548	R	19	0	exon	Bra011581	-	-	Two	Bra011581	LF	Bra034669	MF2	-	-
A01	1575651	R	19	0	utr3	Bra011581	-	-	Two	Bra011581	LF	Bra034669	MF2	-	-
A01	1578407	F	687	0	utr3	Bra011580	-	-	Two	Bra011580	LF	Bra034668	MF2	-	-
A01	1578599	F	687	0.29	utr3	Bra011580	-	-	Two	Bra011580	LF	Bra034668	MF2	-	-
A01	1578632	F	687	0	utr3	Bra011580	-	-	Two	Bra011580	LF	Bra034668	MF2	-	-
A01	1598866	R	10	0	exon	Bra011579	utr3	TE007223	Single	Bra011579	LF	-	-	-	-
A01	1598878	R	10	0	exon	Bra011579	utr3	TE007223	Single	Bra011579	LF	-	-	-	-
A01	1599049	R	10	0	exon	Bra011579	-	-	Single	Bra011579	LF	-	-	-	-
A01	1599374	F	20	0	utr5	Bra011579	-	-	Single	Bra011579	LF	-	-	-	-
A01	1599498	F	20	0	utr5	Bra011579	-	-	Single	Bra011579	LF	-	-	-	-
A01	1603763	F	58	0	utr5	Bra011577	utr3	TE007220	Two	Bra011577	LF	Bra017687	MF1	-	-
A01	1603782	F	58	0	promoter	Bra011577	utr3	TE007220	Two	Bra011577	LF	Bra017687	MF1	-	-
A01	1618377	F	14	64.29	utr3	Bra011574	-	-	Two	Bra011574	LF	Bra034667	MF2	-	-
A01	1618472	F	14	0	utr3	Bra011574	-	-	Two	Bra011574	LF	Bra034667	MF2	-	-
A01	1651780	R	47	0	exon	Bra011566	utr5	TE007190	Three	Bra011566	LF	Bra017681	MF1	Bra-34658	MF2
A01	1651787	R	47	0	exon	Bra011566	utr5	TE007190	Three	Bra011566	LF	Bra017681	MF1	Bra-34658	MF2
A01	1651870	R	47	0	exon	Bra011566	utr5	TE007190	Three	Bra011566	LF	Bra017681	MF1	Bra-34658	MF2
A01	1651904	R	47	0	exon	Bra011566	utr5	TE007190	Three	Bra011566	LF	Bra017681	MF1	Bra-34658	MF2
A01	1651922	R	47	0	exon	Bra011566	utr5	TE007190	Three	Bra011566	LF	Bra017681	MF1	Bra-34658	MF2
A01	1651928	R	47	0	exon	Bra011566	utr5	TE007190	Three	Bra011566	LF	Bra017681	MF1	Bra-34658	MF2
A01	1707009	R	584	0	promoter	Bra011554	utr3	TE007122	-	-	-	-	-	-	-
A01	1707018	R	583	0.51	promoter	Bra011554	utr3	TE007122	-	-	-	-	-	-	-
A01	1707112	R	584	0.17	exon	Bra011554	utr3	TE007122	-	-	-	-	-	-	-
A01	1707125	R	584	0	exon	Bra011554	utr3	TE007122	-	-	-	-	-	-	-
A01	1707145	R	484	0.62	exon	Bra011554	utr3	TE007122	-	-	-	-	-	-	-
A01	1707158	R	583	1.2	exon	Bra011554	utr3	TE007122	-	-	-	-	-	-	-
A01	1707163	R	583	17.5	exon	Bra011554	utr3	TE007122	-	-	-	-	-	-	-
A01	1707166	R	584	9.25	exon	Bra011554	utr3	TE007122	-	-	-	-	-	-	-
A01	1726967	F	324	0	intron	Bra011548	-	-	-	-	-	-	-	-	-
A01	1748361	R	36	0	exon	Bra011544	-	-	Three	Bra011544	LF	Bra017663	MF1	Bra-34638	MF2
A01	1748364	R	35	0	exon	Bra011544	-	-	Three	Bra011544	LF	Bra017663	MF1	Bra-34638	MF2
A01	1748381	R	35	0	exon	Bra011544	-	-	Three	Bra011544	LF	Bra017663	MF1	Bra-34638	MF2
A01	1748412	R	35	2.86	exon	Bra011544	-	-	Three	Bra011544	LF	Bra017663	MF1	Bra-34638	MF2
A01	1748415	R	34	0	exon	Bra011544	-	-	Three	Bra011544	LF	Bra017663	MF1	Bra-34638	MF2
A01	1748643	R	36	0	promoter	Bra011544	-	-	Three	Bra011544	LF	Bra017663	MF1	Bra-34638	MF2
A01	1771800	R	10	50	-	-	-	-	-	-	-	-	-	-	-
A01	1786678	R	1272	0.24	promoter	Bra011536	utr3	TE007067	Three	Bra011536	LF	Bra017658	MF1	Bra-34628	MF2
A01	1786682	R	1272	0.08	promoter	Bra011536	utr3	TE007067	Three	Bra011536	LF	Bra017658	MF1	Bra-34628	MF2
A01	1786685	R	1272	0	promoter	Bra011536	utr3	TE007067	Three	Bra011536	LF	Bra017658	MF1	Bra-34628	MF2
A01	1786701	R	1272	0	promoter	Bra011536	utr3	TE007067	Three	Bra011536	LF	Bra017658	MF1	Bra-34628	MF2
A01	1810113	R	435	0	promoter	Bra011530	utr5	TE007051	Two	Bra011530	LF	Bra017657	MF1	-	-
A01	1810128	R	435	0.46	promoter	Bra011530	utr5	TE007051	Two	Bra011530	LF	Bra017657	MF1	-	-
A01	1810131	R	435	0	promoter	Bra011530	utr5	TE007051	Two	Bra011530	LF	Bra017657	MF1	-	-
A01	1810134	R	435	0	promoter	Bra011530	utr5	TE007051	Two	Bra011530	LF	Bra017657	MF1	-	-
A01	1859804	F	1050	93.43	-	-	-	-	-	-	-	-	-	-	-
A01	1859816	F	1050	98	-	-	-	-	-	-	-	-	-	-	-
A01	1859831	F	1050	97.33	-	-	-	-	-	-	-	-	-	-	-
A01	1859856	F	1047	97.9	-	-	-	-	-	-	-	-	-	-	-
A01	1859924	F	1050	97.52	-	-	-	-	-	-	-	-	-	-	-
A01	1859930	F	1049	97.14	-	-	-	-	-	-	-	-	-	-	-
A01	1859932	F	1050	98.86	-	-	-	-	-	-	-	-	-	-	-
A01	1859945	F	1050	98.95	-	-	-	-	-	-	-	-	-	-	-
A01	1859951	F	1050	98	-	-	-	-	-	-	-	-	-	-	-
A01	1859978	F	1049	97.33	-	-	-	-	-	-	-	-	-	-	-
A01	1859981	F	1039	97.31	-	-	-	-	-	-	-	-	-	-	-
A01	1860020	F	20	100	-	-	-	-	-	-	-	-	-	-	-
A01	1860045	F	20	100	-	-	-	-	-	-	-	-	-	-	-
A01	1860057	F	20	100	-	-	-	-	-	-	-	-	-	-	-
A01	1860173	F	20	100	-	-	-	-	-	-	-	-	-	-	-
A01	1860176	F	20	100	-	-	-	-	-	-	-	-	-	-	-
A01	1860201	F	20	95	-	-	-	-	-	-	-	-	-	-	-
A01	1860205	F	20	100	-	-	-	-	-	-	-	-	-	-	-
A01	1860221	F	20	100	-	-	-	-	-	-	-	-	-	-	-
A01	1860236	F	20	100	-	-	-	-	-	-	-	-	-	-	-
A01	1874146	R	50	98	promoter	Bra011512	Transposon	TE007001	Single	Bra011512	LF	-	-	-	-
A01	1874210	R	51	96.08	utr5	Bra011512	Transposon	TE007001	Single	Bra011512	LF	-	-	-	-
A01	1887436	F	77	0	exon	Bra011509	-	-	Single	Bra011509	LF	-	-	-	-
A01	1912895	F	22	95.45	exon	Bra011504	-	-	Single	Bra011504	LF	-	-	-	-
A01	1920567	F	29	100	intron	Bra011502	Transposon	TE006969	Single	Bra011502	LF	-	-	-	-
A01	1920585	F	34	100	intron	Bra011502	Transposon	TE006969	Single	Bra011502	LF	-	-	-	-
A01	1920617	F	21	100	intron	Bra011502	Transposon	TE006969	Single	Bra011502	LF	-	-	-	-
A01	1920618	F	14	100	intron	Bra011502	Transposon	TE006969	Single	Bra011502	LF	-	-	-	-
A01	1954503	R	134	97.01	exon	Bra011491	utr3	TE006910	Single	Bra011491	LF	-	-	-	-
A01	1954521	R	134	96.27	exon	Bra011491	utr3	TE006910	Single	Bra011491	LF	-	-	-	-
A01	1954524	R	134	97.01	exon	Bra011491	utr3	TE006910	Single	Bra011491	LF	-	-	-	-
A01	1954708	R	134	98.51	exon	Bra011491	utr3	TE006910	Single	Bra011491	LF	-	-	-	-
A01	1954712	R	134	100	exon	Bra011491	utr3	TE006910	Single	Bra011491	LF	-	-	-	-
A01	1954749	R	134	98.51	exon	Bra011491	utr3	TE006910	Single	Bra011491	LF	-	-	-	-
A01	1954780	F	15	93.33	exon	Bra011491	utr3	TE006910	Single	Bra011491	LF	-	-	-	-
A01	1954807	F	15	100	exon	Bra011491	utr3	TE006910	Single	Bra011491	LF	-	-	-	-
A01	1954981	F	15	100	exon	Bra011491	-	-	Single	Bra011491	LF	-	-	-	-
A01	1954984	F	15	93.33	exon	Bra011491	-	-	Single	Bra011491	LF	-	-	-	-
A01	1968218	F	18	0	utr5	Bra011488	utr5	TE006886	Two	Bra011488	LF	Bra034603	MF2	-	-
A01	1968221	F	18	0	utr5	Bra011488	utr5	TE006886	Two	Bra011488	LF	Bra034603	MF2	-	-
A01	1968224	F	18	0	utr5	Bra011488	utr5	TE006886	Two	Bra011488	LF	Bra034603	MF2	-	-
A01	1968233	F	18	0	utr5	Bra011488	utr5	TE006886	Two	Bra011488	LF	Bra034603	MF2	-	-
A01	1968236	F	18	0	utr5	Bra011488	utr5	TE006886	Two	Bra011488	LF	Bra034603	MF2	-	-
A01	1968239	F	18	0	utr5	Bra011488	utr5	TE006886	Two	Bra011488	LF	Bra034603	MF2	-	-
A01	1968272	F	12	0	utr5	Bra011488	utr5	TE006886	Two	Bra011488	LF	Bra034603	MF2	-	-
A01	1968286	F	12	0	utr5	Bra011488	utr5	TE006886	Two	Bra011488	LF	Bra034603	MF2	-	-
A01	1968364	F	18	0	utr5	Bra011488	utr5	TE006886	Two	Bra011488	LF	Bra034603	MF2	-	-
A01	1968389	F	18	0	utr5	Bra011488	utr5	TE006886	Two	Bra011488	LF	Bra034603	MF2	-	-
A01	1981386	R	70	0	-	-	utr5	TE006884	-	-	-	-	-	-	-
A01	1981574	R	70	100	-	-	Transposon	TE006884	-	-	-	-	-	-	-
A01	1981589	R	70	98.57	-	-	Transposon	TE006884	-	-	-	-	-	-	-
A01	1981597	R	70	97.14	-	-	Transposon	TE006884	-	-	-	-	-	-	-
A01	1981600	R	70	97.14	-	-	Transposon	TE006884	-	-	-	-	-	-	-
A01	1981621	R	70	100	-	-	Transposon	TE006884	-	-	-	-	-	-	-
A01	1982614	F	44	100	-	-	utr5	TE006880	-	-	-	-	-	-	-
A01	1982615	R	28	100	-	-	utr5	TE006880	-	-	-	-	-	-	-
A01	1982617	F	44	90.91	-	-	utr5	TE006880	-	-	-	-	-	-	-
A01	1982618	R	28	100	-	-	utr5	TE006880	-	-	-	-	-	-	-
A01	1982861	F	44	97.73	-	-	utr5	TE006880	-	-	-	-	-	-	-
A01	1982862	R	28	92.86	-	-	utr5	TE006880	-	-	-	-	-	-	-
A01	1982863	F	44	100	-	-	utr5	TE006880	-	-	-	-	-	-	-
A01	1982864	R	28	100	-	-	utr5	TE006880	-	-	-	-	-	-	-
A01	1986502	R	10	0	exon	Bra011486	-	-	Two	Bra011486	LF	Bra017622	MF1	-	-
A01	1986674	R	10	100	exon	Bra011486	-	-	Two	Bra011486	LF	Bra017622	MF1	-	-
A01	1986676	R	10	100	exon	Bra011486	-	-	Two	Bra011486	LF	Bra017622	MF1	-	-
A01	1987860	F	11	0	utr3	Bra011485	utr5	TE006875	Two	Bra011485	LF	Bra017621	MF1	-	-
A01	2002428	F	15	0	utr3	Bra011482	-	-	Three	Bra011482	LF	Bra017616	MF1	Bra-34593	MF2
A01	2002442	F	15	0	utr3	Bra011482	-	-	Three	Bra011482	LF	Bra017616	MF1	Bra-34593	MF2
A01	2002461	F	15	0	utr3	Bra011482	-	-	Three	Bra011482	LF	Bra017616	MF1	Bra-34593	MF2
A01	2002463	F	15	0	utr3	Bra011482	-	-	Three	Bra011482	LF	Bra017616	MF1	Bra-34593	MF2
A01	2002607	F	15	0	exon	Bra011482	-	-	Three	Bra011482	LF	Bra017616	MF1	Bra-34593	MF2
A01	2002623	F	15	0	exon	Bra011482	-	-	Three	Bra011482	LF	Bra017616	MF1	Bra-34593	MF2
A01	2002641	F	15	0	exon	Bra011482	-	-	Three	Bra011482	LF	Bra017616	MF1	Bra-34593	MF2
A01	2002821	R	17	0	promoter	Bra011482	-	-	Three	Bra011482	LF	Bra017616	MF1	Bra-34593	MF2
A01	2079606	R	112	1.79	utr3	Bra011462	-	-	Two	Bra011462	LF	Bra023945	MF1	-	-
A01	2079626	R	108	0	utr3	Bra011462	-	-	Two	Bra011462	LF	Bra023945	MF1	-	-
A01	2079739	R	92	0	exon	Bra011462	-	-	Two	Bra011462	LF	Bra023945	MF1	-	-
A01	2079763	R	92	0	exon	Bra011462	-	-	Two	Bra011462	LF	Bra023945	MF1	-	-
A01	2079943	R	19	0	exon	Bra011462	-	-	Two	Bra011462	LF	Bra023945	MF1	-	-
A01	2094622	R	110	0	exon	Bra011457	-	-	Single	Bra011457	LF	-	-	-	-
A01	2094654	R	110	0	exon	Bra011457	-	-	Single	Bra011457	LF	-	-	-	-
A01	2142260	F	908	97.91	-	-	-	-	-	-	-	-	-	-	-
A01	2142489	R	24	95.83	-	-	-	-	-	-	-	-	-	-	-
A01	2142547	F	205	97.56	-	-	-	-	-	-	-	-	-	-	-
A01	2142548	R	24	95.83	-	-	-	-	-	-	-	-	-	-	-
A01	2142695	F	205	97.07	-	-	-	-	-	-	-	-	-	-	-
A01	2142696	R	25	100	-	-	-	-	-	-	-	-	-	-	-
A01	2142703	F	205	97.07	-	-	-	-	-	-	-	-	-	-	-
A01	2142704	R	25	96	-	-	-	-	-	-	-	-	-	-	-
A01	2142725	F	204	97.06	-	-	-	-	-	-	-	-	-	-	-
A01	2142726	R	25	96	-	-	-	-	-	-	-	-	-	-	-
A01	2142737	F	205	96.59	-	-	-	-	-	-	-	-	-	-	-
A01	2142738	R	25	100	-	-	-	-	-	-	-	-	-	-	-
A01	2142753	F	205	100	-	-	-	-	-	-	-	-	-	-	-
A01	2142754	R	25	100	-	-	-	-	-	-	-	-	-	-	-
A01	2165381	F	10	90	exon	Bra011439	Transposon	TE006775	Three	Bra011439	LF	Bra037006	MF1	Bra-34562	MF2
A01	2176157	R	26	0	exon	Bra011435	-	-	Single	Bra011435	LF	-	-	-	-
A01	2176160	R	26	0	exon	Bra011435	-	-	Single	Bra011435	LF	-	-	-	-
A01	2176174	R	26	0	exon	Bra011435	-	-	Single	Bra011435	LF	-	-	-	-
A01	2176195	R	26	0	exon	Bra011435	-	-	Single	Bra011435	LF	-	-	-	-
A01	2176203	R	26	0	exon	Bra011435	-	-	Single	Bra011435	LF	-	-	-	-
A01	2181720	R	573	0	exon	Bra011434	Transposon	TE006769	Single	Bra011434	LF	-	-	-	-
A01	2181723	R	573	0	exon	Bra011434	Transposon	TE006769	Single	Bra011434	LF	-	-	-	-
A01	2181733	R	572	0	exon	Bra011434	Transposon	TE006769	Single	Bra011434	LF	-	-	-	-
A01	2181739	R	573	0	exon	Bra011434	Transposon	TE006769	Single	Bra011434	LF	-	-	-	-
A01	2181743	R	573	0.17	exon	Bra011434	Transposon	TE006769	Single	Bra011434	LF	-	-	-	-
A01	2181754	R	571	0.35	exon	Bra011434	Transposon	TE006769	Single	Bra011434	LF	-	-	-	-
A01	2181787	R	571	0	exon	Bra011434	Transposon	TE006769	Single	Bra011434	LF	-	-	-	-
A01	2181969	R	572	0	intron	Bra011434	utr5	TE006769	Single	Bra011434	LF	-	-	-	-
A01	2181989	R	572	0	intron	Bra011434	utr5	TE006769	Single	Bra011434	LF	-	-	-	-
A01	2204908	R	18	0	exon	Bra011429	-	-	Single	Bra011429	LF	-	-	-	-
A01	2204961	R	18	100	intron	Bra011429	-	-	Single	Bra011429	LF	-	-	-	-
A01	2205146	R	18	100	exon	Bra011429	-	-	Single	Bra011429	LF	-	-	-	-
A01	2205148	R	18	100	exon	Bra011429	-	-	Single	Bra011429	LF	-	-	-	-
A01	2205155	R	18	94.44	exon	Bra011429	-	-	Single	Bra011429	LF	-	-	-	-
A01	2215741	F	82	0	utr5	Bra011427	-	-	Three	Bra011427	LF	Bra037014	MF1	Bra-34552-TA	MF2
A01	2215747	F	82	0	utr5	Bra011427	-	-	Three	Bra011427	LF	Bra037014	MF1	Bra-34552-TA	MF2
A01	2215789	F	82	0	utr5	Bra011427	utr3	TE006747	Three	Bra011427	LF	Bra037014	MF1	Bra-34552-TA	MF2
A01	2215792	F	82	0	utr5	Bra011427	utr3	TE006747	Three	Bra011427	LF	Bra037014	MF1	Bra-34552-TA	MF2
A01	2215795	F	82	0	utr5	Bra011427	utr3	TE006747	Three	Bra011427	LF	Bra037014	MF1	Bra-34552-TA	MF2
A01	2216032	F	82	0	utr5	Bra011427	utr3	TE006747	Three	Bra011427	LF	Bra037014	MF1	Bra-34552-TA	MF2
A01	2216037	F	82	0	utr5	Bra011427	utr3	TE006747	Three	Bra011427	LF	Bra037014	MF1	Bra-34552-TA	MF2
A01	2216048	F	82	0	promoter	Bra011427	utr3	TE006747	Three	Bra011427	LF	Bra037014	MF1	Bra-34552-TA	MF2
A01	2216073	F	82	0	promoter	Bra011427	utr3	TE006747	Three	Bra011427	LF	Bra037014	MF1	Bra-34552-TA	MF2
A01	2220068	R	11	0	intron	Bra011427	utr3	TE006743	Three	Bra011427	LF	Bra037014	MF1	Bra-34552-TA	MF2
A01	2266663	F	103	98.06	-	-	-	-	-	-	-	-	-	-	-
A01	2266688	F	103	100	-	-	-	-	-	-	-	-	-	-	-
A01	2266904	F	103	99.03	utr5	Bra011415	-	-	Single	Bra011415	LF	-	-	-	-
A01	2266929	F	103	97.09	utr5	Bra011415	-	-	Single	Bra011415	LF	-	-	-	-
A01	2266944	F	103	98.06	utr5	Bra011415	-	-	Single	Bra011415	LF	-	-	-	-
A01	2266976	F	100	97	utr5	Bra011415	-	-	Single	Bra011415	LF	-	-	-	-
A01	2287845	F	44	0	utr3	Bra011410	-	-	Single	Bra011410	LF	-	-	-	-
A01	2287918	F	53	0	utr3	Bra011410	-	-	Single	Bra011410	LF	-	-	-	-
A01	2287928	F	53	0	utr3	Bra011410	-	-	Single	Bra011410	LF	-	-	-	-
A01	2287945	F	51	0	utr3	Bra011410	-	-	Single	Bra011410	LF	-	-	-	-
A01	2320055	F	10	0	exon	Bra011404	-	-	Three	Bra011404	LF	Bra037030	MF1	Bra-34543	MF2
A01	2320122	F	10	0	promoter	Bra011404	-	-	Three	Bra011404	LF	Bra037030	MF1	Bra-34543	MF2
A01	2320167	F	10	0	promoter	Bra011404	-	-	Three	Bra011404	LF	Bra037030	MF1	Bra-34543	MF2
A01	2320170	F	10	0	promoter	Bra011404	-	-	Three	Bra011404	LF	Bra037030	MF1	Bra-34543	MF2
A01	2320185	F	10	0	promoter	Bra011404	-	-	Three	Bra011404	LF	Bra037030	MF1	Bra-34543	MF2
A01	2321488	R	14	0	-	-	-	-	-	-	-	-	-	-	-
A01	2321554	R	14	0	-	-	-	-	-	-	-	-	-	-	-
A01	2321598	R	14	0	-	-	-	-	-	-	-	-	-	-	-
A01	2333012	F	11	100	-	-	utr3	TE006702	-	-	-	-	-	-	-
A01	2333106	F	11	100	-	-	utr3	TE006702	-	-	-	-	-	-	-
A01	2333132	F	11	90.91	-	-	utr3	TE006702	-	-	-	-	-	-	-
A01	2335769	R	12	100	-	-	-	-	-	-	-	-	-	-	-
A01	2335919	R	12	100	-	-	-	-	-	-	-	-	-	-	-
A01	2356881	F	14	0	utr3	Bra011395	-	-	Single	Bra011395	LF	-	-	-	-
A01	2356907	F	14	0	utr3	Bra011395	-	-	Single	Bra011395	LF	-	-	-	-
A01	2356915	F	14	0	utr3	Bra011395	-	-	Single	Bra011395	LF	-	-	-	-
A01	2356941	F	14	0	utr3	Bra011395	-	-	Single	Bra011395	LF	-	-	-	-
A01	2356951	F	14	0	utr3	Bra011395	-	-	Single	Bra011395	LF	-	-	-	-
A01	2366967	F	79	0	exon	Bra011393	-	-	Two	Bra011393	LF	Bra037037	MF1	-	-
A01	2366981	F	80	0	exon	Bra011393	-	-	Two	Bra011393	LF	Bra037037	MF1	-	-
A01	2366984	F	80	0	exon	Bra011393	-	-	Two	Bra011393	LF	Bra037037	MF1	-	-
A01	2367101	F	81	0	exon	Bra011393	-	-	Two	Bra011393	LF	Bra037037	MF1	-	-
A01	2367107	F	80	0	exon	Bra011393	-	-	Two	Bra011393	LF	Bra037037	MF1	-	-
A01	2367128	F	81	0	exon	Bra011393	-	-	Two	Bra011393	LF	Bra037037	MF1	-	-
A01	2367131	F	81	0	exon	Bra011393	-	-	Two	Bra011393	LF	Bra037037	MF1	-	-
A01	2367134	F	81	0	exon	Bra011393	-	-	Two	Bra011393	LF	Bra037037	MF1	-	-
A01	2367137	F	81	0	exon	Bra011393	-	-	Two	Bra011393	LF	Bra037037	MF1	-	-
A01	2367158	F	81	1.23	exon	Bra011393	-	-	Two	Bra011393	LF	Bra037037	MF1	-	-
A01	2367161	F	81	1.23	exon	Bra011393	-	-	Two	Bra011393	LF	Bra037037	MF1	-	-
A01	2367164	F	81	0	exon	Bra011393	-	-	Two	Bra011393	LF	Bra037037	MF1	-	-
A01	2395125	F	12	0	intron	Bra011388	-	-	Single	Bra011388	LF	-	-	-	-
A01	2540147	R	23	100	-	-	-	-	-	-	-	-	-	-	-
A01	2540337	R	23	100	-	-	-	-	-	-	-	-	-	-	-
A01	2540360	R	23	100	-	-	-	-	-	-	-	-	-	-	-
A01	2540373	R	23	95.65	-	-	-	-	-	-	-	-	-	-	-
A01	2540384	R	23	95.65	-	-	-	-	-	-	-	-	-	-	-
A01	2540387	R	23	91.3	-	-	-	-	-	-	-	-	-	-	-
A01	2540417	R	286	97.55	-	-	-	-	-	-	-	-	-	-	-
A01	2540422	R	286	96.5	-	-	-	-	-	-	-	-	-	-	-
A01	2540449	R	286	97.9	-	-	-	-	-	-	-	-	-	-	-
A01	2540455	R	286	97.2	-	-	-	-	-	-	-	-	-	-	-
A01	2560646	R	69	0	utr5	Bra011361	-	-	Three	Bra011361	LF	Bra037050	MF1	Bra-4--88	MF2
A01	2560651	R	69	0	utr5	Bra011361	-	-	Three	Bra011361	LF	Bra037050	MF1	Bra-4--88	MF2
A01	2560673	R	69	0	utr5	Bra011361	-	-	Three	Bra011361	LF	Bra037050	MF1	Bra-4--88	MF2
A01	2560890	R	68	0	promoter	Bra011361	-	-	Three	Bra011361	LF	Bra037050	MF1	Bra-4--88	MF2
A01	2560893	R	69	0	promoter	Bra011361	-	-	Three	Bra011361	LF	Bra037050	MF1	Bra-4--88	MF2
A01	2560919	R	69	0	promoter	Bra011361	-	-	Three	Bra011361	LF	Bra037050	MF1	Bra-4--88	MF2
A01	2560929	R	69	0	promoter	Bra011361	-	-	Three	Bra011361	LF	Bra037050	MF1	Bra-4--88	MF2
A01	2608507	F	120	89.17	utr3	Bra011351	-	-	Single	Bra011351	LF	-	-	-	-
A01	2608529	F	120	64.17	utr3	Bra011351	-	-	Single	Bra011351	LF	-	-	-	-
A01	2608607	F	120	0	utr3	Bra011351	-	-	Single	Bra011351	LF	-	-	-	-
A01	2608647	F	120	0	exon	Bra011351	-	-	Single	Bra011351	LF	-	-	-	-
A01	2608668	F	120	0	exon	Bra011351	-	-	Single	Bra011351	LF	-	-	-	-
A01	2608671	F	119	0	exon	Bra011351	-	-	Single	Bra011351	LF	-	-	-	-
A01	2621182	R	136	0	promoter	Bra011349	-	-	Single	Bra011349	LF	-	-	-	-
A01	2621188	R	136	0	promoter	Bra011349	-	-	Single	Bra011349	LF	-	-	-	-
A01	2621222	R	136	0	promoter	Bra011349	-	-	Single	Bra011349	LF	-	-	-	-
A01	2621368	R	136	0	intron	Bra011349	-	-	Single	Bra011349	LF	-	-	-	-
A01	2621382	R	136	0	intron	Bra011349	-	-	Single	Bra011349	LF	-	-	-	-
A01	2621408	R	135	0	intron	Bra011349	-	-	Single	Bra011349	LF	-	-	-	-
A01	2624439	R	28	0	exon	Bra011348	-	-	Single	Bra011348	LF	-	-	-	-
A01	2624463	R	28	0	exon	Bra011348	-	-	Single	Bra011348	LF	-	-	-	-
A01	2624562	R	27	0	exon	Bra011348	-	-	Single	Bra011348	LF	-	-	-	-
A01	2624589	R	28	0	exon	Bra011348	-	-	Single	Bra011348	LF	-	-	-	-
A01	2624609	R	28	57.14	exon	Bra011348	-	-	Single	Bra011348	LF	-	-	-	-
A01	2624620	R	28	100	exon	Bra011348	-	-	Single	Bra011348	LF	-	-	-	-
A01	2624624	R	28	0	exon	Bra011348	-	-	Single	Bra011348	LF	-	-	-	-
A01	2632618	R	14	0	exon	Bra011347	utr3	TE006551	Single	Bra011347	LF	-	-	-	-
A01	2632884	R	13	0	exon	Bra011347	utr3	TE006551	Single	Bra011347	LF	-	-	-	-
A01	2644117	F	12	100	exon	Bra011345	utr3	TE006545	Two	Bra011345	LF	Bra023952	MF1	-	-
A01	2644129	F	12	91.67	exon	Bra011345	utr3	TE006545	Two	Bra011345	LF	Bra023952	MF1	-	-
A01	2665192	F	177	0	utr5	Bra011338	utr3	TE006535	Three	Bra011338	LF	Bra023953	MF1	Bra-4--75	MF2
A01	2665219	F	178	0	utr5	Bra011338	utr3	TE006535	Three	Bra011338	LF	Bra023953	MF1	Bra-4--75	MF2
A01	2665326	F	16	0	utr5	Bra011338	utr3	TE006535	Three	Bra011338	LF	Bra023953	MF1	Bra-4--75	MF2
A01	2665327	F	161	0	utr5	Bra011338	utr3	TE006535	Three	Bra011338	LF	Bra023953	MF1	Bra-4--75	MF2
A01	2665332	F	16	0	utr5	Bra011338	utr3	TE006535	Three	Bra011338	LF	Bra023953	MF1	Bra-4--75	MF2
A01	2665333	F	161	0	utr5	Bra011338	utr3	TE006535	Three	Bra011338	LF	Bra023953	MF1	Bra-4--75	MF2
A01	2666057	R	2914	98.56	-	-	utr5	TE006535	-	-	-	-	-	-	-
A01	2666060	R	2910	98.25	-	-	utr5	TE006535	-	-	-	-	-	-	-
A01	2666068	R	2915	98.25	-	-	utr5	TE006535	-	-	-	-	-	-	-
A01	2666079	R	2916	98.08	-	-	utr5	TE006535	-	-	-	-	-	-	-
A01	2666090	R	2921	97.64	-	-	utr5	TE006535	-	-	-	-	-	-	-
A01	2666108	R	2921	97.54	-	-	utr5	TE006535	-	-	-	-	-	-	-
A01	2666110	R	2920	98.36	-	-	utr5	TE006535	-	-	-	-	-	-	-
A01	2666123	R	2921	97.84	-	-	utr5	TE006535	-	-	-	-	-	-	-
A01	2666126	R	2918	98.08	-	-	utr5	TE006535	-	-	-	-	-	-	-
A01	2666130	R	2918	98.53	-	-	utr5	TE006535	-	-	-	-	-	-	-
A01	2666268	R	2920	95.82	-	-	utr5	TE006535	-	-	-	-	-	-	-
A01	2680163	F	280	98.93	intron	Bra011336	utr5	TE006521	Single	Bra011336	LF	-	-	-	-
A01	2680367	F	281	97.15	intron	Bra011336	Transposon	TE006521	Single	Bra011336	LF	-	-	-	-
A01	2680403	F	281	97.15	intron	Bra011336	Transposon	TE006521	Single	Bra011336	LF	-	-	-	-
A01	2681354	F	151	97.35	exon	Bra011336	utr5	TE006519	Single	Bra011336	LF	-	-	-	-
A01	2681371	F	151	98.68	exon	Bra011336	utr5	TE006519	Single	Bra011336	LF	-	-	-	-
A01	2681395	F	152	98.68	promoter	Bra011336	utr5	TE006519	Single	Bra011336	LF	-	-	-	-
A01	2681398	F	152	98.03	promoter	Bra011336	utr5	TE006519	Single	Bra011336	LF	-	-	-	-
A01	2681414	F	152	99.34	promoter	Bra011336	utr5	TE006519	Single	Bra011336	LF	-	-	-	-
A01	2681420	F	152	98.03	promoter	Bra011336	utr5	TE006519	Single	Bra011336	LF	-	-	-	-
A01	2697444	F	10	0	-	-	-	-	-	-	-	-	-	-	-
A01	2697450	F	10	0	-	-	-	-	-	-	-	-	-	-	-
A01	2697479	F	10	0	-	-	-	-	-	-	-	-	-	-	-
A01	2702151	R	42	2.38	intron	Bra011331	-	-	Three	Bra011331	LF	Bra023960	MF1	Bra-4--72	MF2
A01	2702158	R	42	0	intron	Bra011331	-	-	Three	Bra011331	LF	Bra023960	MF1	Bra-4--72	MF2
A01	2711453	F	67	0	exon	Bra011328	-	-	Single	Bra011328	LF	-	-	-	-
A01	2711475	F	67	0	exon	Bra011328	-	-	Single	Bra011328	LF	-	-	-	-
A01	2711515	F	65	0	promoter	Bra011328	-	-	Single	Bra011328	LF	-	-	-	-
A01	2774975	R	30	0	exon	Bra011314	utr3	TE006445	Two	Bra011314	LF	Bra023969	MF1	-	-
A01	2775173	R	30	0	intron	Bra011314	utr3	TE006445	Two	Bra011314	LF	Bra023969	MF1	-	-
A01	2775188	R	30	0	intron	Bra011314	utr3	TE006445	Two	Bra011314	LF	Bra023969	MF1	-	-
A01	2778195	R	117	0	exon	Bra011314	-	-	Two	Bra011314	LF	Bra023969	MF1	-	-
A01	2778217	R	113	0	exon	Bra011314	-	-	Two	Bra011314	LF	Bra023969	MF1	-	-
A01	2778219	R	114	0	exon	Bra011314	-	-	Two	Bra011314	LF	Bra023969	MF1	-	-
A01	2786836	R	37	100	-	-	-	-	-	-	-	-	-	-	-
A01	2786945	R	37	100	-	-	-	-	-	-	-	-	-	-	-
A01	2820667	F	93	98.92	utr5	Bra011308	-	-	Single	Bra011308	LF	-	-	-	-
A01	2820670	F	93	97.85	utr5	Bra011308	-	-	Single	Bra011308	LF	-	-	-	-
A01	2820693	F	93	98.92	utr5	Bra011308	-	-	Single	Bra011308	LF	-	-	-	-
A01	2820781	F	94	98.94	utr5	Bra011308	-	-	Single	Bra011308	LF	-	-	-	-
A01	2820821	F	94	100	utr5	Bra011308	-	-	Single	Bra011308	LF	-	-	-	-
A01	2820829	F	92	96.74	utr5	Bra011308	-	-	Single	Bra011308	LF	-	-	-	-
A01	2827134	R	20	0	intron	Bra011307	-	-	Three	Bra011307	LF	Bra023975	MF1	Bra-1-215	MF2
A01	2827141	R	21	0	intron	Bra011307	-	-	Three	Bra011307	LF	Bra023975	MF1	Bra-1-215	MF2
A01	2827149	R	21	0	intron	Bra011307	-	-	Three	Bra011307	LF	Bra023975	MF1	Bra-1-215	MF2
A01	2827228	R	21	0	intron	Bra011307	-	-	Three	Bra011307	LF	Bra023975	MF1	Bra-1-215	MF2
A01	2827246	R	21	0	intron	Bra011307	-	-	Three	Bra011307	LF	Bra023975	MF1	Bra-1-215	MF2
A01	2830210	F	47	46.81	exon	Bra011307	-	-	Three	Bra011307	LF	Bra023975	MF1	Bra-1-215	MF2
A01	2830222	F	51	49.02	exon	Bra011307	-	-	Three	Bra011307	LF	Bra023975	MF1	Bra-1-215	MF2
A01	2830500	F	47	51.06	intron	Bra011307	-	-	Three	Bra011307	LF	Bra023975	MF1	Bra-1-215	MF2
A01	2830543	F	46	0	intron	Bra011307	-	-	Three	Bra011307	LF	Bra023975	MF1	Bra-1-215	MF2
A01	2840988	R	44	100	-	-	Transposon	TE006399	-	-	-	-	-	-	-
A01	2841024	R	43	100	-	-	Transposon	TE006399	-	-	-	-	-	-	-
A01	2841043	R	42	100	-	-	Transposon	TE006399	-	-	-	-	-	-	-
A01	2841046	R	43	97.67	-	-	Transposon	TE006399	-	-	-	-	-	-	-
A01	2841249	R	43	0	-	-	utr5	TE006399	-	-	-	-	-	-	-
A01	2865560	F	44	11.36	exon	Bra011301	-	-	Single	Bra011301	LF	-	-	-	-
A01	2865579	F	44	0	exon	Bra011301	-	-	Single	Bra011301	LF	-	-	-	-
A01	2865591	F	44	15.91	exon	Bra011301	-	-	Single	Bra011301	LF	-	-	-	-
A01	2865595	F	43	0	exon	Bra011301	-	-	Single	Bra011301	LF	-	-	-	-
A01	2865607	F	44	0	exon	Bra011301	-	-	Single	Bra011301	LF	-	-	-	-
A01	2865821	F	44	0	exon	Bra011301	-	-	Single	Bra011301	LF	-	-	-	-
A01	2865833	F	44	0	exon	Bra011301	-	-	Single	Bra011301	LF	-	-	-	-
A01	2865836	F	44	0	exon	Bra011301	-	-	Single	Bra011301	LF	-	-	-	-
A01	2887633	F	92	0	utr3	Bra011294	utr3	TE006364	Two	Bra011294	LF	Bra023987	MF1	-	-
A01	2887637	F	91	0	utr3	Bra011294	utr3	TE006364	Two	Bra011294	LF	Bra023987	MF1	-	-
A01	2887662	F	92	0	utr3	Bra011294	utr3	TE006364	Two	Bra011294	LF	Bra023987	MF1	-	-
A01	2887672	F	92	0	utr3	Bra011294	utr3	TE006364	Two	Bra011294	LF	Bra023987	MF1	-	-
A01	2887822	F	91	0	utr3	Bra011294	utr3	TE006364	Two	Bra011294	LF	Bra023987	MF1	-	-
A01	2910786	R	2503	0.08	exon	Bra011287	utr3	TE006343	Tandem	Bra011287	-	-	-	-	-
A01	2910814	R	2503	0.12	exon	Bra011287	utr3	TE006343	Tandem	Bra011287	-	-	-	-	-
A01	2910826	R	2502	0.16	exon	Bra011287	utr3	TE006343	Tandem	Bra011287	-	-	-	-	-
A01	2910829	R	2502	0.12	exon	Bra011287	utr3	TE006343	Tandem	Bra011287	-	-	-	-	-
A01	2910981	R	68	0	exon	Bra011287	utr3	TE006343	Tandem	Bra011287	-	-	-	-	-
A01	2910982	R	2413	0	exon	Bra011287	utr3	TE006343	Tandem	Bra011287	-	-	-	-	-
A01	2910983	R	23	0	exon	Bra011287	utr3	TE006343	Tandem	Bra011287	-	-	-	-	-
A01	2910991	R	69	0	exon	Bra011287	utr3	TE006343	Tandem	Bra011287	-	-	-	-	-
A01	2910992	R	2404	0.12	exon	Bra011287	utr3	TE006343	Tandem	Bra011287	-	-	-	-	-
A01	2910993	R	23	0	exon	Bra011287	utr3	TE006343	Tandem	Bra011287	-	-	-	-	-
A01	2913232	F	461	0	promoter	Bra011286	utr5	TE006341	Tandem	Bra011286	-	-	-	-	-
A01	2932264	R	15	0	exon	Bra011283	-	-	Two	Bra011283	LF	Bra023995	MF1	-	-
A01	2932512	R	15	0	exon	Bra011283	-	-	Two	Bra011283	LF	Bra023995	MF1	-	-
A01	2932518	R	15	0	exon	Bra011283	-	-	Two	Bra011283	LF	Bra023995	MF1	-	-
A01	2932522	R	15	0	exon	Bra011283	-	-	Two	Bra011283	LF	Bra023995	MF1	-	-
A01	2932540	R	15	0	exon	Bra011283	-	-	Two	Bra011283	LF	Bra023995	MF1	-	-
A01	2932624	R	13	0	exon	Bra011283	-	-	Two	Bra011283	LF	Bra023995	MF1	-	-
A01	2932649	R	13	0	exon	Bra011283	-	-	Two	Bra011283	LF	Bra023995	MF1	-	-
A01	2932806	R	13	46.15	exon	Bra011283	-	-	Two	Bra011283	LF	Bra023995	MF1	-	-
A01	2932831	R	13	0	exon	Bra011283	-	-	Two	Bra011283	LF	Bra023995	MF1	-	-
A01	2932848	R	13	0	exon	Bra011283	-	-	Two	Bra011283	LF	Bra023995	MF1	-	-
A01	2932968	R	10	0	exon	Bra011283	-	-	Two	Bra011283	LF	Bra023995	MF1	-	-
A01	2933012	R	10	0	exon	Bra011283	-	-	Two	Bra011283	LF	Bra023995	MF1	-	-
A01	2933112	R	10	0	exon	Bra011283	-	-	Two	Bra011283	LF	Bra023995	MF1	-	-
A01	2933119	R	10	0	exon	Bra011283	-	-	Two	Bra011283	LF	Bra023995	MF1	-	-
A01	2951518	R	69	0	promoter	Bra011282	-	-	Three	Bra011282	LF	Bra023998	MF1	Bra-1-231	MF2
A01	2951544	R	69	0	promoter	Bra011282	-	-	Three	Bra011282	LF	Bra023998	MF1	Bra-1-231	MF2
A01	2951620	R	69	0	promoter	Bra011282	-	-	Three	Bra011282	LF	Bra023998	MF1	Bra-1-231	MF2
A01	3037536	F	271	0	exon	Bra011260	-	-	Two	Bra011260	LF	Bra024012	MF1	-	-
A01	3037545	F	270	0	exon	Bra011260	-	-	Two	Bra011260	LF	Bra024012	MF1	-	-
A01	3037630	F	272	0.37	exon	Bra011260	-	-	Two	Bra011260	LF	Bra024012	MF1	-	-
A01	3047823	F	25	0	-	-	utr5	TE006194	-	-	-	-	-	-	-
A01	3047829	F	25	0	-	-	utr5	TE006194	-	-	-	-	-	-	-
A01	3047843	F	25	0	-	-	utr5	TE006194	-	-	-	-	-	-	-
A01	3047865	F	25	0	-	-	utr5	TE006194	-	-	-	-	-	-	-
A01	3048106	F	24	95.83	-	-	Transposon	TE006194	-	-	-	-	-	-	-
A01	3066745	F	13	0	exon	Bra011255	utr5	TE006177	Single	Bra011255	LF	-	-	-	-
A01	3066756	F	13	0	exon	Bra011255	utr5	TE006177	Single	Bra011255	LF	-	-	-	-
A01	3066768	F	13	7.69	exon	Bra011255	utr5	TE006177	Single	Bra011255	LF	-	-	-	-
A01	3066771	F	13	0	exon	Bra011255	utr5	TE006177	Single	Bra011255	LF	-	-	-	-
A01	3066782	F	13	0	exon	Bra011255	utr5	TE006177	Single	Bra011255	LF	-	-	-	-
A01	3066805	F	13	0	exon	Bra011255	utr5	TE006177	Single	Bra011255	LF	-	-	-	-
A01	3066946	F	12	0	exon	Bra011255	utr5	TE006177	Single	Bra011255	LF	-	-	-	-
A01	3069699	R	21	0	utr3	Bra011253	utr3	TE006176	Two	Bra011253	LF	Bra024017	MF1	-	-
A01	3069865	R	20	0	exon	Bra011253	utr3	TE006176	Two	Bra011253	LF	Bra024017	MF1	-	-
A01	3096967	R	122	37.7	exon	Bra011247	-	-	Two	Bra011247	LF	Bra024026	MF1	-	-
A01	3097146	R	121	91.74	exon	Bra011247	-	-	Two	Bra011247	LF	Bra024026	MF1	-	-
A01	3097148	R	121	97.52	exon	Bra011247	-	-	Two	Bra011247	LF	Bra024026	MF1	-	-
A01	3097166	R	121	42.98	exon	Bra011247	-	-	Two	Bra011247	LF	Bra024026	MF1	-	-
A01	3097192	R	121	0	exon	Bra011247	-	-	Two	Bra011247	LF	Bra024026	MF1	-	-
A01	3098475	F	18	0	exon	Bra011247	-	-	Two	Bra011247	LF	Bra024026	MF1	-	-
A01	3098556	F	18	0	exon	Bra011247	-	-	Two	Bra011247	LF	Bra024026	MF1	-	-
A01	3098584	F	18	0	exon	Bra011247	-	-	Two	Bra011247	LF	Bra024026	MF1	-	-
A01	3098601	F	18	0	exon	Bra011247	-	-	Two	Bra011247	LF	Bra024026	MF1	-	-
A01	3098607	F	18	0	exon	Bra011247	-	-	Two	Bra011247	LF	Bra024026	MF1	-	-
A01	3106887	R	2245	97.51	intron	Bra011246	Transposon	TE006152	Tandem	Bra011246	-	-	-	-	-
A01	3106899	R	2245	97.64	intron	Bra011246	Transposon	TE006152	Tandem	Bra011246	-	-	-	-	-
A01	3107016	R	2238	98.08	intron	Bra011246	Transposon	TE006152	Tandem	Bra011246	-	-	-	-	-
A01	3107019	R	2244	97.91	intron	Bra011246	Transposon	TE006152	Tandem	Bra011246	-	-	-	-	-
A01	3107043	R	2246	98.13	intron	Bra011246	Transposon	TE006152	Tandem	Bra011246	-	-	-	-	-
A01	3107069	R	2245	97.42	intron	Bra011246	Transposon	TE006152	Tandem	Bra011246	-	-	-	-	-
A01	3116445	F	35	0	exon	Bra011245	-	-	-	-	-	-	-	-	-
A01	3116470	F	35	0	exon	Bra011245	-	-	-	-	-	-	-	-	-
A01	3116745	F	35	0	utr3	Bra011245	-	-	-	-	-	-	-	-	-
A01	3116796	F	35	0	utr3	Bra011245	-	-	-	-	-	-	-	-	-
A01	3120754	F	15	0	exon	Bra011243	-	-	Two	Bra011243	LF	Bra024027	MF1	-	-
A01	3120770	F	14	0	exon	Bra011243	-	-	Two	Bra011243	LF	Bra024027	MF1	-	-
A01	3120784	F	15	0	exon	Bra011243	-	-	Two	Bra011243	LF	Bra024027	MF1	-	-
A01	3120899	F	14	0	exon	Bra011243	-	-	Two	Bra011243	LF	Bra024027	MF1	-	-
A01	3120907	F	15	0	exon	Bra011243	-	-	Two	Bra011243	LF	Bra024027	MF1	-	-
A01	3120951	F	15	0	exon	Bra011243	-	-	Two	Bra011243	LF	Bra024027	MF1	-	-
A01	3130536	F	16	0	exon	Bra011240	-	-	Two	Bra011240	LF	Bra010260	MF2	-	-
A01	3130552	F	16	0	exon	Bra011240	-	-	Two	Bra011240	LF	Bra010260	MF2	-	-
A01	3130588	F	16	0	exon	Bra011240	-	-	Two	Bra011240	LF	Bra010260	MF2	-	-
A01	3130833	F	16	0	promoter	Bra011240	-	-	Two	Bra011240	LF	Bra010260	MF2	-	-
A01	3130841	F	16	0	promoter	Bra011240	-	-	Two	Bra011240	LF	Bra010260	MF2	-	-
A01	3130850	F	16	0	promoter	Bra011240	-	-	Two	Bra011240	LF	Bra010260	MF2	-	-
A01	3130911	R	59	0	utr3	Bra011239	-	-	Single	Bra011239	LF	-	-	-	-
A01	3131235	R	59	0	exon	Bra011239	-	-	Single	Bra011239	LF	-	-	-	-
A01	3136786	F	22	0	exon	Bra011238	-	-	Single	Bra011238	LF	-	-	-	-
A01	3136795	F	22	0	exon	Bra011238	-	-	Single	Bra011238	LF	-	-	-	-
A01	3136804	F	22	0	exon	Bra011238	-	-	Single	Bra011238	LF	-	-	-	-
A01	3136826	F	22	0	exon	Bra011238	-	-	Single	Bra011238	LF	-	-	-	-
A01	3136859	F	147	0	exon	Bra011238	-	-	Single	Bra011238	LF	-	-	-	-
A01	3136871	F	149	0	exon	Bra011238	-	-	Single	Bra011238	LF	-	-	-	-
A01	3136874	F	149	0	exon	Bra011238	-	-	Single	Bra011238	LF	-	-	-	-
A01	3136922	F	149	0	exon	Bra011238	-	-	Single	Bra011238	LF	-	-	-	-
A01	3137024	F	147	0.68	promoter	Bra011238	-	-	Single	Bra011238	LF	-	-	-	-
A01	3137026	F	147	0	promoter	Bra011238	-	-	Single	Bra011238	LF	-	-	-	-
A01	3142222	F	11	0	-	-	-	-	-	-	-	-	-	-	-
A01	3142362	F	11	0	-	-	-	-	-	-	-	-	-	-	-
A01	3142423	F	10	0	-	-	-	-	-	-	-	-	-	-	-
A01	3157379	R	39	2.56	exon	Bra011236	utr3	TE006123	Three	Bra011236	LF	Bra024032	MF1	Bra-1-263	MF2
A01	3157382	R	42	0	exon	Bra011236	utr3	TE006123	Three	Bra011236	LF	Bra024032	MF1	Bra-1-263	MF2
A01	3157423	R	42	0	exon	Bra011236	utr3	TE006123	Three	Bra011236	LF	Bra024032	MF1	Bra-1-263	MF2
A01	3157445	R	41	0	exon	Bra011236	utr3	TE006123	Three	Bra011236	LF	Bra024032	MF1	Bra-1-263	MF2
A01	3157584	R	41	0	exon	Bra011236	utr3	TE006123	Three	Bra011236	LF	Bra024032	MF1	Bra-1-263	MF2
A01	3157598	R	42	2.38	exon	Bra011236	utr3	TE006123	Three	Bra011236	LF	Bra024032	MF1	Bra-1-263	MF2
A01	3157628	R	42	0	exon	Bra011236	utr3	TE006123	Three	Bra011236	LF	Bra024032	MF1	Bra-1-263	MF2
A01	3164902	F	21	0	-	-	utr5	TE006115	-	-	-	-	-	-	-
A01	3165061	F	21	0	-	-	utr5	TE006115	-	-	-	-	-	-	-
A01	3165099	F	21	0	-	-	utr5	TE006115	-	-	-	-	-	-	-
A01	3165102	F	21	0	-	-	utr5	TE006115	-	-	-	-	-	-	-
A01	3172021	R	102	0	promoter	Bra011235	-	-	Two	Bra011235	LF	Bra010264-TA	MF2	-	-
A01	3172032	R	103	0	promoter	Bra011235	-	-	Two	Bra011235	LF	Bra010264-TA	MF2	-	-
A01	3172073	R	103	0	promoter	Bra011235	-	-	Two	Bra011235	LF	Bra010264-TA	MF2	-	-
A01	3172094	R	103	0	exon	Bra011235	-	-	Two	Bra011235	LF	Bra010264-TA	MF2	-	-
A01	3172281	R	103	0	exon	Bra011235	-	-	Two	Bra011235	LF	Bra010264-TA	MF2	-	-
A01	3196183	F	13	0	promoter	Bra011228	-	-	Two	Bra011228	LF	Bra024038	MF1	-	-
A01	3196209	F	13	0	promoter	Bra011228	-	-	Two	Bra011228	LF	Bra024038	MF1	-	-
A01	3196216	F	13	0	promoter	Bra011228	-	-	Two	Bra011228	LF	Bra024038	MF1	-	-
A01	3196288	F	18	0	promoter	Bra011228	-	-	Two	Bra011228	LF	Bra024038	MF1	-	-
A01	3196300	F	18	0	promoter	Bra011228	-	-	Two	Bra011228	LF	Bra024038	MF1	-	-
A01	3196303	F	18	0	promoter	Bra011228	-	-	Two	Bra011228	LF	Bra024038	MF1	-	-
A01	3196312	F	18	0	promoter	Bra011228	-	-	Two	Bra011228	LF	Bra024038	MF1	-	-
A01	3196315	F	18	0	promoter	Bra011228	-	-	Two	Bra011228	LF	Bra024038	MF1	-	-
A01	3196335	F	20	0	promoter	Bra011228	-	-	Two	Bra011228	LF	Bra024038	MF1	-	-
A01	3196349	F	20	0	exon	Bra011228	-	-	Two	Bra011228	LF	Bra024038	MF1	-	-
A01	3196356	F	20	0	exon	Bra011228	-	-	Two	Bra011228	LF	Bra024038	MF1	-	-
A01	3196371	F	20	0	exon	Bra011228	-	-	Two	Bra011228	LF	Bra024038	MF1	-	-
A01	3196383	F	20	0	exon	Bra011228	-	-	Two	Bra011228	LF	Bra024038	MF1	-	-
A01	3196540	F	20	0	exon	Bra011228	-	-	Two	Bra011228	LF	Bra024038	MF1	-	-
A01	3196578	F	16	0	exon	Bra011228	-	-	Two	Bra011228	LF	Bra024038	MF1	-	-
A01	3208229	F	97	0	intron	Bra011224	-	-	Three	Bra011224	LF	Bra024042	MF1	Bra-1-272	MF2
A01	3208259	F	96	0	intron	Bra011224	-	-	Three	Bra011224	LF	Bra024042	MF1	Bra-1-272	MF2
A01	3208324	F	98	0	intron	Bra011224	-	-	Three	Bra011224	LF	Bra024042	MF1	Bra-1-272	MF2
A01	3208340	F	97	0	intron	Bra011224	-	-	Three	Bra011224	LF	Bra024042	MF1	Bra-1-272	MF2
A01	3229460	F	54	100	-	-	-	-	-	-	-	-	-	-	-
A01	3229733	F	152	98.68	-	-	-	-	-	-	-	-	-	-	-
A01	3230047	F	152	96.05	-	-	-	-	-	-	-	-	-	-	-
A01	3230061	F	152	95.39	-	-	-	-	-	-	-	-	-	-	-
A01	3230145	F	49	95.92	-	-	-	-	-	-	-	-	-	-	-
A01	3233489	F	32	37.5	-	-	utr5	TE006083	-	-	-	-	-	-	-
A01	3233490	R	444	19.59	-	-	utr5	TE006083	-	-	-	-	-	-	-
A01	3233758	R	29	93.1	-	-	Transposon	TE006083	-	-	-	-	-	-	-
A01	3233774	R	28	92.86	-	-	Transposon	TE006083	-	-	-	-	-	-	-
A01	3233783	R	28	100	-	-	Transposon	TE006083	-	-	-	-	-	-	-
A01	3233788	R	27	96.3	-	-	Transposon	TE006083	-	-	-	-	-	-	-
A01	3233802	R	27	100	-	-	Transposon	TE006083	-	-	-	-	-	-	-
A01	3234054	R	28	100	-	-	Transposon	TE006083	-	-	-	-	-	-	-
A01	3234061	R	28	96.43	-	-	Transposon	TE006083	-	-	-	-	-	-	-
A01	3234066	R	28	92.86	-	-	Transposon	TE006083	-	-	-	-	-	-	-
A01	3234074	R	28	92.86	-	-	Transposon	TE006083	-	-	-	-	-	-	-
A01	3234079	R	28	96.43	-	-	Transposon	TE006083	-	-	-	-	-	-	-
A01	3234087	R	28	96.43	-	-	Transposon	TE006083	-	-	-	-	-	-	-
A01	3234093	R	27	96.3	-	-	Transposon	TE006083	-	-	-	-	-	-	-
A01	3234098	R	28	100	-	-	Transposon	TE006083	-	-	-	-	-	-	-
A01	3234100	R	28	96.43	-	-	Transposon	TE006083	-	-	-	-	-	-	-
A01	3234115	R	28	100	-	-	Transposon	TE006083	-	-	-	-	-	-	-
A01	3253680	R	27	0	utr5	Bra011219	utr3	TE006080	Single	Bra011219	LF	-	-	-	-
A01	3253698	R	29	0	utr5	Bra011219	utr3	TE006080	Single	Bra011219	LF	-	-	-	-
A01	3285147	F	22	0	utr5	Bra011215	-	-	Single	Bra011215	LF	-	-	-	-
A01	3285187	F	22	0	utr5	Bra011215	-	-	Single	Bra011215	LF	-	-	-	-
A01	3285200	F	22	0	utr5	Bra011215	-	-	Single	Bra011215	LF	-	-	-	-
A01	3285227	F	22	0	utr5	Bra011215	-	-	Single	Bra011215	LF	-	-	-	-
A01	3291081	R	54	98.15	-	-	-	-	-	-	-	-	-	-	-
A01	3291097	R	54	98.15	-	-	-	-	-	-	-	-	-	-	-
A01	3291117	R	54	90.74	-	-	-	-	-	-	-	-	-	-	-
A01	3291374	R	54	98.15	-	-	-	-	-	-	-	-	-	-	-
A01	3291388	R	54	98.15	-	-	-	-	-	-	-	-	-	-	-
A01	3291396	R	54	100	-	-	-	-	-	-	-	-	-	-	-
A01	3291410	R	54	100	-	-	-	-	-	-	-	-	-	-	-
A01	3355329	F	85	98.82	-	-	Transposon	TE005966	-	-	-	-	-	-	-
A01	3355331	F	85	97.65	-	-	Transposon	TE005966	-	-	-	-	-	-	-
A01	3355385	F	85	98.82	-	-	Transposon	TE005966	-	-	-	-	-	-	-
A01	3374329	R	34	91.18	utr5	Bra011199	utr5	TE005944	Single	Bra011199	LF	-	-	-	-
A01	3374429	R	34	97.06	utr5	Bra011199	utr3	TE005944	Single	Bra011199	LF	-	-	-	-
A01	3374447	R	34	100	promoter	Bra011199	utr3	TE005944	Single	Bra011199	LF	-	-	-	-
A01	3374461	R	34	100	promoter	Bra011199	utr3	TE005944	Single	Bra011199	LF	-	-	-	-
A01	3379993	R	15	6.67	intron	Bra011198	-	-	Two	Bra011198	LF	Bra024071	MF1	-	-
A01	3380003	R	15	6.67	intron	Bra011198	-	-	Two	Bra011198	LF	Bra024071	MF1	-	-
A01	3380015	R	14	7.14	intron	Bra011198	-	-	Two	Bra011198	LF	Bra024071	MF1	-	-
A01	3380040	R	15	6.67	exon	Bra011198	-	-	Two	Bra011198	LF	Bra024071	MF1	-	-
A01	3380051	R	15	6.67	exon	Bra011198	-	-	Two	Bra011198	LF	Bra024071	MF1	-	-
A01	3380054	R	15	6.67	exon	Bra011198	-	-	Two	Bra011198	LF	Bra024071	MF1	-	-
A01	3380110	R	15	6.67	exon	Bra011198	-	-	Two	Bra011198	LF	Bra024071	MF1	-	-
A01	3380127	R	15	6.67	promoter	Bra011198	-	-	Two	Bra011198	LF	Bra024071	MF1	-	-
A01	3380144	R	15	6.67	promoter	Bra011198	-	-	Two	Bra011198	LF	Bra024071	MF1	-	-
A01	3380153	R	15	6.67	promoter	Bra011198	-	-	Two	Bra011198	LF	Bra024071	MF1	-	-
A01	3380164	R	15	6.67	promoter	Bra011198	-	-	Two	Bra011198	LF	Bra024071	MF1	-	-
A01	3380167	R	15	6.67	promoter	Bra011198	-	-	Two	Bra011198	LF	Bra024071	MF1	-	-
A01	3386921	F	27	0	exon	Bra011196	-	-	Two	Bra011196	LF	Bra024074	MF1	-	-
A01	3386928	F	27	0	exon	Bra011196	-	-	Two	Bra011196	LF	Bra024074	MF1	-	-
A01	3386943	F	27	0	exon	Bra011196	-	-	Two	Bra011196	LF	Bra024074	MF1	-	-
A01	3386945	F	27	0	exon	Bra011196	-	-	Two	Bra011196	LF	Bra024074	MF1	-	-
A01	3386953	F	27	0	exon	Bra011196	-	-	Two	Bra011196	LF	Bra024074	MF1	-	-
A01	3386958	F	27	0	exon	Bra011196	-	-	Two	Bra011196	LF	Bra024074	MF1	-	-
A01	3386969	F	27	0	exon	Bra011196	-	-	Two	Bra011196	LF	Bra024074	MF1	-	-
A01	3386973	F	26	0	exon	Bra011196	-	-	Two	Bra011196	LF	Bra024074	MF1	-	-
A01	3387120	F	26	0	exon	Bra011196	-	-	Two	Bra011196	LF	Bra024074	MF1	-	-
A01	3387129	F	26	0	exon	Bra011196	-	-	Two	Bra011196	LF	Bra024074	MF1	-	-
A01	3387132	F	26	0	exon	Bra011196	-	-	Two	Bra011196	LF	Bra024074	MF1	-	-
A01	3387172	F	26	0	utr3	Bra011196	-	-	Two	Bra011196	LF	Bra024074	MF1	-	-
A01	3396597	R	409	0.73	exon	Bra011193	utr3	TE005926	Single	Bra011193	LF	-	-	-	-
A01	3410476	F	98	2.04	exon	Bra011190	-	-	Two	Bra011190	LF	Bra010287	MF2	-	-
A01	3410601	F	98	2.04	exon	Bra011190	-	-	Two	Bra011190	LF	Bra010287	MF2	-	-
A01	3410607	F	98	2.04	exon	Bra011190	-	-	Two	Bra011190	LF	Bra010287	MF2	-	-
A01	3410622	F	97	2.06	exon	Bra011190	-	-	Two	Bra011190	LF	Bra010287	MF2	-	-
A01	3410626	F	97	2.06	exon	Bra011190	-	-	Two	Bra011190	LF	Bra010287	MF2	-	-
A01	3410651	F	96	6.25	exon	Bra011190	-	-	Two	Bra011190	LF	Bra010287	MF2	-	-
A01	3410657	F	96	2.08	exon	Bra011190	-	-	Two	Bra011190	LF	Bra010287	MF2	-	-
A01	3442952	F	12	0	exon	Bra011184	utr3	TE005892	Single	Bra011184	LF	-	-	-	-
A01	3442957	F	12	0	exon	Bra011184	utr3	TE005892	Single	Bra011184	LF	-	-	-	-
A01	3443027	F	12	0	exon	Bra011184	utr3	TE005892	Single	Bra011184	LF	-	-	-	-
A01	3454580	F	28	0	utr3	Bra011181	utr3	TE005868	Three	Bra011181	LF	Bra024089-TA	MF1	Bra-1-29--TA	MF2
A01	3454592	F	28	0	utr3	Bra011181	utr3	TE005868	Three	Bra011181	LF	Bra024089-TA	MF1	Bra-1-29--TA	MF2
A01	3465604	R	82	0	intron	Bra011178	utr5	TE005850	Three	Bra011178	LF	Bra024090	MF1	Bra-1-293	MF2
A01	3465738	R	82	0	exon	Bra011178	utr5	TE005850	Three	Bra011178	LF	Bra024090	MF1	Bra-1-293	MF2
A01	3469474	R	14	0	promoter	Bra011177	-	-	Single	Bra011177	LF	-	-	-	-
A01	3469594	R	14	0	exon	Bra011177	-	-	Single	Bra011177	LF	-	-	-	-
A01	3469613	R	14	0	exon	Bra011177	-	-	Single	Bra011177	LF	-	-	-	-
A01	3469649	R	14	0	exon	Bra011177	-	-	Single	Bra011177	LF	-	-	-	-
A01	3486082	F	13	0	exon	Bra011174	-	-	Three	Bra011174	LF	Bra024095	MF1	Bra-1-296	MF2
A01	3486088	F	13	0	exon	Bra011174	-	-	Three	Bra011174	LF	Bra024095	MF1	Bra-1-296	MF2
A01	3486097	F	13	0	exon	Bra011174	-	-	Three	Bra011174	LF	Bra024095	MF1	Bra-1-296	MF2
A01	3486116	F	13	0	exon	Bra011174	-	-	Three	Bra011174	LF	Bra024095	MF1	Bra-1-296	MF2
A01	3486121	F	13	0	exon	Bra011174	-	-	Three	Bra011174	LF	Bra024095	MF1	Bra-1-296	MF2
A01	3486127	F	13	0	exon	Bra011174	-	-	Three	Bra011174	LF	Bra024095	MF1	Bra-1-296	MF2
A01	3486130	F	13	0	exon	Bra011174	-	-	Three	Bra011174	LF	Bra024095	MF1	Bra-1-296	MF2
A01	3486133	F	13	0	exon	Bra011174	-	-	Three	Bra011174	LF	Bra024095	MF1	Bra-1-296	MF2
A01	3486270	F	13	0	promoter	Bra011174	-	-	Three	Bra011174	LF	Bra024095	MF1	Bra-1-296	MF2
A01	3486275	F	13	0	promoter	Bra011174	-	-	Three	Bra011174	LF	Bra024095	MF1	Bra-1-296	MF2
A01	3616357	F	307	97.39	-	-	-	-	-	-	-	-	-	-	-
A01	3616369	F	307	98.7	-	-	-	-	-	-	-	-	-	-	-
A01	3616405	F	305	98.03	-	-	-	-	-	-	-	-	-	-	-
A01	3616412	F	307	99.35	-	-	-	-	-	-	-	-	-	-	-
A01	3621486	F	12	0	exon	Bra011157	utr3	TE005719	Single	Bra011157	LF	-	-	-	-
A01	3621488	F	12	0	exon	Bra011157	utr3	TE005719	Single	Bra011157	LF	-	-	-	-
A01	3621519	F	12	58.33	exon	Bra011157	utr3	TE005719	Single	Bra011157	LF	-	-	-	-
A01	3621538	F	12	0	exon	Bra011157	utr3	TE005719	Single	Bra011157	LF	-	-	-	-
A01	3621550	F	12	41.67	exon	Bra011157	utr3	TE005719	Single	Bra011157	LF	-	-	-	-
A01	3629708	F	62	0	utr3	Bra011155	utr5	TE005706	Two	Bra011155	LF	Bra010309	MF2	-	-
A01	3641005	F	11	0	exon	Bra011153	-	-	Two	Bra011153	LF	Bra010310	MF2	-	-
A01	3641034	F	11	0	exon	Bra011153	-	-	Two	Bra011153	LF	Bra010310	MF2	-	-
A01	3641274	F	11	36.36	exon	Bra011153	-	-	Two	Bra011153	LF	Bra010310	MF2	-	-
A01	3641279	F	11	0	exon	Bra011153	-	-	Two	Bra011153	LF	Bra010310	MF2	-	-
A01	3641291	F	11	0	exon	Bra011153	-	-	Two	Bra011153	LF	Bra010310	MF2	-	-
A01	3670832	R	22	0	intron	Bra011150	-	-	Two	Bra011150	LF	Bra010312	MF2	-	-
A01	3670968	R	22	95.45	intron	Bra011150	-	-	Two	Bra011150	LF	Bra010312	MF2	-	-
A01	3703146	R	475	51.58	exon	Bra011144	utr5	TE005628	Two	Bra011144	LF	Bra024117	MF1	-	-
A01	3703280	R	474	0	intron	Bra011144	utr5	TE005628	Two	Bra011144	LF	Bra024117	MF1	-	-
A01	3723545	R	19	0	intron	Bra011136	-	-	Two	Bra011136	LF	Bra024125	MF1	-	-
A01	3723588	R	19	100	exon	Bra011136	-	-	Two	Bra011136	LF	Bra024125	MF1	-	-
A01	3723591	R	19	100	exon	Bra011136	-	-	Two	Bra011136	LF	Bra024125	MF1	-	-
A01	3723600	R	19	94.74	exon	Bra011136	-	-	Two	Bra011136	LF	Bra024125	MF1	-	-
A01	3723606	R	19	31.58	exon	Bra011136	-	-	Two	Bra011136	LF	Bra024125	MF1	-	-
A01	3723761	R	19	0	exon	Bra011136	-	-	Two	Bra011136	LF	Bra024125	MF1	-	-
A01	3729386	F	304	0	utr5	Bra011136	-	-	Two	Bra011136	LF	Bra024125	MF1	-	-
A01	3729427	F	304	0	utr5	Bra011136	-	-	Two	Bra011136	LF	Bra024125	MF1	-	-
A01	3729633	F	299	0	-	-	-	-	-	-	-	-	-	-	-
A01	3729655	F	300	0	-	-	-	-	-	-	-	-	-	-	-
A01	3739272	R	30	0	intron	Bra011134	-	-	Two	Bra011134	LF	Bra024136	MF1	-	-
A01	3739304	R	30	3.33	intron	Bra011134	-	-	Two	Bra011134	LF	Bra024136	MF1	-	-
A01	3739427	R	33	0	intron	Bra011134	-	-	Two	Bra011134	LF	Bra024136	MF1	-	-
A01	3742927	R	20	0	intron	Bra011134	utr3	TE005622	Two	Bra011134	LF	Bra024136	MF1	-	-
A01	3743014	R	20	0	intron	Bra011134	utr3	TE005622	Two	Bra011134	LF	Bra024136	MF1	-	-
A01	3743066	R	18	0	exon	Bra011134	utr3	TE005622	Two	Bra011134	LF	Bra024136	MF1	-	-
A01	3743074	R	18	0	exon	Bra011134	utr3	TE005622	Two	Bra011134	LF	Bra024136	MF1	-	-
A01	3744852	R	60	0	intron	Bra011133	-	-	Single	Bra011133	LF	-	-	-	-
A01	3745085	R	60	0	exon	Bra011133	-	-	Single	Bra011133	LF	-	-	-	-
A01	3748289	R	229	3.93	-	-	Transposon	TE005621	-	-	-	-	-	-	-
A01	3765778	F	271	98.52	exon	Bra011131	utr3	TE005605	Single	Bra011131	LF	-	-	-	-
A01	3765786	F	271	96.31	exon	Bra011131	utr3	TE005605	Single	Bra011131	LF	-	-	-	-
A01	3765808	F	270	95.93	exon	Bra011131	utr3	TE005605	Single	Bra011131	LF	-	-	-	-
A01	3765816	F	271	90.41	exon	Bra011131	utr3	TE005605	Single	Bra011131	LF	-	-	-	-
A01	3780561	R	13	0	intron	Bra011127	utr5	TE005596	Two	Bra011127	LF	Bra024139	MF1	-	-
A01	3783515	R	86	34.88	exon	Bra011125	-	-	Single	Bra011125	LF	-	-	-	-
A01	3783534	R	86	59.3	exon	Bra011125	-	-	Single	Bra011125	LF	-	-	-	-
A01	3783551	R	86	11.63	exon	Bra011125	-	-	Single	Bra011125	LF	-	-	-	-
A01	3783623	R	279	0	exon	Bra011125	-	-	Single	Bra011125	LF	-	-	-	-
A01	3783650	R	279	0	exon	Bra011125	-	-	Single	Bra011125	LF	-	-	-	-
A01	3783802	R	279	0.36	exon	Bra011125	-	-	Single	Bra011125	LF	-	-	-	-
A01	3783840	R	278	0.36	exon	Bra011125	-	-	Single	Bra011125	LF	-	-	-	-
A01	3792004	F	40	0	promoter	Bra011124	utr5	TE005581	Two	Bra011124	LF	Bra010313-TA	MF2	-	-
A01	3792146	F	40	0	promoter	Bra011124	utr5	TE005581	Two	Bra011124	LF	Bra010313-TA	MF2	-	-
A01	3877623	R	109	9.17	exon	Bra011100	utr3	TE005484	Two	Bra011100	LF	Bra010330	MF2	-	-
A01	3877633	R	109	0.92	exon	Bra011100	utr3	TE005484	Two	Bra011100	LF	Bra010330	MF2	-	-
A01	3877646	R	109	0	exon	Bra011100	utr3	TE005484	Two	Bra011100	LF	Bra010330	MF2	-	-
A01	3877692	R	109	0	exon	Bra011100	utr3	TE005484	Two	Bra011100	LF	Bra010330	MF2	-	-
A01	3877885	R	108	0	exon	Bra011100	-	-	Two	Bra011100	LF	Bra010330	MF2	-	-
A01	3877897	R	107	0	exon	Bra011100	-	-	Two	Bra011100	LF	Bra010330	MF2	-	-
A01	3877924	R	109	0	exon	Bra011100	-	-	Two	Bra011100	LF	Bra010330	MF2	-	-
A01	3878740	R	85	0	intron	Bra011100	-	-	Two	Bra011100	LF	Bra010330	MF2	-	-
A01	3928619	R	11	0	exon	Bra011090	-	-	Two	Bra011090	LF	Bra024152	MF1	-	-
A01	3928626	R	11	0	exon	Bra011090	-	-	Two	Bra011090	LF	Bra024152	MF1	-	-
A01	3928772	R	11	0	exon	Bra011090	-	-	Two	Bra011090	LF	Bra024152	MF1	-	-
A01	3928788	R	11	0	exon	Bra011090	-	-	Two	Bra011090	LF	Bra024152	MF1	-	-
A01	3928802	R	11	0	exon	Bra011090	-	-	Two	Bra011090	LF	Bra024152	MF1	-	-
A01	3928805	R	11	0	exon	Bra011090	-	-	Two	Bra011090	LF	Bra024152	MF1	-	-
A01	3994083	F	28	0	-	-	-	-	-	-	-	-	-	-	-
A01	3994330	F	28	0	-	-	-	-	-	-	-	-	-	-	-
A01	3994347	F	28	0	-	-	-	-	-	-	-	-	-	-	-
A01	4003891	R	10	100	-	-	Transposon	TE005344	-	-	-	-	-	-	-
A01	4004037	R	10	100	utr3	Bra011083	utr3	TE005344	Three	Bra011083	LF	Bra024164	MF1	Bra-1-337	MF2
A01	4044831	F	36	0	exon	Bra011082	utr3	TE005277	Two	Bra011082	LF	Bra010338	MF2	-	-
A01	4053415	R	80	0	exon	Bra011081	-	-	Two	Bra011081	LF	Bra010339	MF2	-	-
A01	4053429	R	80	0	exon	Bra011081	-	-	Two	Bra011081	LF	Bra010339	MF2	-	-
A01	4053435	R	80	0	exon	Bra011081	-	-	Two	Bra011081	LF	Bra010339	MF2	-	-
A01	4053589	R	80	0	exon	Bra011081	-	-	Two	Bra011081	LF	Bra010339	MF2	-	-
A01	4068870	R	147	0.68	utr3	Bra011077	-	-	Three	Bra011077	LF	Bra024169	MF1	Bra-1-346	MF2
A01	4068920	R	144	0.69	utr3	Bra011077	-	-	Three	Bra011077	LF	Bra024169	MF1	Bra-1-346	MF2
A01	4078486	F	18	0	utr3	Bra011075	-	-	Three	Bra011075	LF	Bra024171	MF1	Bra-1-348	MF2
A01	4083081	F	15	0	exon	Bra011074	-	-	Two	Bra011074	LF	Bra024172	MF1	-	-
A01	4083132	F	15	0	intron	Bra011074	-	-	Two	Bra011074	LF	Bra024172	MF1	-	-
A01	4083200	F	10	0	intron	Bra011074	-	-	Two	Bra011074	LF	Bra024172	MF1	-	-
A01	4105779	R	36	91.67	-	-	utr5	TE005237	-	-	-	-	-	-	-
A01	4105806	R	36	100	-	-	utr5	TE005237	-	-	-	-	-	-	-
A01	4105882	R	36	100	-	-	utr5	TE005237	-	-	-	-	-	-	-
A01	4105923	R	36	97.22	-	-	utr5	TE005237	-	-	-	-	-	-	-
A01	4113131	F	213	0	exon	Bra011068	utr3	TE005235	Three	Bra011068	LF	Bra024178	MF1	Bra-1-349	MF2
A01	4113146	F	214	0	exon	Bra011068	utr3	TE005235	Three	Bra011068	LF	Bra024178	MF1	Bra-1-349	MF2
A01	4113167	F	214	0	exon	Bra011068	utr3	TE005235	Three	Bra011068	LF	Bra024178	MF1	Bra-1-349	MF2
A01	4113170	F	214	0	exon	Bra011068	utr3	TE005235	Three	Bra011068	LF	Bra024178	MF1	Bra-1-349	MF2
A01	4113433	F	214	0	exon	Bra011068	utr3	TE005235	Three	Bra011068	LF	Bra024178	MF1	Bra-1-349	MF2
A01	4113436	F	214	0	exon	Bra011068	utr3	TE005235	Three	Bra011068	LF	Bra024178	MF1	Bra-1-349	MF2
A01	4113439	F	214	0	exon	Bra011068	utr3	TE005235	Three	Bra011068	LF	Bra024178	MF1	Bra-1-349	MF2
A01	4113456	F	214	0	exon	Bra011068	utr3	TE005235	Three	Bra011068	LF	Bra024178	MF1	Bra-1-349	MF2
A01	4113468	F	214	0	exon	Bra011068	utr3	TE005235	Three	Bra011068	LF	Bra024178	MF1	Bra-1-349	MF2
A01	4152513	F	65	100	utr5	Bra011062	utr3	TE005190	Single	Bra011062	LF	-	-	-	-
A01	4152546	F	65	98.46	utr5	Bra011062	utr3	TE005190	Single	Bra011062	LF	-	-	-	-
A01	4152559	F	65	98.46	utr5	Bra011062	utr3	TE005190	Single	Bra011062	LF	-	-	-	-
A01	4161491	F	67	0	intron	Bra011061	-	-	-	-	-	-	-	-	-
A01	4161526	F	67	0	intron	Bra011061	-	-	-	-	-	-	-	-	-
A01	4225583	R	25	0	exon	Bra011053	-	-	Single	Bra011053	LF	-	-	-	-
A01	4225872	R	25	0	exon	Bra011053	-	-	Single	Bra011053	LF	-	-	-	-
A01	4225915	R	25	0	exon	Bra011053	-	-	Single	Bra011053	LF	-	-	-	-
A01	4229243	F	12	0	-	-	-	-	-	-	-	-	-	-	-
A01	4229255	F	12	0	-	-	-	-	-	-	-	-	-	-	-
A01	4229268	F	12	0	-	-	-	-	-	-	-	-	-	-	-
A01	4229273	F	12	0	-	-	-	-	-	-	-	-	-	-	-
A01	4255242	F	517	98.07	exon	Bra011048	utr5	TE005071	Single	Bra011048	LF	-	-	-	-
A01	4255249	F	518	97.88	exon	Bra011048	utr5	TE005071	Single	Bra011048	LF	-	-	-	-
A01	4255265	F	518	99.42	exon	Bra011048	utr5	TE005071	Single	Bra011048	LF	-	-	-	-
A01	4255292	F	518	96.91	exon	Bra011048	utr5	TE005071	Single	Bra011048	LF	-	-	-	-
A01	4255298	F	518	96.91	exon	Bra011048	utr5	TE005071	Single	Bra011048	LF	-	-	-	-
A01	4255423	F	518	97.88	exon	Bra011048	utr5	TE005071	Single	Bra011048	LF	-	-	-	-
A01	4255429	F	518	97.88	exon	Bra011048	utr5	TE005071	Single	Bra011048	LF	-	-	-	-
A01	4255438	F	518	98.84	exon	Bra011048	utr5	TE005071	Single	Bra011048	LF	-	-	-	-
A01	4255454	F	518	98.46	exon	Bra011048	utr5	TE005071	Single	Bra011048	LF	-	-	-	-
A01	4255463	F	518	99.03	exon	Bra011048	utr5	TE005071	Single	Bra011048	LF	-	-	-	-
A01	4255466	F	518	98.07	exon	Bra011048	utr5	TE005071	Single	Bra011048	LF	-	-	-	-
A01	4255469	F	512	96.88	exon	Bra011048	utr5	TE005071	Single	Bra011048	LF	-	-	-	-
A01	4261644	R	39	0	exon	Bra011046	-	-	Single	Bra011046	LF	-	-	-	-
A01	4261704	R	39	0	exon	Bra011046	-	-	Single	Bra011046	LF	-	-	-	-
A01	4272966	R	12	0	exon	Bra011043	-	-	Single	Bra011043	LF	-	-	-	-
A01	4272980	R	12	0	exon	Bra011043	-	-	Single	Bra011043	LF	-	-	-	-
A01	4272983	R	12	0	exon	Bra011043	-	-	Single	Bra011043	LF	-	-	-	-
A01	4272998	R	12	0	exon	Bra011043	-	-	Single	Bra011043	LF	-	-	-	-
A01	4273001	R	12	0	exon	Bra011043	-	-	Single	Bra011043	LF	-	-	-	-
A01	4273019	R	12	0	exon	Bra011043	-	-	Single	Bra011043	LF	-	-	-	-
A01	4273271	R	12	0	exon	Bra011043	-	-	Single	Bra011043	LF	-	-	-	-
A01	4273278	R	12	0	exon	Bra011043	-	-	Single	Bra011043	LF	-	-	-	-
A01	4273293	R	12	0	exon	Bra011043	-	-	Single	Bra011043	LF	-	-	-	-
A01	4273322	R	12	0	exon	Bra011043	-	-	Single	Bra011043	LF	-	-	-	-
A01	4273326	R	12	0	exon	Bra011043	-	-	Single	Bra011043	LF	-	-	-	-
A01	4273328	R	12	0	exon	Bra011043	-	-	Single	Bra011043	LF	-	-	-	-
A01	4273335	R	12	0	exon	Bra011043	-	-	Single	Bra011043	LF	-	-	-	-
A01	4273337	R	12	0	exon	Bra011043	-	-	Single	Bra011043	LF	-	-	-	-
A01	4273339	R	12	0	exon	Bra011043	-	-	Single	Bra011043	LF	-	-	-	-
A01	4280656	R	66	0	exon	Bra011041	-	-	Two	Bra011041	LF	Bra010358	MF2	-	-
A01	4280836	R	64	0	exon	Bra011041	-	-	Two	Bra011041	LF	Bra010358	MF2	-	-
A01	4280844	R	66	0	exon	Bra011041	-	-	Two	Bra011041	LF	Bra010358	MF2	-	-
A01	4280871	R	66	0	exon	Bra011041	-	-	Two	Bra011041	LF	Bra010358	MF2	-	-
A01	4280877	R	65	0	exon	Bra011041	-	-	Two	Bra011041	LF	Bra010358	MF2	-	-
A01	4334388	R	52	100	exon	Bra011033	Transposon	TE004996	Single	Bra011033	LF	-	-	-	-
A01	4334413	R	52	98.08	exon	Bra011033	Transposon	TE004996	Single	Bra011033	LF	-	-	-	-
A01	4334582	R	52	94.23	exon	Bra011033	utr3	TE004996	Single	Bra011033	LF	-	-	-	-
A01	4334587	R	52	98.08	exon	Bra011033	utr3	TE004996	Single	Bra011033	LF	-	-	-	-
A01	4334606	R	52	100	exon	Bra011033	utr3	TE004996	Single	Bra011033	LF	-	-	-	-
A01	4334644	R	52	100	exon	Bra011033	utr3	TE004996	Single	Bra011033	LF	-	-	-	-
A01	4336300	F	10	0	utr5	Bra011033	utr5	TE004994	Single	Bra011033	LF	-	-	-	-
A01	4336320	F	10	0	utr5	Bra011033	utr5	TE004994	Single	Bra011033	LF	-	-	-	-
A01	4336329	F	10	0	utr5	Bra011033	utr5	TE004994	Single	Bra011033	LF	-	-	-	-
A01	4336337	F	10	0	utr5	Bra011033	utr5	TE004994	Single	Bra011033	LF	-	-	-	-
A01	4336345	F	10	0	utr5	Bra011033	utr5	TE004994	Single	Bra011033	LF	-	-	-	-
A01	4336492	F	10	0	utr5	Bra011033	utr5	TE004994	Single	Bra011033	LF	-	-	-	-
A01	4336502	F	10	0	utr5	Bra011033	utr5	TE004994	Single	Bra011033	LF	-	-	-	-
A01	4336512	F	10	0	utr5	Bra011033	utr5	TE004994	Single	Bra011033	LF	-	-	-	-
A01	4336527	F	10	0	utr5	Bra011033	utr5	TE004994	Single	Bra011033	LF	-	-	-	-
A01	4378831	R	13	100	-	-	Transposon	TE302278	-	-	-	-	-	-	-
A01	4378838	R	13	100	-	-	Transposon	TE302278	-	-	-	-	-	-	-
A01	4378842	R	13	100	-	-	Transposon	TE302278	-	-	-	-	-	-	-
A01	4389804	F	23	0	exon	Bra040159	utr5	TE302288	-	-	-	-	-	-	-
A01	4389814	F	23	0	exon	Bra040159	utr5	TE302288	-	-	-	-	-	-	-
A01	4389824	F	23	0	exon	Bra040159	utr5	TE302288	-	-	-	-	-	-	-
A01	4389827	F	23	0	exon	Bra040159	utr5	TE302288	-	-	-	-	-	-	-
A01	4389842	F	23	0	exon	Bra040159	utr5	TE302288	-	-	-	-	-	-	-
A01	4389955	F	20	0	utr3	Bra040159	utr5	TE302288	-	-	-	-	-	-	-
A01	4416220	R	14	0	exon	Bra040167	-	-	Two	Bra040167	LF	Bra021041	MF2	-	-
A01	4416264	R	14	0	exon	Bra040167	-	-	Two	Bra040167	LF	Bra021041	MF2	-	-
A01	4416283	R	14	0	exon	Bra040167	-	-	Two	Bra040167	LF	Bra021041	MF2	-	-
A01	4416562	R	13	0	intron	Bra040167	-	-	Two	Bra040167	LF	Bra021041	MF2	-	-
A01	4421070	F	24	0	-	-	-	-	-	-	-	-	-	-	-
A01	4421119	F	24	0	-	-	-	-	-	-	-	-	-	-	-
A01	4421139	F	24	0	-	-	-	-	-	-	-	-	-	-	-
A01	4421349	F	24	0	-	-	-	-	-	-	-	-	-	-	-
A01	4421362	F	24	0	-	-	-	-	-	-	-	-	-	-	-
A01	4421689	R	20	0	-	-	-	-	-	-	-	-	-	-	-
A01	4421850	R	20	0	-	-	-	-	-	-	-	-	-	-	-
A01	4421865	R	20	0	-	-	-	-	-	-	-	-	-	-	-
A01	4428515	F	10	100	intron	Bra040168	-	-	Single	Bra040168	LF	-	-	-	-
A01	4428522	F	10	100	intron	Bra040168	-	-	Single	Bra040168	LF	-	-	-	-
A01	4428529	F	10	100	intron	Bra040168	-	-	Single	Bra040168	LF	-	-	-	-
A01	4428542	F	10	100	intron	Bra040168	-	-	Single	Bra040168	LF	-	-	-	-
A01	4428886	F	10	90	intron	Bra040168	-	-	Single	Bra040168	LF	-	-	-	-
A01	4428892	F	10	100	intron	Bra040168	-	-	Single	Bra040168	LF	-	-	-	-
A01	4428930	F	10	100	intron	Bra040168	-	-	Single	Bra040168	LF	-	-	-	-
A01	4428944	F	10	100	intron	Bra040168	-	-	Single	Bra040168	LF	-	-	-	-
A01	4428952	F	10	100	intron	Bra040168	-	-	Single	Bra040168	LF	-	-	-	-
A01	4430624	F	230	95.65	intron	Bra040168	-	-	Single	Bra040168	LF	-	-	-	-
A01	4430630	F	231	98.7	intron	Bra040168	-	-	Single	Bra040168	LF	-	-	-	-
A01	4430636	F	231	100	intron	Bra040168	-	-	Single	Bra040168	LF	-	-	-	-
A01	4430647	F	230	99.13	intron	Bra040168	-	-	Single	Bra040168	LF	-	-	-	-
A01	4430880	F	224	93.3	intron	Bra040168	-	-	Single	Bra040168	LF	-	-	-	-
A01	4430890	F	224	98.66	intron	Bra040168	-	-	Single	Bra040168	LF	-	-	-	-
A01	4430908	F	224	94.2	intron	Bra040168	-	-	Single	Bra040168	LF	-	-	-	-
A01	4433296	F	11	90.91	intron	Bra040168	-	-	Single	Bra040168	LF	-	-	-	-
A01	4433300	F	11	90.91	intron	Bra040168	-	-	Single	Bra040168	LF	-	-	-	-
A01	4433398	F	11	100	intron	Bra040168	-	-	Single	Bra040168	LF	-	-	-	-
A01	4433405	F	11	100	intron	Bra040168	-	-	Single	Bra040168	LF	-	-	-	-
A01	4433494	F	2982	97.55	intron	Bra040168	-	-	Single	Bra040168	LF	-	-	-	-
A01	4433530	F	2980	98.19	intron	Bra040168	-	-	Single	Bra040168	LF	-	-	-	-
A01	4433640	F	2981	97.28	intron	Bra040168	-	-	Single	Bra040168	LF	-	-	-	-
A01	4433650	F	2981	97.45	intron	Bra040168	-	-	Single	Bra040168	LF	-	-	-	-
A01	4433667	F	2982	97.95	intron	Bra040168	-	-	Single	Bra040168	LF	-	-	-	-
A01	4433684	F	2983	97.99	intron	Bra040168	-	-	Single	Bra040168	LF	-	-	-	-
A01	4433687	F	2980	97.65	intron	Bra040168	-	-	Single	Bra040168	LF	-	-	-	-
A01	4433707	F	2967	97.74	intron	Bra040168	-	-	Single	Bra040168	LF	-	-	-	-
A01	4434073	F	20	0	exon	Bra040168	-	-	Single	Bra040168	LF	-	-	-	-
A01	4434128	F	20	0	exon	Bra040168	-	-	Single	Bra040168	LF	-	-	-	-
A01	4434252	F	20	0	exon	Bra040168	-	-	Single	Bra040168	LF	-	-	-	-
A01	4471059	F	333	96.1	-	-	-	-	-	-	-	-	-	-	-
A01	4471102	F	333	98.8	-	-	-	-	-	-	-	-	-	-	-
A01	4471716	F	71	98.59	-	-	-	-	-	-	-	-	-	-	-
A01	4471742	F	71	100	-	-	-	-	-	-	-	-	-	-	-
A01	4471744	F	71	92.96	-	-	-	-	-	-	-	-	-	-	-
A01	4471748	F	71	95.77	-	-	-	-	-	-	-	-	-	-	-
A01	4471754	F	71	88.73	-	-	-	-	-	-	-	-	-	-	-
A01	4471775	F	71	97.18	-	-	-	-	-	-	-	-	-	-	-
A01	4471777	F	71	100	-	-	-	-	-	-	-	-	-	-	-
A01	4471792	F	71	98.59	-	-	-	-	-	-	-	-	-	-	-
A01	4471824	F	71	98.59	-	-	-	-	-	-	-	-	-	-	-
A01	4474053	F	24	100	-	-	-	-	-	-	-	-	-	-	-
A01	4474055	F	24	100	-	-	-	-	-	-	-	-	-	-	-
A01	4474075	F	24	100	-	-	-	-	-	-	-	-	-	-	-
A01	4474195	F	24	100	-	-	-	-	-	-	-	-	-	-	-
A01	4475330	F	19	89.47	-	-	-	-	-	-	-	-	-	-	-
A01	4475358	F	19	100	-	-	-	-	-	-	-	-	-	-	-
A01	4475370	F	19	100	-	-	-	-	-	-	-	-	-	-	-
A01	4475651	F	19	84.21	-	-	-	-	-	-	-	-	-	-	-
A01	4495556	R	477	97.9	intron	Bra040176	Transposon	TE302376	Two	Bra040176	LF	Bra021038	MF2	-	-
A01	4495559	R	477	97.27	intron	Bra040176	Transposon	TE302376	Two	Bra040176	LF	Bra021038	MF2	-	-
A01	4495586	R	477	98.32	intron	Bra040176	Transposon	TE302376	Two	Bra040176	LF	Bra021038	MF2	-	-
A01	4495726	R	476	97.69	intron	Bra040176	Transposon	TE302376	Two	Bra040176	LF	Bra021038	MF2	-	-
A01	4495751	R	476	98.74	intron	Bra040176	Transposon	TE302376	Two	Bra040176	LF	Bra021038	MF2	-	-
A01	4495753	R	477	97.9	intron	Bra040176	Transposon	TE302376	Two	Bra040176	LF	Bra021038	MF2	-	-
A01	4495756	R	477	97.27	intron	Bra040176	Transposon	TE302376	Two	Bra040176	LF	Bra021038	MF2	-	-
A01	4495759	R	477	99.16	intron	Bra040176	Transposon	TE302376	Two	Bra040176	LF	Bra021038	MF2	-	-
A01	4495766	R	477	98.53	intron	Bra040176	utr3	TE302376	Two	Bra040176	LF	Bra021038	MF2	-	-
A01	4521964	F	24	0	utr5	Bra040180	-	-	Two	Bra040180	LF	Bra012642	MF1	-	-
A01	4521983	F	24	0	utr5	Bra040180	-	-	Two	Bra040180	LF	Bra012642	MF1	-	-
A01	4522244	F	24	0	exon	Bra040180	-	-	Two	Bra040180	LF	Bra012642	MF1	-	-
A01	4522266	F	24	0	intron	Bra040180	-	-	Two	Bra040180	LF	Bra012642	MF1	-	-
A01	4522277	F	24	0	intron	Bra040180	-	-	Two	Bra040180	LF	Bra012642	MF1	-	-
A01	4585656	F	106	0	utr5	Bra013261	-	-	Single	Bra013261	LF	-	-	-	-
A01	4585894	F	106	0.94	utr5	Bra013261	-	-	Single	Bra013261	LF	-	-	-	-
A01	4601885	R	54	0	exon	Bra013263	-	-	Single	Bra013263	LF	-	-	-	-
A01	4601891	R	54	0	exon	Bra013263	-	-	Single	Bra013263	LF	-	-	-	-
A01	4601893	R	54	0	exon	Bra013263	-	-	Single	Bra013263	LF	-	-	-	-
A01	4601900	R	12	0	exon	Bra013263	-	-	Single	Bra013263	LF	-	-	-	-
A01	4602025	R	54	0	exon	Bra013263	-	-	Single	Bra013263	LF	-	-	-	-
A01	4602032	R	54	0	exon	Bra013263	-	-	Single	Bra013263	LF	-	-	-	-
A01	4602045	R	54	0	exon	Bra013263	-	-	Single	Bra013263	LF	-	-	-	-
A01	4602053	R	54	0	exon	Bra013263	-	-	Single	Bra013263	LF	-	-	-	-
A01	4602065	R	54	0	exon	Bra013263	-	-	Single	Bra013263	LF	-	-	-	-
A01	4602074	R	53	0	exon	Bra013263	-	-	Single	Bra013263	LF	-	-	-	-
A01	4602076	R	54	0	exon	Bra013263	-	-	Single	Bra013263	LF	-	-	-	-
A01	4602092	R	53	0	exon	Bra013263	-	-	Single	Bra013263	LF	-	-	-	-
A01	4656284	F	30	100	utr3	Bra013273	Transposon	TE019574	Single	Bra013273	LF	-	-	-	-
A01	4656285	R	141	96.45	utr3	Bra013273	Transposon	TE019574	Single	Bra013273	LF	-	-	-	-
A01	4656319	F	30	96.67	utr3	Bra013273	Transposon	TE019574	Single	Bra013273	LF	-	-	-	-
A01	4656320	R	141	96.45	utr3	Bra013273	Transposon	TE019574	Single	Bra013273	LF	-	-	-	-
A01	4656336	F	30	96.67	utr3	Bra013273	Transposon	TE019574	Single	Bra013273	LF	-	-	-	-
A01	4656337	R	139	97.84	utr3	Bra013273	Transposon	TE019574	Single	Bra013273	LF	-	-	-	-
A01	4656439	F	30	66.67	utr3	Bra013273	utr5	TE019574	Single	Bra013273	LF	-	-	-	-
A01	4656440	R	141	65.96	utr3	Bra013273	utr5	TE019574	Single	Bra013273	LF	-	-	-	-
A01	4656441	F	30	66.67	utr3	Bra013273	utr5	TE019574	Single	Bra013273	LF	-	-	-	-
A01	4656442	R	140	75.71	utr3	Bra013273	utr5	TE019574	Single	Bra013273	LF	-	-	-	-
A01	4656473	F	29	10.34	utr3	Bra013273	utr5	TE019574	Single	Bra013273	LF	-	-	-	-
A01	4656474	R	140	9.29	utr3	Bra013273	utr5	TE019574	Single	Bra013273	LF	-	-	-	-
A01	4656481	F	29	0	utr3	Bra013273	utr5	TE019574	Single	Bra013273	LF	-	-	-	-
A01	4656482	R	140	4.29	utr3	Bra013273	utr5	TE019574	Single	Bra013273	LF	-	-	-	-
A01	4667901	R	19	0	exon	Bra013275	utr3	TE019591	Two	Bra013275	LF	Bra012624	MF1	-	-
A01	4667904	R	19	0	exon	Bra013275	utr3	TE019591	Two	Bra013275	LF	Bra012624	MF1	-	-
A01	4667918	R	19	0	exon	Bra013275	utr3	TE019591	Two	Bra013275	LF	Bra012624	MF1	-	-
A01	4668106	R	19	100	exon	Bra013275	utr3	TE019591	Two	Bra013275	LF	Bra012624	MF1	-	-
A01	4668110	R	19	42.11	exon	Bra013275	utr3	TE019591	Two	Bra013275	LF	Bra012624	MF1	-	-
A01	4671955	F	10	100	exon	Bra013276	Transposon	TE019593	Single	Bra013276	LF	-	-	-	-
A01	4672006	F	10	90	exon	Bra013276	Transposon	TE019593	Single	Bra013276	LF	-	-	-	-
A01	4672015	F	10	100	exon	Bra013276	Transposon	TE019593	Single	Bra013276	LF	-	-	-	-
A01	4672726	F	49	100	exon	Bra013276	utr3	TE019595	Single	Bra013276	LF	-	-	-	-
A01	4672762	F	49	100	exon	Bra013276	utr3	TE019595	Single	Bra013276	LF	-	-	-	-
A01	4672772	F	49	100	exon	Bra013276	utr3	TE019595	Single	Bra013276	LF	-	-	-	-
A01	4672780	F	49	100	exon	Bra013276	utr3	TE019595	Single	Bra013276	LF	-	-	-	-
A01	4672798	F	49	100	exon	Bra013276	utr3	TE019595	Single	Bra013276	LF	-	-	-	-
A01	4672946	F	49	97.96	promoter	Bra013276	Transposon	TE019595	Single	Bra013276	LF	-	-	-	-
A01	4672975	F	49	95.92	promoter	Bra013276	Transposon	TE019595	Single	Bra013276	LF	-	-	-	-
A01	4672988	F	47	95.74	promoter	Bra013276	Transposon	TE019595	Single	Bra013276	LF	-	-	-	-
A01	4754801	F	106	99.06	-	-	utr5	TE019675	-	-	-	-	-	-	-
A01	4754810	F	108	99.07	-	-	utr5	TE019675	-	-	-	-	-	-	-
A01	4754815	F	108	99.07	-	-	utr5	TE019675	-	-	-	-	-	-	-
A01	4754837	F	108	100	-	-	utr5	TE019675	-	-	-	-	-	-	-
A01	4754851	F	108	94.44	-	-	utr5	TE019675	-	-	-	-	-	-	-
A01	4754868	F	108	98.15	-	-	utr5	TE019675	-	-	-	-	-	-	-
A01	4754923	F	108	98.15	-	-	utr5	TE019675	-	-	-	-	-	-	-
A01	4754937	F	108	99.07	-	-	utr5	TE019675	-	-	-	-	-	-	-
A01	4754940	F	108	99.07	-	-	utr5	TE019675	-	-	-	-	-	-	-
A01	4754965	F	107	100	-	-	utr5	TE019675	-	-	-	-	-	-	-
A01	4810624	F	11	0	intron	Bra013296	-	-	Two	Bra013296	LF	Bra021012	MF2	-	-
A01	4810745	F	11	0	exon	Bra013296	-	-	Two	Bra013296	LF	Bra021012	MF2	-	-
A01	4810799	F	22	0	exon	Bra013296	-	-	Two	Bra013296	LF	Bra021012	MF2	-	-
A01	4817953	F	92	98.91	utr3	Bra013297	-	-	Two	Bra013297	LF	Bra012604	MF1	-	-
A01	4817976	F	92	98.91	utr3	Bra013297	-	-	Two	Bra013297	LF	Bra012604	MF1	-	-
A01	4817993	F	92	95.65	utr3	Bra013297	-	-	Two	Bra013297	LF	Bra012604	MF1	-	-
A01	4818011	F	92	98.91	utr3	Bra013297	-	-	Two	Bra013297	LF	Bra012604	MF1	-	-
A01	4818073	F	92	100	utr3	Bra013297	-	-	Two	Bra013297	LF	Bra012604	MF1	-	-
A01	4818080	F	92	98.91	utr3	Bra013297	-	-	Two	Bra013297	LF	Bra012604	MF1	-	-
A01	4834010	F	13	92.31	-	-	-	-	-	-	-	-	-	-	-
A01	4834011	R	13	100	-	-	-	-	-	-	-	-	-	-	-
A01	4834097	F	13	100	-	-	-	-	-	-	-	-	-	-	-
A01	4834119	F	13	100	-	-	-	-	-	-	-	-	-	-	-
A01	4834127	F	13	100	-	-	-	-	-	-	-	-	-	-	-
A01	4834130	F	13	100	-	-	-	-	-	-	-	-	-	-	-
A01	4834140	F	13	100	-	-	-	-	-	-	-	-	-	-	-
A01	4897836	R	10	0	exon	Bra013310	Transposon	TE019796	Single	Bra013310	LF	-	-	-	-
A01	4897870	R	10	0	exon	Bra013310	Transposon	TE019796	Single	Bra013310	LF	-	-	-	-
A01	4897875	R	10	0	exon	Bra013310	Transposon	TE019796	Single	Bra013310	LF	-	-	-	-
A01	4897981	R	10	0	exon	Bra013310	utr5	TE019796	Single	Bra013310	LF	-	-	-	-
A01	4897997	R	10	0	exon	Bra013310	utr5	TE019796	Single	Bra013310	LF	-	-	-	-
A01	4898004	R	10	0	exon	Bra013310	utr5	TE019796	Single	Bra013310	LF	-	-	-	-
A01	4918012	F	1124	95.91	-	-	-	-	-	-	-	-	-	-	-
A01	4918045	F	1125	97.96	-	-	-	-	-	-	-	-	-	-	-
A01	4918229	F	1124	98.13	-	-	-	-	-	-	-	-	-	-	-
A01	4918237	F	1123	98.49	-	-	-	-	-	-	-	-	-	-	-
A01	4918269	F	1125	97.42	-	-	-	-	-	-	-	-	-	-	-
A01	4918278	F	1124	98.22	-	-	-	-	-	-	-	-	-	-	-
A01	4918312	F	23	100	-	-	-	-	-	-	-	-	-	-	-
A01	4918352	F	23	73.91	-	-	-	-	-	-	-	-	-	-	-
A01	4918387	F	23	100	-	-	-	-	-	-	-	-	-	-	-
A01	4918390	F	23	100	-	-	-	-	-	-	-	-	-	-	-
A01	4918424	F	23	100	-	-	-	-	-	-	-	-	-	-	-
A01	4931487	F	1509	0.27	intron	Bra013315	-	-	Single	Bra013315	LF	-	-	-	-
A01	4931615	F	40	0	intron	Bra013315	-	-	Single	Bra013315	LF	-	-	-	-
A01	4931628	F	39	0	intron	Bra013315	-	-	Single	Bra013315	LF	-	-	-	-
A01	4931986	F	40	0	intron	Bra013315	-	-	Single	Bra013315	LF	-	-	-	-
A01	4932057	F	333	59.16	intron	Bra013315	-	-	Single	Bra013315	LF	-	-	-	-
A01	4932084	F	339	0	intron	Bra013315	-	-	Single	Bra013315	LF	-	-	-	-
A01	4932096	F	339	0	intron	Bra013315	-	-	Single	Bra013315	LF	-	-	-	-
A01	4932101	F	339	0	intron	Bra013315	-	-	Single	Bra013315	LF	-	-	-	-
A01	4932120	F	339	0	intron	Bra013315	-	-	Single	Bra013315	LF	-	-	-	-
A01	4932266	F	251	0.4	intron	Bra013315	-	-	Single	Bra013315	LF	-	-	-	-
A01	4932371	F	90	2.22	intron	Bra013315	-	-	Single	Bra013315	LF	-	-	-	-
A01	4932376	F	90	0	intron	Bra013315	-	-	Single	Bra013315	LF	-	-	-	-
A01	4932388	F	90	0	intron	Bra013315	-	-	Single	Bra013315	LF	-	-	-	-
A01	4940351	F	203	98.52	intron	Bra013317	-	-	Single	Bra013317	LF	-	-	-	-
A01	4940359	F	203	98.52	intron	Bra013317	-	-	Single	Bra013317	LF	-	-	-	-
A01	4940403	F	202	94.55	intron	Bra013317	-	-	Single	Bra013317	LF	-	-	-	-
A01	4940584	F	203	97.54	intron	Bra013317	-	-	Single	Bra013317	LF	-	-	-	-
A01	4940620	F	202	99.5	intron	Bra013317	-	-	Single	Bra013317	LF	-	-	-	-
A01	4940633	F	202	98.51	intron	Bra013317	-	-	Single	Bra013317	LF	-	-	-	-
A01	4986474	F	24	0	utr3	Bra013322	-	-	Three	Bra013322	LF	Bra012587	MF1	Bra-21--3	MF2
A01	4986499	F	24	0	utr3	Bra013322	-	-	Three	Bra013322	LF	Bra012587	MF1	Bra-21--3	MF2
A01	4986506	F	24	0	utr3	Bra013322	-	-	Three	Bra013322	LF	Bra012587	MF1	Bra-21--3	MF2
A01	4986677	F	24	0	utr3	Bra013322	-	-	Three	Bra013322	LF	Bra012587	MF1	Bra-21--3	MF2
A01	4991119	R	55	100	-	-	Transposon	TE019902	-	-	-	-	-	-	-
A01	4991157	R	55	100	-	-	Transposon	TE019902	-	-	-	-	-	-	-
A01	4991322	R	55	100	-	-	Transposon	TE019902	-	-	-	-	-	-	-
A01	4991338	R	55	98.18	-	-	Transposon	TE019902	-	-	-	-	-	-	-
A01	4991361	R	55	98.18	-	-	Transposon	TE019902	-	-	-	-	-	-	-
A01	4991364	R	55	100	-	-	Transposon	TE019902	-	-	-	-	-	-	-
A01	4991366	R	55	94.55	-	-	Transposon	TE019902	-	-	-	-	-	-	-
A01	4991372	R	55	94.55	-	-	Transposon	TE019902	-	-	-	-	-	-	-
A01	4994394	R	113	94.69	utr3	Bra013323	Transposon	TE019905	Single	Bra013323	LF	-	-	-	-
A01	4994477	R	113	98.23	utr3	Bra013323	Transposon	TE019905	Single	Bra013323	LF	-	-	-	-
A01	4994484	R	113	95.58	utr3	Bra013323	Transposon	TE019905	Single	Bra013323	LF	-	-	-	-
A01	4994526	R	113	96.46	utr3	Bra013323	Transposon	TE019905	Single	Bra013323	LF	-	-	-	-
A01	5005705	F	151	0	exon	Bra013324	-	-	Three	Bra013324	LF	Bra012586	MF1	Bra-21--2	MF2
A01	5005711	F	151	0	exon	Bra013324	-	-	Three	Bra013324	LF	Bra012586	MF1	Bra-21--2	MF2
A01	5005719	F	151	0	exon	Bra013324	-	-	Three	Bra013324	LF	Bra012586	MF1	Bra-21--2	MF2
A01	5005726	F	151	0	exon	Bra013324	-	-	Three	Bra013324	LF	Bra012586	MF1	Bra-21--2	MF2
A01	5005731	F	151	1.32	exon	Bra013324	-	-	Three	Bra013324	LF	Bra012586	MF1	Bra-21--2	MF2
A01	5005738	F	151	0	exon	Bra013324	-	-	Three	Bra013324	LF	Bra012586	MF1	Bra-21--2	MF2
A01	5005750	F	151	0	exon	Bra013324	-	-	Three	Bra013324	LF	Bra012586	MF1	Bra-21--2	MF2
A01	5005753	F	151	0	exon	Bra013324	-	-	Three	Bra013324	LF	Bra012586	MF1	Bra-21--2	MF2
A01	5005759	F	151	0	exon	Bra013324	-	-	Three	Bra013324	LF	Bra012586	MF1	Bra-21--2	MF2
A01	5005878	F	151	0	exon	Bra013324	-	-	Three	Bra013324	LF	Bra012586	MF1	Bra-21--2	MF2
A01	5005886	F	150	0	exon	Bra013324	-	-	Three	Bra013324	LF	Bra012586	MF1	Bra-21--2	MF2
A01	5005894	F	151	0	exon	Bra013324	-	-	Three	Bra013324	LF	Bra012586	MF1	Bra-21--2	MF2
A01	5005899	F	151	0	exon	Bra013324	-	-	Three	Bra013324	LF	Bra012586	MF1	Bra-21--2	MF2
A01	5005912	F	151	0	exon	Bra013324	-	-	Three	Bra013324	LF	Bra012586	MF1	Bra-21--2	MF2
A01	5005914	F	151	0	exon	Bra013324	-	-	Three	Bra013324	LF	Bra012586	MF1	Bra-21--2	MF2
A01	5005920	F	151	0	exon	Bra013324	-	-	Three	Bra013324	LF	Bra012586	MF1	Bra-21--2	MF2
A01	5028745	F	65	0	promoter	Bra013331	-	-	Single	Bra013331	LF	-	-	-	-
A01	5028752	F	65	0	promoter	Bra013331	-	-	Single	Bra013331	LF	-	-	-	-
A01	5028780	F	65	0	promoter	Bra013331	-	-	Single	Bra013331	LF	-	-	-	-
A01	5028808	F	65	0	promoter	Bra013331	-	-	Single	Bra013331	LF	-	-	-	-
A01	5033296	F	180	98.89	-	-	-	-	-	-	-	-	-	-	-
A01	5033515	F	174	35.06	-	-	-	-	-	-	-	-	-	-	-
A01	5036748	R	124	53.23	-	-	utr3	TE019947	-	-	-	-	-	-	-
A01	5036761	R	128	52.34	-	-	utr3	TE019947	-	-	-	-	-	-	-
A01	5036769	R	128	51.56	-	-	utr3	TE019947	-	-	-	-	-	-	-
A01	5036774	R	128	50.78	-	-	utr3	TE019947	-	-	-	-	-	-	-
A01	5036783	R	128	51.56	-	-	utr3	TE019947	-	-	-	-	-	-	-
A01	5036788	R	128	50.78	-	-	utr3	TE019947	-	-	-	-	-	-	-
A01	5036821	R	125	52	-	-	utr3	TE019947	-	-	-	-	-	-	-
A01	5189821	R	11	0	intron	Bra013360	utr3	TE020112	Three	Bra013360	LF	Bra012568	MF1	Bra-2-985-TA	MF2
A01	5189840	R	11	0	exon	Bra013360	utr3	TE020112	Three	Bra013360	LF	Bra012568	MF1	Bra-2-985-TA	MF2
A01	5189850	R	11	0	exon	Bra013360	utr3	TE020112	Three	Bra013360	LF	Bra012568	MF1	Bra-2-985-TA	MF2
A01	5189856	R	11	0	exon	Bra013360	utr3	TE020112	Three	Bra013360	LF	Bra012568	MF1	Bra-2-985-TA	MF2
A01	5189859	R	11	0	exon	Bra013360	utr3	TE020112	Three	Bra013360	LF	Bra012568	MF1	Bra-2-985-TA	MF2
A01	5189863	R	11	0	exon	Bra013360	utr3	TE020112	Three	Bra013360	LF	Bra012568	MF1	Bra-2-985-TA	MF2
A01	5264577	R	19	0	utr5	Bra013373	utr3	TE020147	Single	Bra013373	LF	-	-	-	-
A01	5264699	R	17	0	utr5	Bra013373	utr3	TE020147	Single	Bra013373	LF	-	-	-	-
A01	5270467	R	83	0	utr5	Bra013374	-	-	Three	Bra013374	LF	Bra012557	MF1	Bra-2-975	MF2
A01	5270483	R	83	2.41	utr5	Bra013374	-	-	Three	Bra013374	LF	Bra012557	MF1	Bra-2-975	MF2
A01	5270488	R	83	0	-	-	-	-	-	-	-	-	-	-	-
A01	5270503	R	83	0	-	-	-	-	-	-	-	-	-	-	-
A01	5270520	R	83	0	-	-	-	-	-	-	-	-	-	-	-
A01	5270523	R	83	0	-	-	-	-	-	-	-	-	-	-	-
A01	5270527	R	83	0	-	-	-	-	-	-	-	-	-	-	-
A01	5270619	R	80	0	-	-	-	-	-	-	-	-	-	-	-
A01	5270673	R	83	0	-	-	-	-	-	-	-	-	-	-	-
A01	5282140	R	15	0	exon	Bra013377	-	-	Two	Bra013377	LF	Bra020971	MF2	-	-
A01	5282196	R	15	0	intron	Bra013377	-	-	Two	Bra013377	LF	Bra020971	MF2	-	-
A01	5282255	R	15	0	exon	Bra013377	-	-	Two	Bra013377	LF	Bra020971	MF2	-	-
A01	5282280	R	15	0	exon	Bra013377	-	-	Two	Bra013377	LF	Bra020971	MF2	-	-
A01	5282285	R	15	0	exon	Bra013377	-	-	Two	Bra013377	LF	Bra020971	MF2	-	-
A01	5324069	R	70	97.14	-	-	utr5	TE020176	-	-	-	-	-	-	-
A01	5324092	R	70	100	-	-	utr5	TE020176	-	-	-	-	-	-	-
A01	5324106	R	70	100	-	-	utr5	TE020176	-	-	-	-	-	-	-
A01	5324116	R	70	98.57	-	-	utr5	TE020176	-	-	-	-	-	-	-
A01	5324168	R	70	98.57	-	-	utr5	TE020176	-	-	-	-	-	-	-
A01	5324201	R	70	100	-	-	utr5	TE020176	-	-	-	-	-	-	-
A01	5324210	R	70	87.14	-	-	utr5	TE020176	-	-	-	-	-	-	-
A01	5324213	R	70	98.57	-	-	Transposon	TE020176	-	-	-	-	-	-	-
A01	5324224	R	92	100	-	-	Transposon	TE020176	-	-	-	-	-	-	-
A01	5324227	R	93	100	-	-	Transposon	TE020176	-	-	-	-	-	-	-
A01	5324229	R	93	96.77	-	-	Transposon	TE020176	-	-	-	-	-	-	-
A01	5324246	R	93	96.77	-	-	Transposon	TE020176	-	-	-	-	-	-	-
A01	5324253	R	93	100	-	-	Transposon	TE020176	-	-	-	-	-	-	-
A01	5324267	R	93	100	-	-	Transposon	TE020176	-	-	-	-	-	-	-
A01	5324276	R	93	100	-	-	Transposon	TE020176	-	-	-	-	-	-	-
A01	5324289	R	93	97.85	-	-	Transposon	TE020176	-	-	-	-	-	-	-
A01	5324292	R	93	100	-	-	Transposon	TE020176	-	-	-	-	-	-	-
A01	5324296	R	93	100	-	-	Transposon	TE020176	-	-	-	-	-	-	-
A01	5324306	R	93	96.77	-	-	Transposon	TE020176	-	-	-	-	-	-	-
A01	5324318	R	91	98.9	-	-	Transposon	TE020176	-	-	-	-	-	-	-
A01	5324338	R	91	92.31	-	-	Transposon	TE020176	-	-	-	-	-	-	-
A01	5324341	R	91	98.9	-	-	Transposon	TE020176	-	-	-	-	-	-	-
A01	5328199	F	13	100	-	-	Transposon	TE020188	-	-	-	-	-	-	-
A01	5328206	F	13	100	-	-	Transposon	TE020188	-	-	-	-	-	-	-
A01	5328210	F	13	100	-	-	Transposon	TE020188	-	-	-	-	-	-	-
A01	5328233	F	13	100	-	-	Transposon	TE020188	-	-	-	-	-	-	-
A01	5328264	F	13	0	-	-	utr5	TE020188	-	-	-	-	-	-	-
A01	5331106	R	11	0	-	-	-	-	-	-	-	-	-	-	-
A01	5338716	R	204	0.49	exon	Bra013386	-	-	Two	Bra013386	LF	Bra012551	MF1	-	-
A01	5338757	R	199	0.5	exon	Bra013386	-	-	Two	Bra013386	LF	Bra012551	MF1	-	-
A01	5338783	R	203	0.49	exon	Bra013386	-	-	Two	Bra013386	LF	Bra012551	MF1	-	-
A01	5357417	F	26	0	exon	Bra013389	utr5	TE020230	Single	Bra013389	LF	-	-	-	-
A01	5357626	F	26	26.92	exon	Bra013389	-	-	Single	Bra013389	LF	-	-	-	-
A01	5379574	F	10	0	exon	Bra013392	utr5	TE020268	Single	Bra013392	LF	-	-	-	-
A01	5379586	F	10	0	exon	Bra013392	utr5	TE020268	Single	Bra013392	LF	-	-	-	-
A01	5379769	F	11	0	promoter	Bra013392	utr5	TE020268	Single	Bra013392	LF	-	-	-	-
A01	5424595	R	58	0	utr3	Bra013397	utr3	TE020327	Single	Bra013397	LF	-	-	-	-
A01	5424629	R	58	0	utr3	Bra013397	utr3	TE020327	Single	Bra013397	LF	-	-	-	-
A01	5431975	R	49	0	intron	Bra013398	-	-	Three	Bra013398	LF	Bra012543	MF1	Bra-2-961	MF2
A01	5432113	R	49	10.2	exon	Bra013398	-	-	Three	Bra013398	LF	Bra012543	MF1	Bra-2-961	MF2
A01	5432122	R	49	0	exon	Bra013398	-	-	Three	Bra013398	LF	Bra012543	MF1	Bra-2-961	MF2
A01	5432149	R	48	0	exon	Bra013398	-	-	Three	Bra013398	LF	Bra012543	MF1	Bra-2-961	MF2
A01	5432191	R	11	0	exon	Bra013398	-	-	Three	Bra013398	LF	Bra012543	MF1	Bra-2-961	MF2
A01	5432206	R	11	0	exon	Bra013398	-	-	Three	Bra013398	LF	Bra012543	MF1	Bra-2-961	MF2
A01	5432232	R	11	0	exon	Bra013398	-	-	Three	Bra013398	LF	Bra012543	MF1	Bra-2-961	MF2
A01	5432240	R	11	0	exon	Bra013398	-	-	Three	Bra013398	LF	Bra012543	MF1	Bra-2-961	MF2
A01	5432254	R	11	0	exon	Bra013398	-	-	Three	Bra013398	LF	Bra012543	MF1	Bra-2-961	MF2
A01	5432450	R	11	9.09	exon	Bra013398	-	-	Three	Bra013398	LF	Bra012543	MF1	Bra-2-961	MF2
A01	5432465	R	11	36.36	exon	Bra013398	-	-	Three	Bra013398	LF	Bra012543	MF1	Bra-2-961	MF2
A01	5432469	R	11	36.36	exon	Bra013398	-	-	Three	Bra013398	LF	Bra012543	MF1	Bra-2-961	MF2
A01	5432486	R	11	36.36	exon	Bra013398	-	-	Three	Bra013398	LF	Bra012543	MF1	Bra-2-961	MF2
A01	5432491	R	11	0	exon	Bra013398	-	-	Three	Bra013398	LF	Bra012543	MF1	Bra-2-961	MF2
A01	5432500	R	11	63.64	exon	Bra013398	-	-	Three	Bra013398	LF	Bra012543	MF1	Bra-2-961	MF2
A01	5432512	R	11	0	exon	Bra013398	-	-	Three	Bra013398	LF	Bra012543	MF1	Bra-2-961	MF2
A01	5466407	R	19	68.42	exon	Bra013405	-	-	Single	Bra013405	LF	-	-	-	-
A01	5466451	R	19	94.74	exon	Bra013405	-	-	Single	Bra013405	LF	-	-	-	-
A01	5466523	R	18	0	intron	Bra013405	-	-	Single	Bra013405	LF	-	-	-	-
A01	5466571	R	18	0	intron	Bra013405	-	-	Single	Bra013405	LF	-	-	-	-
A01	5466639	F	89	55.06	exon	Bra013405	-	-	Single	Bra013405	LF	-	-	-	-
A01	5466645	F	89	55.06	exon	Bra013405	-	-	Single	Bra013405	LF	-	-	-	-
A01	5466668	F	89	0	exon	Bra013405	-	-	Single	Bra013405	LF	-	-	-	-
A01	5466912	F	89	0	exon	Bra013405	-	-	Single	Bra013405	LF	-	-	-	-
A01	5468848	F	218	0.46	exon	Bra013405	-	-	Single	Bra013405	LF	-	-	-	-
A01	5468862	F	217	0	exon	Bra013405	-	-	Single	Bra013405	LF	-	-	-	-
A01	5468868	F	218	0	exon	Bra013405	-	-	Single	Bra013405	LF	-	-	-	-
A01	5468875	F	218	0	exon	Bra013405	-	-	Single	Bra013405	LF	-	-	-	-
A01	5468887	F	218	0	exon	Bra013405	-	-	Single	Bra013405	LF	-	-	-	-
A01	5468894	F	218	0	exon	Bra013405	-	-	Single	Bra013405	LF	-	-	-	-
A01	5468979	F	218	0	exon	Bra013405	-	-	Single	Bra013405	LF	-	-	-	-
A01	5468991	F	218	0	exon	Bra013405	-	-	Single	Bra013405	LF	-	-	-	-
A01	5468994	F	218	0	exon	Bra013405	-	-	Single	Bra013405	LF	-	-	-	-
A01	5469014	F	218	0	exon	Bra013405	-	-	Single	Bra013405	LF	-	-	-	-
A01	5469035	F	217	0.46	exon	Bra013405	-	-	Single	Bra013405	LF	-	-	-	-
A01	5469038	F	217	0	exon	Bra013405	-	-	Single	Bra013405	LF	-	-	-	-
A01	5469051	F	217	0	exon	Bra013405	-	-	Single	Bra013405	LF	-	-	-	-
A01	5496740	F	438	98.17	-	-	-	-	-	-	-	-	-	-	-
A01	5496781	F	437	99.08	-	-	-	-	-	-	-	-	-	-	-
A01	5496965	F	438	97.72	-	-	-	-	-	-	-	-	-	-	-
A01	5496967	F	438	98.4	-	-	-	-	-	-	-	-	-	-	-
A01	5496974	F	438	97.95	-	-	-	-	-	-	-	-	-	-	-
A01	5496980	F	438	97.03	-	-	-	-	-	-	-	-	-	-	-
A01	5496999	F	437	99.31	-	-	-	-	-	-	-	-	-	-	-
A01	5497001	F	437	98.86	-	-	-	-	-	-	-	-	-	-	-
A01	5497017	R	41	97.56	-	-	-	-	-	-	-	-	-	-	-
A01	5497180	R	41	100	-	-	-	-	-	-	-	-	-	-	-
A01	5497186	R	41	87.8	-	-	-	-	-	-	-	-	-	-	-
A01	5497201	R	41	100	-	-	-	-	-	-	-	-	-	-	-
A01	5497205	R	41	97.56	-	-	-	-	-	-	-	-	-	-	-
A01	5499636	R	13	100	utr5	Bra013412	-	-	Single	Bra013412	LF	-	-	-	-
A01	5499794	R	13	100	utr5	Bra013412	-	-	Single	Bra013412	LF	-	-	-	-
A01	5499804	R	13	69.23	utr5	Bra013412	-	-	Single	Bra013412	LF	-	-	-	-
A01	5499858	R	13	92.31	utr5	Bra013412	-	-	Single	Bra013412	LF	-	-	-	-
A01	5504316	F	19	0	exon	Bra013413	-	-	Single	Bra013413	LF	-	-	-	-
A01	5504335	F	19	0	exon	Bra013413	-	-	Single	Bra013413	LF	-	-	-	-
A01	5504338	F	19	0	exon	Bra013413	-	-	Single	Bra013413	LF	-	-	-	-
A01	5504368	F	19	0	exon	Bra013413	-	-	Single	Bra013413	LF	-	-	-	-
A01	5504375	F	19	0	exon	Bra013413	utr5	TE020387	Single	Bra013413	LF	-	-	-	-
A01	5507192	F	13	0	exon	Bra013414	-	-	Single	Bra013414	LF	-	-	-	-
A01	5507200	F	13	0	exon	Bra013414	-	-	Single	Bra013414	LF	-	-	-	-
A01	5508741	R	61	1.64	exon	Bra013415	-	-	Single	Bra013415	LF	-	-	-	-
A01	5508881	R	61	1.64	exon	Bra013415	-	-	Single	Bra013415	LF	-	-	-	-
A01	5512635	R	62	79.03	exon	Bra013416	utr5	TE020390	Single	Bra013416	LF	-	-	-	-
A01	5512684	R	62	62.9	exon	Bra013416	utr5	TE020390	Single	Bra013416	LF	-	-	-	-
A01	5512696	R	62	79.03	exon	Bra013416	utr5	TE020390	Single	Bra013416	LF	-	-	-	-
A01	5512702	R	62	79.03	exon	Bra013416	utr5	TE020390	Single	Bra013416	LF	-	-	-	-
A01	5512781	R	62	0	exon	Bra013416	-	-	Single	Bra013416	LF	-	-	-	-
A01	5512797	R	62	72.58	intron	Bra013416	-	-	Single	Bra013416	LF	-	-	-	-
A01	5529645	F	16	100	utr3	Bra013418	utr3	TE020408	Two	Bra013418	LF	Bra012535-TA	MF1	-	-
A01	5529662	F	16	100	utr3	Bra013418	utr3	TE020408	Two	Bra013418	LF	Bra012535-TA	MF1	-	-
A01	5529677	F	16	100	utr3	Bra013418	utr3	TE020408	Two	Bra013418	LF	Bra012535-TA	MF1	-	-
A01	5539545	F	16	100	-	-	Transposon	TE020423	-	-	-	-	-	-	-
A01	5539629	F	16	100	-	-	utr3	TE020423	-	-	-	-	-	-	-
A01	5546703	R	10	90	-	-	utr3	TE020443	-	-	-	-	-	-	-
A01	5546724	R	10	100	utr5	Bra013421	utr3	TE020443	Tandem	Bra013421	-	-	-	-	-
A01	5546771	R	10	100	utr5	Bra013421	utr3	TE020443	Tandem	Bra013421	-	-	-	-	-
A01	5546784	R	10	90	utr5	Bra013421	utr3	TE020443	Tandem	Bra013421	-	-	-	-	-
A01	5546800	R	10	100	utr5	Bra013421	utr3	TE020443	Tandem	Bra013421	-	-	-	-	-
A01	5546806	R	10	100	utr5	Bra013421	utr3	TE020443	Tandem	Bra013421	-	-	-	-	-
A01	5618852	F	35	0	exon	Bra013431	-	-	Single	Bra013431	LF	-	-	-	-
A01	5618870	F	35	2.86	exon	Bra013431	-	-	Single	Bra013431	LF	-	-	-	-
A01	5619041	F	35	0	intron	Bra013431	-	-	Single	Bra013431	LF	-	-	-	-
A01	5640950	F	27	0	exon	Bra013433	utr5	TE020569	Three	Bra013433	LF	Bra012528	MF1	Bra-2-94-	MF2
A01	5640989	F	27	0	exon	Bra013433	utr5	TE020569	Three	Bra013433	LF	Bra012528	MF1	Bra-2-94-	MF2
A01	5641080	F	27	0	exon	Bra013433	utr5	TE020569	Three	Bra013433	LF	Bra012528	MF1	Bra-2-94-	MF2
A01	5666306	F	138	0	promoter	Bra013438	-	-	Single	Bra013438	LF	-	-	-	-
A01	5666372	F	138	0	exon	Bra013438	-	-	Single	Bra013438	LF	-	-	-	-
A01	5674877	F	74	0	exon	Bra013441	utr3	TE020603	Three	Bra013441	LF	Bra012521	MF1	Bra-2-938	MF2
A01	5674883	F	74	0	exon	Bra013441	utr3	TE020603	Three	Bra013441	LF	Bra012521	MF1	Bra-2-938	MF2
A01	5674966	F	74	0	exon	Bra013441	utr3	TE020603	Three	Bra013441	LF	Bra012521	MF1	Bra-2-938	MF2
A01	5675006	F	70	0	exon	Bra013441	utr3	TE020603	Three	Bra013441	LF	Bra012521	MF1	Bra-2-938	MF2
A01	5698082	F	17	0	exon	Bra013445	-	-	Single	Bra013445	LF	-	-	-	-
A01	5701725	R	279	0.36	utr5	Bra013446	-	-	Two	Bra013446	LF	Bra020979	MF2	-	-
A01	5701740	R	279	0	utr5	Bra013446	-	-	Two	Bra013446	LF	Bra020979	MF2	-	-
A01	5701745	R	279	0.72	utr5	Bra013446	-	-	Two	Bra013446	LF	Bra020979	MF2	-	-
A01	5701757	R	142	0	utr5	Bra013446	-	-	Two	Bra013446	LF	Bra020979	MF2	-	-
A01	5701765	R	279	0.36	utr5	Bra013446	-	-	Two	Bra013446	LF	Bra020979	MF2	-	-
A01	5701788	R	279	0	utr5	Bra013446	-	-	Two	Bra013446	LF	Bra020979	MF2	-	-
A01	5701884	R	279	1.08	promoter	Bra013446	-	-	Two	Bra013446	LF	Bra020979	MF2	-	-
A01	5701887	R	279	0	promoter	Bra013446	-	-	Two	Bra013446	LF	Bra020979	MF2	-	-
A01	5701905	R	279	0	promoter	Bra013446	-	-	Two	Bra013446	LF	Bra020979	MF2	-	-
A01	5701924	R	276	0	promoter	Bra013446	-	-	Two	Bra013446	LF	Bra020979	MF2	-	-
A01	5701938	R	279	0	promoter	Bra013446	-	-	Two	Bra013446	LF	Bra020979	MF2	-	-
A01	5705878	R	82	84.15	utr3	Bra013446	-	-	Two	Bra013446	LF	Bra020979	MF2	-	-
A01	5705916	R	82	0	utr3	Bra013446	-	-	Two	Bra013446	LF	Bra020979	MF2	-	-
A01	5706060	R	81	86.42	utr3	Bra013446	-	-	Two	Bra013446	LF	Bra020979	MF2	-	-
A01	5718320	R	10	0	-	-	-	-	-	-	-	-	-	-	-
A01	5718327	R	10	10	-	-	-	-	-	-	-	-	-	-	-
A01	5718384	R	10	0	-	-	-	-	-	-	-	-	-	-	-
A01	5718397	R	10	0	-	-	-	-	-	-	-	-	-	-	-
A01	5718410	R	10	0	-	-	-	-	-	-	-	-	-	-	-
A01	5718412	R	10	0	-	-	-	-	-	-	-	-	-	-	-
A01	5718426	R	10	0	-	-	-	-	-	-	-	-	-	-	-
A01	5718432	R	10	0	-	-	-	-	-	-	-	-	-	-	-
A01	5779618	R	35	97.14	-	-	Transposon	TE020719	-	-	-	-	-	-	-
A01	5779631	F	478	99.37	-	-	Transposon	TE020719	-	-	-	-	-	-	-
A01	5779632	R	35	97.14	-	-	Transposon	TE020719	-	-	-	-	-	-	-
A01	5779644	F	477	99.16	-	-	utr3	TE020719	-	-	-	-	-	-	-
A01	5779645	R	35	94.29	-	-	utr3	TE020719	-	-	-	-	-	-	-
A01	5779658	F	477	97.27	-	-	utr3	TE020719	-	-	-	-	-	-	-
A01	5779659	R	35	94.29	-	-	utr3	TE020719	-	-	-	-	-	-	-
A01	5779672	F	478	97.49	-	-	utr3	TE020719	-	-	-	-	-	-	-
A01	5779673	R	35	97.14	-	-	utr3	TE020719	-	-	-	-	-	-	-
A01	5779689	F	476	98.11	-	-	utr3	TE020719	-	-	-	-	-	-	-
A01	5779690	R	35	100	-	-	utr3	TE020719	-	-	-	-	-	-	-
A01	5779765	F	13	100	-	-	utr3	TE020719	-	-	-	-	-	-	-
A01	5779807	F	476	97.06	-	-	utr3	TE020719	-	-	-	-	-	-	-
A01	5779808	R	35	100	-	-	utr3	TE020719	-	-	-	-	-	-	-
A01	5779812	F	476	97.69	-	-	utr3	TE020719	-	-	-	-	-	-	-
A01	5779813	R	35	97.14	-	-	utr3	TE020719	-	-	-	-	-	-	-
A01	5779817	F	476	97.9	-	-	utr3	TE020719	-	-	-	-	-	-	-
A01	5779818	R	35	100	-	-	utr3	TE020719	-	-	-	-	-	-	-
A01	5798329	R	19	0	intron	Bra013457	-	-	Two	Bra013457	LF	Bra038806	MF1	-	-
A01	5798365	R	19	0	intron	Bra013457	-	-	Two	Bra013457	LF	Bra038806	MF1	-	-
A01	5798628	R	19	0	intron	Bra013457	-	-	Two	Bra013457	LF	Bra038806	MF1	-	-
A01	5801400	R	290	0	exon	Bra013458	-	-	Three	Bra013458	LF	Bra038805	MF1	Bra-2-926	MF2
A01	5801452	R	284	0	exon	Bra013458	-	-	Three	Bra013458	LF	Bra038805	MF1	Bra-2-926	MF2
A01	5804593	F	13	0	utr3	Bra013459	utr3	TE020739	Single	Bra013459	LF	-	-	-	-
A01	5804595	F	13	0	utr3	Bra013459	utr3	TE020739	Single	Bra013459	LF	-	-	-	-
A01	5804612	F	13	0	utr3	Bra013459	utr3	TE020739	Single	Bra013459	LF	-	-	-	-
A01	5804836	F	13	76.92	utr3	Bra013459	utr3	TE020739	Single	Bra013459	LF	-	-	-	-
A01	5804840	F	13	100	utr3	Bra013459	utr3	TE020739	Single	Bra013459	LF	-	-	-	-
A01	5812826	R	267	97.75	intron	Bra013461	-	-	Single	Bra013461	LF	-	-	-	-
A01	5812909	R	267	97.75	exon	Bra013461	-	-	Single	Bra013461	LF	-	-	-	-
A01	5814935	F	44	70.45	exon	Bra013461	-	-	Single	Bra013461	LF	-	-	-	-
A01	5814957	F	44	4.55	exon	Bra013461	-	-	Single	Bra013461	LF	-	-	-	-
A01	5814966	F	44	52.27	exon	Bra013461	-	-	Single	Bra013461	LF	-	-	-	-
A01	5814984	F	44	68.18	exon	Bra013461	-	-	Single	Bra013461	LF	-	-	-	-
A01	5814995	F	44	9.09	exon	Bra013461	-	-	Single	Bra013461	LF	-	-	-	-
A01	5815044	F	41	34.15	exon	Bra013461	-	-	Single	Bra013461	LF	-	-	-	-
A01	5815917	F	639	0	intron	Bra013461	-	-	Single	Bra013461	LF	-	-	-	-
A01	5815923	F	633	0.32	exon	Bra013461	-	-	Single	Bra013461	LF	-	-	-	-
A01	5815980	F	637	0.31	exon	Bra013461	-	-	Single	Bra013461	LF	-	-	-	-
A01	5816106	F	639	47.89	exon	Bra013461	-	-	Single	Bra013461	LF	-	-	-	-
A01	5816112	F	639	49.3	exon	Bra013461	-	-	Single	Bra013461	LF	-	-	-	-
A01	5816156	F	638	0.16	exon	Bra013461	-	-	Single	Bra013461	LF	-	-	-	-
A01	5816164	F	627	0.32	exon	Bra013461	-	-	Single	Bra013461	LF	-	-	-	-
A01	5828297	F	203	97.54	exon	Bra013466	Transposon	TE020752	Two	Bra013466	LF	Bra020917	MF2	-	-
A01	5828314	F	203	98.52	exon	Bra013466	Transposon	TE020752	Two	Bra013466	LF	Bra020917	MF2	-	-
A01	5828425	F	13	92.31	intron	Bra013466	utr5	TE020753	Two	Bra013466	LF	Bra020917	MF2	-	-
A01	5828426	F	184	97.28	intron	Bra013466	utr5	TE020753	Two	Bra013466	LF	Bra020917	MF2	-	-
A01	5828462	F	15	73.33	intron	Bra013466	utr5	TE020753	Two	Bra013466	LF	Bra020917	MF2	-	-
A01	5828463	F	182	86.81	intron	Bra013466	utr5	TE020753	Two	Bra013466	LF	Bra020917	MF2	-	-
A01	5844105	R	18	100	utr5	Bra013470	Transposon	TE020758	Three	Bra013470	LF	Bra038801	MF1	Bra-2-916	MF2
A01	5844266	R	18	100	utr5	Bra013470	Transposon	TE020758	Three	Bra013470	LF	Bra038801	MF1	Bra-2-916	MF2
A01	5910898	R	11	90.91	intron	Bra013482	Transposon	TE020846	Single	Bra013482	LF	-	-	-	-
A01	5910913	R	11	100	intron	Bra013482	Transposon	TE020846	Single	Bra013482	LF	-	-	-	-
A01	5910954	R	11	100	intron	Bra013482	Transposon	TE020846	Single	Bra013482	LF	-	-	-	-
A01	5911113	R	11	81.82	intron	Bra013482	Transposon	TE020846	Single	Bra013482	LF	-	-	-	-
A01	5911116	R	11	100	intron	Bra013482	Transposon	TE020846	Single	Bra013482	LF	-	-	-	-
A01	5911127	R	11	100	intron	Bra013482	Transposon	TE020846	Single	Bra013482	LF	-	-	-	-
A01	5911136	R	11	100	intron	Bra013482	Transposon	TE020846	Single	Bra013482	LF	-	-	-	-
A01	5911158	R	11	100	intron	Bra013482	Transposon	TE020846	Single	Bra013482	LF	-	-	-	-
A01	5946023	F	1185	20.84	exon	Bra013489	-	-	Two	Bra013489	LF	Bra020879	MF2	-	-
A01	5946032	F	1184	0.84	exon	Bra013489	-	-	Two	Bra013489	LF	Bra020879	MF2	-	-
A01	5946068	F	1189	0.08	exon	Bra013489	-	-	Two	Bra013489	LF	Bra020879	MF2	-	-
A01	5946070	F	1185	0.42	exon	Bra013489	-	-	Two	Bra013489	LF	Bra020879	MF2	-	-
A01	5946077	F	1185	0.25	exon	Bra013489	-	-	Two	Bra013489	LF	Bra020879	MF2	-	-
A01	5946141	F	1186	0.08	exon	Bra013489	-	-	Two	Bra013489	LF	Bra020879	MF2	-	-
A01	5946164	F	1186	0.67	exon	Bra013489	-	-	Two	Bra013489	LF	Bra020879	MF2	-	-
A01	5946187	F	1189	39.02	exon	Bra013489	utr3	TE020863	Two	Bra013489	LF	Bra020879	MF2	-	-
A01	5946444	R	315	4.76	utr3	Bra013489	utr3	TE020863	Two	Bra013489	LF	Bra020879	MF2	-	-
A01	5946535	R	315	0	utr3	Bra013489	utr3	TE020863	Two	Bra013489	LF	Bra020879	MF2	-	-
A01	5946556	R	315	0	utr3	Bra013489	utr3	TE020863	Two	Bra013489	LF	Bra020879	MF2	-	-
A01	5982933	F	64	100	intron	Bra013497	utr3	TE020926	Single	Bra013497	LF	-	-	-	-
A01	5982937	F	64	96.88	intron	Bra013497	utr3	TE020926	Single	Bra013497	LF	-	-	-	-
A01	5983189	F	64	100	intron	Bra013497	Transposon	TE020926	Single	Bra013497	LF	-	-	-	-
A01	5983198	F	64	96.88	intron	Bra013497	Transposon	TE020926	Single	Bra013497	LF	-	-	-	-
A01	5983227	F	64	93.75	intron	Bra013497	Transposon	TE020926	Single	Bra013497	LF	-	-	-	-
A01	6018288	F	239	57.74	exon	Bra013505	utr3	TE020956	Single	Bra013505	LF	-	-	-	-
A01	6043325	R	63	90.48	exon	Bra013511	-	-	Two	Bra013511	LF	Bra038782	MF1	-	-
A01	6043333	R	63	100	exon	Bra013511	-	-	Two	Bra013511	LF	Bra038782	MF1	-	-
A01	6043352	R	63	0	exon	Bra013511	-	-	Two	Bra013511	LF	Bra038782	MF1	-	-
A01	6043362	R	63	0	exon	Bra013511	-	-	Two	Bra013511	LF	Bra038782	MF1	-	-
A01	6043601	R	60	1.67	exon	Bra013511	utr3	TE020980	Two	Bra013511	LF	Bra038782	MF1	-	-
A01	6043610	R	58	3.45	exon	Bra013511	utr3	TE020980	Two	Bra013511	LF	Bra038782	MF1	-	-
A01	6043615	R	60	98.33	exon	Bra013511	utr3	TE020980	Two	Bra013511	LF	Bra038782	MF1	-	-
A01	6077623	R	46	0	-	-	-	-	-	-	-	-	-	-	-
A01	6077639	R	46	0	-	-	-	-	-	-	-	-	-	-	-
A01	6077656	R	46	0	-	-	-	-	-	-	-	-	-	-	-
A01	6077671	R	46	0	-	-	-	-	-	-	-	-	-	-	-
A01	6114670	F	1225	0	utr5	Bra013523	-	-	Tandem	Bra013523	-	-	-	-	-
A01	6114685	F	1225	0	utr5	Bra013523	-	-	Tandem	Bra013523	-	-	-	-	-
A01	6126067	R	305	0.33	exon	Bra013525	-	-	Two	Bra013525	LF	Bra038775	MF1	-	-
A01	6126177	R	71	0	exon	Bra013525	-	-	Two	Bra013525	LF	Bra038775	MF1	-	-
A01	6126181	R	71	0	exon	Bra013525	-	-	Two	Bra013525	LF	Bra038775	MF1	-	-
A01	6126199	R	71	0	exon	Bra013525	-	-	Two	Bra013525	LF	Bra038775	MF1	-	-
A01	6126202	R	67	0	exon	Bra013525	-	-	Two	Bra013525	LF	Bra038775	MF1	-	-
A01	6126205	R	69	0	exon	Bra013525	-	-	Two	Bra013525	LF	Bra038775	MF1	-	-
A01	6126210	R	71	0	exon	Bra013525	-	-	Two	Bra013525	LF	Bra038775	MF1	-	-
A01	6126216	R	71	0	exon	Bra013525	-	-	Two	Bra013525	LF	Bra038775	MF1	-	-
A01	6126231	R	235	1.28	exon	Bra013525	-	-	Two	Bra013525	LF	Bra038775	MF1	-	-
A01	6126241	R	235	34.47	exon	Bra013525	-	-	Two	Bra013525	LF	Bra038775	MF1	-	-
A01	6126244	R	235	0	exon	Bra013525	-	-	Two	Bra013525	LF	Bra038775	MF1	-	-
A01	6126266	R	234	0	exon	Bra013525	-	-	Two	Bra013525	LF	Bra038775	MF1	-	-
A01	6126283	R	235	0	exon	Bra013525	-	-	Two	Bra013525	LF	Bra038775	MF1	-	-
A01	6126297	R	234	0	exon	Bra013525	-	-	Two	Bra013525	LF	Bra038775	MF1	-	-
A01	6174772	R	12	0	exon	Bra013534	-	-	Three	Bra013534	LF	Bra038771	MF1	Bra-2-895	MF2
A01	6174785	R	12	83.33	exon	Bra013534	-	-	Three	Bra013534	LF	Bra038771	MF1	Bra-2-895	MF2
A01	6174794	R	12	83.33	exon	Bra013534	-	-	Three	Bra013534	LF	Bra038771	MF1	Bra-2-895	MF2
A01	6203832	F	19	100	-	-	utr5	TE021110	-	-	-	-	-	-	-
A01	6203833	R	17	100	-	-	utr5	TE021110	-	-	-	-	-	-	-
A01	6206514	R	33	93.94	-	-	-	-	-	-	-	-	-	-	-
A01	6206524	R	33	100	-	-	-	-	-	-	-	-	-	-	-
A01	6206639	R	33	100	-	-	-	-	-	-	-	-	-	-	-
A01	6206645	R	33	100	-	-	-	-	-	-	-	-	-	-	-
A01	6206667	R	32	100	-	-	-	-	-	-	-	-	-	-	-
A01	6206670	R	33	100	-	-	-	-	-	-	-	-	-	-	-
A01	6208320	R	15	100	utr5	Bra013542	-	-	-	-	-	-	-	-	-
A01	6208455	R	15	100	utr5	Bra013542	-	-	-	-	-	-	-	-	-
A01	6208469	R	15	100	utr5	Bra013542	-	-	-	-	-	-	-	-	-
A01	6208972	F	13	100	exon	Bra013542	-	-	-	-	-	-	-	-	-
A01	6208973	R	71	98.59	exon	Bra013542	-	-	-	-	-	-	-	-	-
A01	6208990	F	13	100	exon	Bra013542	-	-	-	-	-	-	-	-	-
A01	6208991	R	71	100	exon	Bra013542	-	-	-	-	-	-	-	-	-
A01	6209000	F	13	100	exon	Bra013542	-	-	-	-	-	-	-	-	-
A01	6209001	R	70	100	exon	Bra013542	-	-	-	-	-	-	-	-	-
A01	6255595	F	20	0	-	-	-	-	-	-	-	-	-	-	-
A01	6255744	F	20	0	-	-	-	-	-	-	-	-	-	-	-
A01	6282976	F	23	0	utr3	Bra013550	utr5	TE021189	Three	Bra013550	LF	Bra038761	MF1	Bra-2-873-TA	MF2
A01	6282979	F	27	0	utr3	Bra013550	utr5	TE021189	Three	Bra013550	LF	Bra038761	MF1	Bra-2-873-TA	MF2
A01	6283101	F	50	0	utr3	Bra013550	utr5	TE021189	Three	Bra013550	LF	Bra038761	MF1	Bra-2-873-TA	MF2
A01	6283108	F	50	0	utr3	Bra013550	utr5	TE021189	Three	Bra013550	LF	Bra038761	MF1	Bra-2-873-TA	MF2
A01	6283136	F	50	2	utr3	Bra013550	utr5	TE021189	Three	Bra013550	LF	Bra038761	MF1	Bra-2-873-TA	MF2
A01	6302966	F	141	97.87	-	-	Transposon	TE021200	-	-	-	-	-	-	-
A01	6303092	F	141	90.78	-	-	utr3	TE021200	-	-	-	-	-	-	-
A01	6309227	F	308	56.17	-	-	utr5	TE021212	-	-	-	-	-	-	-
A01	6309295	F	308	0.97	-	-	utr5	TE021212	-	-	-	-	-	-	-
A01	6309354	F	308	0	-	-	utr5	TE021212	-	-	-	-	-	-	-
A01	6309381	F	308	80.52	-	-	utr5	TE021212	-	-	-	-	-	-	-
A01	6309390	F	308	62.66	-	-	utr5	TE021212	-	-	-	-	-	-	-
A01	6309412	F	308	71.75	-	-	utr5	TE021212	-	-	-	-	-	-	-
A01	6336995	F	33	0	exon	Bra013557	-	-	Two	Bra013557	LF	Bra038756-TA	MF1	-	-
A01	6337002	F	33	0	exon	Bra013557	-	-	Two	Bra013557	LF	Bra038756-TA	MF1	-	-
A01	6337226	F	33	0	exon	Bra013557	-	-	Two	Bra013557	LF	Bra038756-TA	MF1	-	-
A01	6337229	F	33	0	exon	Bra013557	-	-	Two	Bra013557	LF	Bra038756-TA	MF1	-	-
A01	6359504	F	28	0	intron	Bra013563	-	-	Two	Bra013563	LF	Bra020870	MF2	-	-
A01	6359609	F	28	3.57	exon	Bra013563	-	-	Two	Bra013563	LF	Bra020870	MF2	-	-
A01	6359638	F	28	0	intron	Bra013563	-	-	Two	Bra013563	LF	Bra020870	MF2	-	-
A01	6370452	R	38	0	exon	Bra013566	-	-	Two	Bra013566	LF	Bra020865	MF2	-	-
A01	6379042	R	10	0	exon	Bra013569	utr5	TE021273	Three	Bra013569	LF	Bra038750	MF1	Bra-2-864	MF2
A01	6379057	R	10	0	exon	Bra013569	utr5	TE021273	Three	Bra013569	LF	Bra038750	MF1	Bra-2-864	MF2
A01	6379336	R	10	0	exon	Bra013569	utr5	TE021273	Three	Bra013569	LF	Bra038750	MF1	Bra-2-864	MF2
A01	6434194	R	1367	0	utr5	Bra013578	utr5	TE021356	Two	Bra013578	LF	Bra019407	MF1	-	-
A01	6434242	R	1367	0.15	promoter	Bra013578	utr5	TE021356	Two	Bra013578	LF	Bra019407	MF1	-	-
A01	6434365	R	1367	0.15	promoter	Bra013578	utr5	TE021356	Two	Bra013578	LF	Bra019407	MF1	-	-
A01	6434379	R	1367	0.15	promoter	Bra013578	utr5	TE021356	Two	Bra013578	LF	Bra019407	MF1	-	-
A01	6434387	R	1367	0	promoter	Bra013578	utr5	TE021356	Two	Bra013578	LF	Bra019407	MF1	-	-
A01	6434394	R	1368	0.07	promoter	Bra013578	utr5	TE021356	Two	Bra013578	LF	Bra019407	MF1	-	-
A01	6434396	R	1367	0.15	promoter	Bra013578	utr5	TE021356	Two	Bra013578	LF	Bra019407	MF1	-	-
A01	6434417	R	1368	0.15	promoter	Bra013578	utr5	TE021356	Two	Bra013578	LF	Bra019407	MF1	-	-
A01	6434422	R	1368	0	promoter	Bra013578	utr5	TE021356	Two	Bra013578	LF	Bra019407	MF1	-	-
A01	6434427	R	1355	0.22	promoter	Bra013578	utr5	TE021356	Two	Bra013578	LF	Bra019407	MF1	-	-
A01	6449518	R	32	100	-	-	-	-	-	-	-	-	-	-	-
A01	6449547	R	32	100	-	-	-	-	-	-	-	-	-	-	-
A01	6449559	R	32	100	-	-	-	-	-	-	-	-	-	-	-
A01	6449637	R	32	100	-	-	-	-	-	-	-	-	-	-	-
A01	6449664	R	32	100	-	-	-	-	-	-	-	-	-	-	-
A01	6449692	R	32	100	-	-	-	-	-	-	-	-	-	-	-
A01	6509304	R	81	0	-	-	utr3	TE021443	-	-	-	-	-	-	-
A01	6509312	R	81	0	-	-	utr3	TE021443	-	-	-	-	-	-	-
A01	6509420	R	80	0	-	-	utr3	TE021443	-	-	-	-	-	-	-
A01	6533172	F	17	0	exon	Bra013592	-	-	Three	Bra013592	LF	Bra019395	MF1	Bra-2-856	MF2
A01	6533205	F	16	0	exon	Bra013592	-	-	Three	Bra013592	LF	Bra019395	MF1	Bra-2-856	MF2
A01	6538935	R	11	0	utr3	Bra013594	-	-	Single	Bra013594	LF	-	-	-	-
A01	6538948	R	11	0	utr3	Bra013594	-	-	Single	Bra013594	LF	-	-	-	-
A01	6539058	R	11	0	utr3	Bra013594	-	-	Single	Bra013594	LF	-	-	-	-
A01	6539075	R	11	0	utr3	Bra013594	-	-	Single	Bra013594	LF	-	-	-	-
A01	6567867	R	22	90.91	exon	Bra013600	Transposon	TE021518	Single	Bra013600	LF	-	-	-	-
A01	6567889	R	22	100	exon	Bra013600	Transposon	TE021518	Single	Bra013600	LF	-	-	-	-
A01	6567898	R	22	100	exon	Bra013600	Transposon	TE021518	Single	Bra013600	LF	-	-	-	-
A01	6567900	R	22	100	exon	Bra013600	Transposon	TE021518	Single	Bra013600	LF	-	-	-	-
A01	6567918	R	22	77.27	exon	Bra013600	Transposon	TE021518	Single	Bra013600	LF	-	-	-	-
A01	6567927	R	22	95.45	exon	Bra013600	Transposon	TE021518	Single	Bra013600	LF	-	-	-	-
A01	6568092	R	61	96.72	exon	Bra013600	utr3	TE021518	Single	Bra013600	LF	-	-	-	-
A01	6568111	R	61	100	exon	Bra013600	utr3	TE021518	Single	Bra013600	LF	-	-	-	-
A01	6568122	R	22	95.45	exon	Bra013600	utr3	TE021518	Single	Bra013600	LF	-	-	-	-
A01	6568141	R	136	50.74	exon	Bra013600	utr3	TE021518	Single	Bra013600	LF	-	-	-	-
A01	6568171	R	136	49.26	exon	Bra013600	utr3	TE021518	Single	Bra013600	LF	-	-	-	-
A01	6568185	R	136	49.26	exon	Bra013600	utr3	TE021518	Single	Bra013600	LF	-	-	-	-
A01	6609788	F	12	0	exon	Bra013607	-	-	Two	Bra013607	LF	Bra019387	MF1	-	-
A01	6609803	F	12	0	exon	Bra013607	-	-	Two	Bra013607	LF	Bra019387	MF1	-	-
A01	6609806	F	12	0	exon	Bra013607	-	-	Two	Bra013607	LF	Bra019387	MF1	-	-
A01	6609809	F	12	0	exon	Bra013607	-	-	Two	Bra013607	LF	Bra019387	MF1	-	-
A01	6609824	F	12	0	exon	Bra013607	-	-	Two	Bra013607	LF	Bra019387	MF1	-	-
A01	6609826	F	12	0	exon	Bra013607	-	-	Two	Bra013607	LF	Bra019387	MF1	-	-
A01	6609831	F	12	0	exon	Bra013607	-	-	Two	Bra013607	LF	Bra019387	MF1	-	-
A01	6609840	F	12	0	exon	Bra013607	-	-	Two	Bra013607	LF	Bra019387	MF1	-	-
A01	6609847	F	12	0	exon	Bra013607	-	-	Two	Bra013607	LF	Bra019387	MF1	-	-
A01	6609849	F	12	0	exon	Bra013607	-	-	Two	Bra013607	LF	Bra019387	MF1	-	-
A01	6622191	F	15	0	promoter	Bra013609	utr5	TE021577	-	-	-	-	-	-	-
A01	6622197	F	15	0	exon	Bra013609	utr5	TE021577	-	-	-	-	-	-	-
A01	6622203	F	15	0	exon	Bra013609	utr5	TE021577	-	-	-	-	-	-	-
A01	6622308	R	17	0	intron	Bra013609	utr5	TE021577	-	-	-	-	-	-	-
A01	6638030	R	11	0	exon	Bra013614	-	-	Three	Bra013614	LF	Bra019378	MF1	Bra-2-851	MF2
A01	6638056	R	11	0	exon	Bra013614	-	-	Three	Bra013614	LF	Bra019378	MF1	Bra-2-851	MF2
A01	6638065	R	10	0	exon	Bra013614	-	-	Three	Bra013614	LF	Bra019378	MF1	Bra-2-851	MF2
A01	6638224	R	11	0	exon	Bra013614	-	-	Three	Bra013614	LF	Bra019378	MF1	Bra-2-851	MF2
A01	6638258	R	11	0	exon	Bra013614	-	-	Three	Bra013614	LF	Bra019378	MF1	Bra-2-851	MF2
A01	6671429	F	31	96.77	-	-	-	-	-	-	-	-	-	-	-
A01	6671430	R	13	100	-	-	-	-	-	-	-	-	-	-	-
A01	6671600	F	30	100	-	-	-	-	-	-	-	-	-	-	-
A01	6671601	R	11	100	-	-	-	-	-	-	-	-	-	-	-
A01	6671610	F	30	100	-	-	-	-	-	-	-	-	-	-	-
A01	6671611	R	11	100	-	-	-	-	-	-	-	-	-	-	-
A01	6671619	F	30	90	utr5	Bra013622	-	-	Two	Bra013622	LF	Bra020845	MF2	-	-
A01	6671620	R	11	100	utr5	Bra013622	-	-	Two	Bra013622	LF	Bra020845	MF2	-	-
A01	6674410	F	38	97.37	-	-	-	-	-	-	-	-	-	-	-
A01	6674429	F	38	92.11	-	-	-	-	-	-	-	-	-	-	-
A01	6674438	F	38	100	-	-	-	-	-	-	-	-	-	-	-
A01	6674670	F	38	0	-	-	-	-	-	-	-	-	-	-	-
A01	6674687	F	38	100	-	-	-	-	-	-	-	-	-	-	-
A01	6674717	F	38	100	-	-	-	-	-	-	-	-	-	-	-
A01	6745621	R	117	0	intron	Bra013631	utr3	TE021696	Single	Bra013631	LF	-	-	-	-
A01	6770146	F	17	100	promoter	Bra013635	utr5	TE021732	Two	Bra013635	LF	Bra020834	MF2	-	-
A01	6770181	F	16	100	promoter	Bra013635	utr5	TE021732	Two	Bra013635	LF	Bra020834	MF2	-	-
A01	6770349	F	17	100	intron	Bra013635	Transposon	TE021732	Two	Bra013635	LF	Bra020834	MF2	-	-
A01	6770357	F	17	100	intron	Bra013635	Transposon	TE021732	Two	Bra013635	LF	Bra020834	MF2	-	-
A01	6770359	F	17	94.12	intron	Bra013635	Transposon	TE021732	Two	Bra013635	LF	Bra020834	MF2	-	-
A01	6770361	F	17	94.12	intron	Bra013635	Transposon	TE021732	Two	Bra013635	LF	Bra020834	MF2	-	-
A01	6770366	F	17	94.12	intron	Bra013635	Transposon	TE021732	Two	Bra013635	LF	Bra020834	MF2	-	-
A01	6770378	F	17	100	exon	Bra013635	Transposon	TE021732	Two	Bra013635	LF	Bra020834	MF2	-	-
A01	6770406	F	17	100	exon	Bra013635	Transposon	TE021732	Two	Bra013635	LF	Bra020834	MF2	-	-
A01	6778573	F	114	0.88	promoter	Bra013637	utr3	TE021741	Single	Bra013637	LF	-	-	-	-
A01	6778578	F	114	0	promoter	Bra013637	utr3	TE021741	Single	Bra013637	LF	-	-	-	-
A01	6778617	F	112	0	promoter	Bra013637	utr3	TE021741	Single	Bra013637	LF	-	-	-	-
A01	6783956	R	12	0	exon	Bra013639	utr5	TE021751	-	-	-	-	-	-	-
A01	6783983	R	11	0	exon	Bra013639	utr3	TE021752	-	-	-	-	-	-	-
A01	6784004	R	11	0	exon	Bra013639	utr3	TE021752	-	-	-	-	-	-	-
A01	6784023	R	11	0	exon	Bra013639	utr3	TE021752	-	-	-	-	-	-	-
A01	6784114	R	12	0	exon	Bra013639	utr3	TE021752	-	-	-	-	-	-	-
A01	6784178	R	12	0	exon	Bra013639	Transposon	TE021752	-	-	-	-	-	-	-
A01	6867881	F	34	0	exon	Bra013650	-	-	Single	Bra013650	LF	-	-	-	-
A01	6867887	F	34	0	exon	Bra013650	-	-	Single	Bra013650	LF	-	-	-	-
A01	6867890	F	34	0	exon	Bra013650	-	-	Single	Bra013650	LF	-	-	-	-
A01	6867933	F	34	0	intron	Bra013650	-	-	Single	Bra013650	LF	-	-	-	-
A01	6949922	F	79	45.57	exon	Bra013665	-	-	Two	Bra013665	LF	Bra019342	MF1	-	-
A01	6950173	F	80	0	intron	Bra013665	-	-	Two	Bra013665	LF	Bra019342	MF1	-	-
A01	6950184	F	80	0	intron	Bra013665	-	-	Two	Bra013665	LF	Bra019342	MF1	-	-
A01	6950199	F	80	0	intron	Bra013665	-	-	Two	Bra013665	LF	Bra019342	MF1	-	-
A01	6967627	F	93	93.55	-	-	Transposon	TE021961	-	-	-	-	-	-	-
A01	6967788	F	93	94.62	-	-	utr3	TE021961	-	-	-	-	-	-	-
A01	6979720	F	17	0	utr3	Bra013668	-	-	Single	Bra013668	LF	-	-	-	-
A01	6979729	F	17	0	utr3	Bra013668	-	-	Single	Bra013668	LF	-	-	-	-
A01	6980007	F	17	0	exon	Bra013668	-	-	Single	Bra013668	LF	-	-	-	-
A01	6980010	F	17	0	exon	Bra013668	-	-	Single	Bra013668	LF	-	-	-	-
A01	6980024	F	17	0	exon	Bra013668	-	-	Single	Bra013668	LF	-	-	-	-
A01	6980040	F	17	47.06	exon	Bra013668	-	-	Single	Bra013668	LF	-	-	-	-
A01	6980049	F	17	47.06	exon	Bra013668	-	-	Single	Bra013668	LF	-	-	-	-
A01	6980052	F	17	5.88	exon	Bra013668	-	-	Single	Bra013668	LF	-	-	-	-
A01	6980064	F	17	5.88	exon	Bra013668	-	-	Single	Bra013668	LF	-	-	-	-
A01	6980073	F	17	0	exon	Bra013668	-	-	Single	Bra013668	LF	-	-	-	-
A01	7050830	F	1144	97.99	-	-	-	-	-	-	-	-	-	-	-
A01	7050837	F	1144	95.98	-	-	-	-	-	-	-	-	-	-	-
A01	7050864	F	1143	96.68	-	-	-	-	-	-	-	-	-	-	-
A01	7050901	F	1144	98.51	-	-	-	-	-	-	-	-	-	-	-
A01	7051002	F	1064	98.21	-	-	-	-	-	-	-	-	-	-	-
A01	7052801	F	131	21.37	-	-	-	-	-	-	-	-	-	-	-
A01	7052829	F	134	97.76	-	-	-	-	-	-	-	-	-	-	-
A01	7053365	F	11	100	-	-	-	-	-	-	-	-	-	-	-
A01	7166835	F	164	0	-	-	-	-	-	-	-	-	-	-	-
A01	7168752	R	24	95.83	-	-	utr3	TE022215	-	-	-	-	-	-	-
A01	7192533	R	20	0	exon	Bra013693	-	-	Two	Bra013693	LF	Bra019301	MF1	-	-
A01	7192537	R	20	0	exon	Bra013693	-	-	Two	Bra013693	LF	Bra019301	MF1	-	-
A01	7192594	R	20	0	intron	Bra013693	-	-	Two	Bra013693	LF	Bra019301	MF1	-	-
A01	7210635	F	23	91.3	-	-	utr3	TE022264	-	-	-	-	-	-	-
A01	7210744	F	21	47.62	-	-	utr3	TE022264	-	-	-	-	-	-	-
A01	7210764	F	21	38.1	-	-	utr3	TE022264	-	-	-	-	-	-	-
A01	7210766	F	21	47.62	-	-	utr3	TE022264	-	-	-	-	-	-	-
A01	7210771	F	21	42.86	-	-	utr3	TE022264	-	-	-	-	-	-	-
A01	7210780	F	21	47.62	-	-	utr3	TE022264	-	-	-	-	-	-	-
A01	7220617	R	26	0	exon	Bra013698	utr5	TE022283	Single	Bra013698	LF	-	-	-	-
A01	7220623	R	26	0	exon	Bra013698	utr5	TE022283	Single	Bra013698	LF	-	-	-	-
A01	7220670	R	26	0	exon	Bra013698	utr5	TE022283	Single	Bra013698	LF	-	-	-	-
A01	7227006	R	22	100	-	-	Transposon	TE022291	-	-	-	-	-	-	-
A01	7227026	R	22	100	-	-	Transposon	TE022291	-	-	-	-	-	-	-
A01	7227029	R	12	100	-	-	Transposon	TE022291	-	-	-	-	-	-	-
A01	7227032	R	22	100	-	-	Transposon	TE022291	-	-	-	-	-	-	-
A01	7227179	R	22	100	-	-	Transposon	TE022292	-	-	-	-	-	-	-
A01	7227186	R	22	100	-	-	Transposon	TE022292	-	-	-	-	-	-	-
A01	7227195	R	22	95.45	-	-	Transposon	TE022292	-	-	-	-	-	-	-
A01	7227238	R	22	100	-	-	Transposon	TE022292	-	-	-	-	-	-	-
A01	7227241	R	21	100	-	-	Transposon	TE022292	-	-	-	-	-	-	-
A01	7250510	R	873	4.81	utr3	Bra013702	utr5	TE022319	-	-	-	-	-	-	-
A01	7255115	F	38	97.37	-	-	-	-	-	-	-	-	-	-	-
A01	7255143	F	38	97.37	-	-	-	-	-	-	-	-	-	-	-
A01	7255149	F	38	97.37	-	-	-	-	-	-	-	-	-	-	-
A01	7255176	F	38	97.37	-	-	-	-	-	-	-	-	-	-	-
A01	7255184	F	38	100	-	-	-	-	-	-	-	-	-	-	-
A01	7255406	F	38	97.37	-	-	-	-	-	-	-	-	-	-	-
A01	7255437	F	38	97.37	-	-	-	-	-	-	-	-	-	-	-
A01	7255446	F	38	100	-	-	-	-	-	-	-	-	-	-	-
A01	7255463	R	14	100	-	-	-	-	-	-	-	-	-	-	-
A01	7255468	R	14	100	-	-	-	-	-	-	-	-	-	-	-
A01	7255472	R	14	100	-	-	-	-	-	-	-	-	-	-	-
A01	7255509	R	14	100	-	-	-	-	-	-	-	-	-	-	-
A01	7255514	R	14	100	-	-	-	-	-	-	-	-	-	-	-
A01	7255590	R	14	100	-	-	-	-	-	-	-	-	-	-	-
A01	7262216	R	67	97.01	exon	Bra013703	-	-	Single	Bra013703	LF	-	-	-	-
A01	7262218	R	67	97.01	exon	Bra013703	-	-	Single	Bra013703	LF	-	-	-	-
A01	7262233	R	67	94.03	exon	Bra013703	-	-	Single	Bra013703	LF	-	-	-	-
A01	7262291	R	66	96.97	exon	Bra013703	-	-	Single	Bra013703	LF	-	-	-	-
A01	7262372	R	89	95.51	promoter	Bra013703	-	-	Single	Bra013703	LF	-	-	-	-
A01	7262393	R	91	91.21	promoter	Bra013703	-	-	Single	Bra013703	LF	-	-	-	-
A01	7262422	R	85	98.82	promoter	Bra013703	-	-	Single	Bra013703	LF	-	-	-	-
A01	7262576	R	91	97.8	utr5	Bra013703	-	-	Single	Bra013703	LF	-	-	-	-
A01	7267008	R	38	100	utr3	Bra013704	utr5	TE022354	Single	Bra013704	LF	-	-	-	-
A01	7281932	F	37	0	exon	Bra013707	-	-	Single	Bra013707	LF	-	-	-	-
A01	7310507	R	34	0	exon	Bra013709	utr3	TE022410	Two	Bra013709	LF	Bra019296	MF1	-	-
A01	7310540	R	34	0	exon	Bra013709	utr3	TE022410	Two	Bra013709	LF	Bra019296	MF1	-	-
A01	7331683	R	15	0	-	-	utr3	TE022458	-	-	-	-	-	-	-
A01	7331690	R	16	0	-	-	utr3	TE022458	-	-	-	-	-	-	-
A01	7331697	R	16	0	-	-	utr3	TE022458	-	-	-	-	-	-	-
A01	7331701	R	16	0	-	-	utr3	TE022458	-	-	-	-	-	-	-
A01	7331704	R	16	0	-	-	utr3	TE022458	-	-	-	-	-	-	-
A01	7331752	R	16	37.5	-	-	utr3	TE022458	-	-	-	-	-	-	-
A01	7331843	R	16	100	-	-	utr3	TE022458	-	-	-	-	-	-	-
A01	7331889	R	16	93.75	-	-	utr3	TE022458	-	-	-	-	-	-	-
A01	7345635	F	243	96.71	intron	Bra013713	Transposon	TE022488	-	-	-	-	-	-	-
A01	7345679	F	243	99.18	intron	Bra013713	Transposon	TE022488	-	-	-	-	-	-	-
A01	7345776	F	242	98.76	exon	Bra013713	Transposon	TE022488	-	-	-	-	-	-	-
A01	7345818	F	236	95.76	intron	Bra013713	utr3	TE022488	-	-	-	-	-	-	-
A01	7365611	F	13	0	exon	Bra013718	-	-	Single	Bra013718	LF	-	-	-	-
A01	7365618	F	13	0	exon	Bra013718	-	-	Single	Bra013718	LF	-	-	-	-
A01	7365623	F	13	0	exon	Bra013718	-	-	Single	Bra013718	LF	-	-	-	-
A01	7365908	F	13	0	exon	Bra013718	-	-	Single	Bra013718	LF	-	-	-	-
A01	7415016	F	110	97.27	promoter	Bra013725	utr3	TE022596	Single	Bra013725	LF	-	-	-	-
A01	7415032	F	110	99.09	promoter	Bra013725	utr3	TE022596	Single	Bra013725	LF	-	-	-	-
A01	7415040	F	110	99.09	promoter	Bra013725	utr3	TE022596	Single	Bra013725	LF	-	-	-	-
A01	7415044	F	110	97.27	promoter	Bra013725	utr3	TE022596	Single	Bra013725	LF	-	-	-	-
A01	7415056	F	110	99.09	promoter	Bra013725	utr3	TE022596	Single	Bra013725	LF	-	-	-	-
A01	7415065	F	110	100	promoter	Bra013725	utr3	TE022596	Single	Bra013725	LF	-	-	-	-
A01	7415071	F	110	99.09	promoter	Bra013725	utr3	TE022596	Single	Bra013725	LF	-	-	-	-
A01	7415089	F	29	100	promoter	Bra013725	utr3	TE022596	Single	Bra013725	LF	-	-	-	-
A01	7415092	F	29	100	promoter	Bra013725	utr3	TE022596	Single	Bra013725	LF	-	-	-	-
A01	7415101	F	29	100	promoter	Bra013725	utr3	TE022596	Single	Bra013725	LF	-	-	-	-
A01	7415104	F	29	96.55	promoter	Bra013725	utr3	TE022596	Single	Bra013725	LF	-	-	-	-
A01	7415130	F	29	100	promoter	Bra013725	utr3	TE022596	Single	Bra013725	LF	-	-	-	-
A01	7415133	F	29	100	promoter	Bra013725	utr3	TE022596	Single	Bra013725	LF	-	-	-	-
A01	7415319	F	29	96.55	utr5	Bra013725	utr3	TE022596	Single	Bra013725	LF	-	-	-	-
A01	7415331	F	29	96.55	utr5	Bra013725	utr3	TE022596	Single	Bra013725	LF	-	-	-	-
A01	7415343	F	29	93.1	utr5	Bra013725	utr3	TE022596	Single	Bra013725	LF	-	-	-	-
A01	7415362	F	29	96.55	utr5	Bra013725	utr3	TE022596	Single	Bra013725	LF	-	-	-	-
A01	7415388	F	29	96.55	utr5	Bra013725	Transposon	TE022596	Single	Bra013725	LF	-	-	-	-
A01	7428668	R	226	0	-	-	utr5	TE022622	-	-	-	-	-	-	-
A01	7460043	F	51	98.04	intron	Bra013728	utr3	TE022653	Two	Bra013728	LF	Bra019271	MF1	-	-
A01	7460050	F	51	98.04	intron	Bra013728	utr3	TE022653	Two	Bra013728	LF	Bra019271	MF1	-	-
A01	7460056	F	51	92.16	intron	Bra013728	utr3	TE022653	Two	Bra013728	LF	Bra019271	MF1	-	-
A01	7460094	F	51	0	intron	Bra013728	utr5	TE022656	Two	Bra013728	LF	Bra019271	MF1	-	-
A01	7460210	F	54	0	exon	Bra013728	utr5	TE022656	Two	Bra013728	LF	Bra019271	MF1	-	-
A01	7460256	F	54	0	exon	Bra013728	utr5	TE022656	Two	Bra013728	LF	Bra019271	MF1	-	-
A01	7460267	F	54	0	exon	Bra013728	utr5	TE022656	Two	Bra013728	LF	Bra019271	MF1	-	-
A01	7460279	F	54	0	exon	Bra013728	utr5	TE022656	Two	Bra013728	LF	Bra019271	MF1	-	-
A01	7485500	R	3333	97.39	-	-	-	-	-	-	-	-	-	-	-
A01	7485604	R	13	100	-	-	-	-	-	-	-	-	-	-	-
A01	7485627	R	3330	98.5	-	-	-	-	-	-	-	-	-	-	-
A01	7485639	R	3334	97.33	-	-	-	-	-	-	-	-	-	-	-
A01	7485653	R	3334	94.27	-	-	-	-	-	-	-	-	-	-	-
A01	7491458	F	28	0	intron	Bra013734	-	-	Two	Bra013734	LF	Bra019264	MF1	-	-
A01	7494649	F	13	0	utr3	Bra013735	-	-	Single	Bra013735	LF	-	-	-	-
A01	7508743	F	25	0	exon	Bra013737	-	-	Single	Bra013737	LF	-	-	-	-
A01	7508808	F	25	0	intron	Bra013737	-	-	Single	Bra013737	LF	-	-	-	-
A01	7508901	F	25	36	exon	Bra013737	-	-	Single	Bra013737	LF	-	-	-	-
A01	7508907	F	25	0	exon	Bra013737	-	-	Single	Bra013737	LF	-	-	-	-
A01	7508951	F	25	0	exon	Bra013737	-	-	Single	Bra013737	LF	-	-	-	-
A01	7513799	R	17	0	exon	Bra013739	-	-	Three	Bra013739	LF	Bra019261	MF1	Bra-1-546	MF2
A01	7513992	R	17	0	exon	Bra013739	-	-	Three	Bra013739	LF	Bra019261	MF1	Bra-1-546	MF2
A01	7514039	R	17	0	exon	Bra013739	-	-	Three	Bra013739	LF	Bra019261	MF1	Bra-1-546	MF2
A01	7548021	F	70	0	exon	Bra013747	utr5	TE022730	Single	Bra013747	LF	-	-	-	-
A01	7548024	F	71	0	exon	Bra013747	utr5	TE022730	Single	Bra013747	LF	-	-	-	-
A01	7548028	F	71	0	exon	Bra013747	utr5	TE022730	Single	Bra013747	LF	-	-	-	-
A01	7548034	F	71	0	exon	Bra013747	utr5	TE022730	Single	Bra013747	LF	-	-	-	-
A01	7548044	F	71	0	exon	Bra013747	utr5	TE022730	Single	Bra013747	LF	-	-	-	-
A01	7548056	F	71	0	exon	Bra013747	utr5	TE022730	Single	Bra013747	LF	-	-	-	-
A01	7548067	F	71	0	exon	Bra013747	utr5	TE022730	Single	Bra013747	LF	-	-	-	-
A01	7548083	F	71	0	exon	Bra013747	utr5	TE022730	Single	Bra013747	LF	-	-	-	-
A01	7571964	R	36	2.78	intron	Bra013749	-	-	Two	Bra013749	LF	Bra019254	MF1	-	-
A01	7571996	R	36	2.78	exon	Bra013749	-	-	Two	Bra013749	LF	Bra019254	MF1	-	-
A01	7572006	R	36	2.78	exon	Bra013749	-	-	Two	Bra013749	LF	Bra019254	MF1	-	-
A01	7572024	R	36	5.56	exon	Bra013749	-	-	Two	Bra013749	LF	Bra019254	MF1	-	-
A01	7572152	R	36	2.78	exon	Bra013749	-	-	Two	Bra013749	LF	Bra019254	MF1	-	-
A01	7572169	R	36	2.78	exon	Bra013749	-	-	Two	Bra013749	LF	Bra019254	MF1	-	-
A01	7603529	F	128	0	exon	Bra013754	-	-	Two	Bra013754	LF	Bra019251	MF1	-	-
A01	7603553	F	128	0	utr3	Bra013754	-	-	Two	Bra013754	LF	Bra019251	MF1	-	-
A01	7606588	R	11	0	exon	Bra013756	utr5	TE022777	Two	Bra013756	LF	Bra019249	MF1	-	-
A01	7606590	R	11	0	exon	Bra013756	-	-	Two	Bra013756	LF	Bra019249	MF1	-	-
A01	7606601	R	11	0	exon	Bra013756	-	-	Two	Bra013756	LF	Bra019249	MF1	-	-
A01	7606609	R	11	0	exon	Bra013756	-	-	Two	Bra013756	LF	Bra019249	MF1	-	-
A01	7613690	R	27	0	-	-	utr5	TE022787	-	-	-	-	-	-	-
A01	7624135	F	19	100	-	-	Transposon	TE022802	-	-	-	-	-	-	-
A01	7624140	F	19	100	-	-	Transposon	TE022802	-	-	-	-	-	-	-
A01	7624142	F	19	94.74	-	-	Transposon	TE022802	-	-	-	-	-	-	-
A01	7624156	F	19	100	-	-	Transposon	TE022802	-	-	-	-	-	-	-
A01	7624159	F	19	94.74	-	-	Transposon	TE022802	-	-	-	-	-	-	-
A01	7624191	F	19	100	-	-	Transposon	TE022802	-	-	-	-	-	-	-
A01	7624282	F	77	97.4	-	-	Transposon	TE022802	-	-	-	-	-	-	-
A01	7624291	F	77	100	-	-	Transposon	TE022802	-	-	-	-	-	-	-
A01	7624294	F	77	98.7	-	-	Transposon	TE022802	-	-	-	-	-	-	-
A01	7624299	F	77	100	-	-	Transposon	TE022802	-	-	-	-	-	-	-
A01	7624384	F	96	100	-	-	Transposon	TE022802	-	-	-	-	-	-	-
A01	7624391	F	96	100	-	-	Transposon	TE022802	-	-	-	-	-	-	-
A01	7624414	F	96	100	-	-	Transposon	TE022802	-	-	-	-	-	-	-
A01	7624422	F	96	98.96	-	-	Transposon	TE022802	-	-	-	-	-	-	-
A01	7633829	F	162	0	-	-	-	-	-	-	-	-	-	-	-
A01	7663828	F	242	95.45	-	-	utr3	TE022854	-	-	-	-	-	-	-
A01	7663874	F	244	98.36	-	-	utr3	TE022854	-	-	-	-	-	-	-
A01	7663910	F	244	95.9	-	-	utr3	TE022854	-	-	-	-	-	-	-
A01	7663924	F	243	100	-	-	utr3	TE022854	-	-	-	-	-	-	-
A01	7663945	F	244	97.95	-	-	utr3	TE022854	-	-	-	-	-	-	-
A01	7663953	F	1521	97.57	-	-	utr3	TE022854	-	-	-	-	-	-	-
A01	7663969	F	1530	97.32	-	-	utr3	TE022854	-	-	-	-	-	-	-
A01	7663992	F	1528	97.84	-	-	utr3	TE022854	-	-	-	-	-	-	-
A01	7664023	F	1530	98.17	-	-	utr3	TE022854	-	-	-	-	-	-	-
A01	7664138	F	1529	98.23	-	-	utr3	TE022854	-	-	-	-	-	-	-
A01	7664165	F	1530	97.84	-	-	utr3	TE022854	-	-	-	-	-	-	-
A01	7673769	F	622	0	exon	Bra013766	-	-	Single	Bra013766	LF	-	-	-	-
A01	7673778	F	622	0	exon	Bra013766	-	-	Single	Bra013766	LF	-	-	-	-
A01	7673795	F	622	0	exon	Bra013766	-	-	Single	Bra013766	LF	-	-	-	-
A01	7673811	F	622	0	exon	Bra013766	-	-	Single	Bra013766	LF	-	-	-	-
A01	7673976	F	620	0	intron	Bra013766	-	-	Single	Bra013766	LF	-	-	-	-
A01	7673997	F	621	0	intron	Bra013766	-	-	Single	Bra013766	LF	-	-	-	-
A01	7710084	F	21	0	utr3	Bra013772	-	-	Single	Bra013772	LF	-	-	-	-
A01	7710109	F	21	0	utr3	Bra013773	-	-	Single	Bra013773	LF	-	-	-	-
A01	7710248	F	21	0	utr3	Bra013773	-	-	Single	Bra013773	LF	-	-	-	-
A01	7764015	R	46	0	exon	Bra013792	utr3	TE022955	Two	Bra013792	LF	Bra019229	MF1	-	-
A01	7764021	R	46	0	exon	Bra013792	utr3	TE022955	Two	Bra013792	LF	Bra019229	MF1	-	-
A01	7764052	R	46	0	exon	Bra013792	utr3	TE022955	Two	Bra013792	LF	Bra019229	MF1	-	-
A01	7764055	R	46	0	exon	Bra013792	utr3	TE022955	Two	Bra013792	LF	Bra019229	MF1	-	-
A01	7764232	R	46	2.17	intron	Bra013792	-	-	Two	Bra013792	LF	Bra019229	MF1	-	-
A01	7826167	R	28	0	utr3	Bra013802	-	-	Three	Bra013802	LF	Bra019228	MF1	Bra-1-49-	MF2
[truncated: 71,353 more rows]

## Sheet: CHG
Chr.	Position	Strand	Coverage	Methylation_level	Gene_components	Gene_ID	TE_component	TE_ID	No._Copies	Sub_genome1	Gene_ID1	Sub_genome2	Gene_ID2	Sub_genome3	Gene_ID3
A01	4931	F	35	45.71	-	-	-	-	-	-	-	-	-	-	-
A01	5115	F	36	2.78	-	-	-	-	-	-	-	-	-	-	-
A01	5339	F	246	47.97	-	-	-	-	-	-	-	-	-	-	-
A01	5581	F	245	81.22	-	-	-	-	-	-	-	-	-	-	-
A01	5601	F	246	77.64	-	-	-	-	-	-	-	-	-	-	-
A01	5644	F	246	21.14	-	-	-	-	-	-	-	-	-	-	-
A01	6059	R	382	70.42	-	-	-	-	-	-	-	-	-	-	-
A01	6064	R	383	53.79	-	-	-	-	-	-	-	-	-	-	-
A01	6081	R	383	91.12	-	-	-	-	-	-	-	-	-	-	-
A01	6230	R	382	24.87	-	-	-	-	-	-	-	-	-	-	-
A01	6241	R	383	22.19	-	-	-	-	-	-	-	-	-	-	-
A01	6259	R	383	59.53	-	-	-	-	-	-	-	-	-	-	-
A01	6264	R	382	43.46	-	-	-	-	-	-	-	-	-	-	-
A01	18432	F	24	4.17	utr3	Bra011900	utr5	TE008374	Two	Bra011900	LF	Bra033554	MF1	-	-
A01	18435	F	24	4.17	utr3	Bra011900	utr5	TE008374	Two	Bra011900	LF	Bra033554	MF1	-	-
A01	18453	F	24	0	utr3	Bra011900	utr5	TE008374	Two	Bra011900	LF	Bra033554	MF1	-	-
A01	18470	F	24	12.5	utr3	Bra011900	utr5	TE008374	Two	Bra011900	LF	Bra033554	MF1	-	-
A01	18473	F	24	0	utr3	Bra011900	utr5	TE008374	Two	Bra011900	LF	Bra033554	MF1	-	-
A01	18591	F	24	4.17	utr3	Bra011899	utr5	TE008374	Two	Bra011899	LF	Bra033563	MF1	-	-
A01	18596	F	24	4.17	utr3	Bra011899	utr5	TE008374	Two	Bra011899	LF	Bra033563	MF1	-	-
A01	18603	F	24	4.17	utr3	Bra011899	utr5	TE008374	Two	Bra011899	LF	Bra033563	MF1	-	-
A01	18649	F	24	0	utr3	Bra011899	utr5	TE008374	Two	Bra011899	LF	Bra033563	MF1	-	-
A01	58850	R	118	0	-	-	-	-	-	-	-	-	-	-	-
A01	58895	R	116	0.86	-	-	-	-	-	-	-	-	-	-	-
A01	58928	R	115	2.61	-	-	-	-	-	-	-	-	-	-	-
A01	59159	R	89	0	-	-	-	-	-	-	-	-	-	-	-
A01	59172	R	89	2.25	-	-	-	-	-	-	-	-	-	-	-
A01	69821	R	20	10	-	-	utr3	TE008323	-	-	-	-	-	-	-
A01	69845	R	20	0	-	-	utr3	TE008323	-	-	-	-	-	-	-
A01	69931	R	17	0	-	-	utr3	TE008323	-	-	-	-	-	-	-
A01	108317	F	10	0	utr3	Bra011879	utr5	TE008293	Two	Bra011879	LF	Bra010713	MF2	-	-
A01	108605	F	10	0	exon	Bra011879	utr5	TE008293	Two	Bra011879	LF	Bra010713	MF2	-	-
A01	108611	F	10	0	exon	Bra011879	utr5	TE008293	Two	Bra011879	LF	Bra010713	MF2	-	-
A01	108627	F	10	0	exon	Bra011879	utr5	TE008293	Two	Bra011879	LF	Bra010713	MF2	-	-
A01	199223	R	32	0	intron	Bra011860	-	-	Single	Bra011860	LF	-	-	-	-
A01	199249	R	32	0	intron	Bra011860	-	-	Single	Bra011860	LF	-	-	-	-
A01	212402	F	129	0	intron	Bra011858	-	-	Single	Bra011858	LF	-	-	-	-
A01	212430	F	129	0	intron	Bra011858	-	-	Single	Bra011858	LF	-	-	-	-
A01	212498	F	129	0	exon	Bra011858	-	-	Single	Bra011858	LF	-	-	-	-
A01	212521	F	129	0	promoter	Bra011858	-	-	Single	Bra011858	LF	-	-	-	-
A01	212527	F	129	0	promoter	Bra011858	-	-	Single	Bra011858	LF	-	-	-	-
A01	212530	F	129	0	promoter	Bra011858	-	-	Single	Bra011858	LF	-	-	-	-
A01	212535	F	129	0	promoter	Bra011858	-	-	Single	Bra011858	LF	-	-	-	-
A01	260231	R	26	92.31	-	-	Transposon	TE008192	-	-	-	-	-	-	-
A01	260485	R	26	96.15	-	-	Transposon	TE008192	-	-	-	-	-	-	-
A01	260498	R	23	69.57	-	-	Transposon	TE008192	-	-	-	-	-	-	-
A01	260510	R	23	78.26	-	-	Transposon	TE008192	-	-	-	-	-	-	-
A01	260531	R	23	86.96	-	-	Transposon	TE008192	-	-	-	-	-	-	-
A01	260544	R	40	72.5	-	-	Transposon	TE008192	-	-	-	-	-	-	-
A01	260561	R	40	100	-	-	Transposon	TE008192	-	-	-	-	-	-	-
A01	260575	R	40	7.5	-	-	Transposon	TE008192	-	-	-	-	-	-	-
A01	260599	R	40	92.5	-	-	Transposon	TE008192	-	-	-	-	-	-	-
A01	260610	R	40	100	-	-	Transposon	TE008192	-	-	-	-	-	-	-
A01	260702	R	40	85	-	-	Transposon	TE008192	-	-	-	-	-	-	-
A01	260731	R	40	95	-	-	Transposon	TE008192	-	-	-	-	-	-	-
A01	260734	R	40	87.5	-	-	Transposon	TE008192	-	-	-	-	-	-	-
A01	260742	R	40	62.5	-	-	Transposon	TE008192	-	-	-	-	-	-	-
A01	272671	F	16	0	utr5	Bra011842	utr3	TE008191	Two	Bra011842	LF	Bra010668	MF2	-	-
A01	272764	F	16	0	utr5	Bra011842	utr3	TE008191	Two	Bra011842	LF	Bra010668	MF2	-	-
A01	272788	F	15	0	utr5	Bra011842	utr3	TE008191	Two	Bra011842	LF	Bra010668	MF2	-	-
A01	272797	F	15	0	utr5	Bra011842	utr3	TE008191	Two	Bra011842	LF	Bra010668	MF2	-	-
A01	272812	F	15	0	utr5	Bra011842	utr3	TE008191	Two	Bra011842	LF	Bra010668	MF2	-	-
A01	276945	F	348	0	promoter	Bra011840	-	-	Single	Bra011840	LF	-	-	-	-
A01	277147	F	349	0	exon	Bra011840	-	-	Single	Bra011840	LF	-	-	-	-
A01	277203	F	349	0	exon	Bra011840	-	-	Single	Bra011840	LF	-	-	-	-
A01	277209	F	350	0	exon	Bra011840	-	-	Single	Bra011840	LF	-	-	-	-
A01	277213	F	350	0	exon	Bra011840	-	-	Single	Bra011840	LF	-	-	-	-
A01	280034	F	23	0	exon	Bra011839	-	-	Single	Bra011839	LF	-	-	-	-
A01	280040	F	23	0	exon	Bra011839	-	-	Single	Bra011839	LF	-	-	-	-
A01	280043	F	23	0	exon	Bra011839	-	-	Single	Bra011839	LF	-	-	-	-
A01	280071	F	23	0	exon	Bra011839	-	-	Single	Bra011839	LF	-	-	-	-
A01	280113	F	23	0	exon	Bra011839	-	-	Single	Bra011839	LF	-	-	-	-
A01	280125	F	23	0	exon	Bra011839	-	-	Single	Bra011839	LF	-	-	-	-
A01	297834	R	136	0.74	-	-	utr3	TE008183	-	-	-	-	-	-	-
A01	297869	R	139	0	-	-	utr3	TE008183	-	-	-	-	-	-	-
A01	297894	R	139	0	-	-	utr3	TE008183	-	-	-	-	-	-	-
A01	297901	R	139	0	-	-	utr3	TE008183	-	-	-	-	-	-	-
A01	311248	R	12	100	exon	Bra011834	utr3	TE008174	Single	Bra011834	LF	-	-	-	-
A01	311251	R	12	100	exon	Bra011834	utr3	TE008174	Single	Bra011834	LF	-	-	-	-
A01	311272	R	12	100	exon	Bra011834	utr3	TE008174	Single	Bra011834	LF	-	-	-	-
A01	311277	R	12	25	exon	Bra011834	utr3	TE008174	Single	Bra011834	LF	-	-	-	-
A01	311429	R	12	83.33	utr3	Bra011834	utr3	TE008174	Single	Bra011834	LF	-	-	-	-
A01	311468	R	12	25	utr3	Bra011834	utr3	TE008174	Single	Bra011834	LF	-	-	-	-
A01	313635	R	432	5.32	-	-	utr5	TE008164	-	-	-	-	-	-	-
A01	335384	R	201	91.54	-	-	-	-	-	-	-	-	-	-	-
A01	335392	R	201	25.37	-	-	-	-	-	-	-	-	-	-	-
A01	335412	R	201	37.31	-	-	-	-	-	-	-	-	-	-	-
A01	335422	R	201	47.76	-	-	-	-	-	-	-	-	-	-	-
A01	335520	R	201	88.06	-	-	-	-	-	-	-	-	-	-	-
A01	335526	R	201	47.26	-	-	-	-	-	-	-	-	-	-	-
A01	335620	R	709	90.27	-	-	-	-	-	-	-	-	-	-	-
A01	335632	R	709	45.84	-	-	-	-	-	-	-	-	-	-	-
A01	335803	R	702	44.73	-	-	-	-	-	-	-	-	-	-	-
A01	335819	R	703	60.03	-	-	-	-	-	-	-	-	-	-	-
A01	335855	R	701	93.01	-	-	utr5	TE008140	-	-	-	-	-	-	-
A01	335901	R	91	87.91	-	-	utr5	TE008140	-	-	-	-	-	-	-
A01	335921	R	91	81.32	-	-	utr5	TE008140	-	-	-	-	-	-	-
A01	335928	R	91	87.91	-	-	utr5	TE008140	-	-	-	-	-	-	-
A01	336141	R	89	71.91	-	-	utr5	TE008140	-	-	-	-	-	-	-
A01	349709	F	10	0	exon	Bra011827	-	-	Single	Bra011827	LF	-	-	-	-
A01	349715	F	10	0	exon	Bra011827	-	-	Single	Bra011827	LF	-	-	-	-
A01	349726	F	10	0	exon	Bra011827	-	-	Single	Bra011827	LF	-	-	-	-
A01	349736	F	10	0	exon	Bra011827	-	-	Single	Bra011827	LF	-	-	-	-
A01	349746	F	10	0	exon	Bra011827	-	-	Single	Bra011827	LF	-	-	-	-
A01	349839	F	10	0	exon	Bra011827	-	-	Single	Bra011827	LF	-	-	-	-
A01	367784	R	21	80.95	-	-	-	-	-	-	-	-	-	-	-
A01	367789	R	21	100	-	-	-	-	-	-	-	-	-	-	-
A01	367809	R	21	100	-	-	-	-	-	-	-	-	-	-	-
A01	367822	R	21	100	-	-	-	-	-	-	-	-	-	-	-
A01	367840	R	21	95.24	-	-	-	-	-	-	-	-	-	-	-
A01	367849	R	21	90.48	-	-	-	-	-	-	-	-	-	-	-
A01	367852	R	21	100	-	-	-	-	-	-	-	-	-	-	-
A01	368004	R	21	100	-	-	-	-	-	-	-	-	-	-	-
A01	368023	R	21	100	-	-	-	-	-	-	-	-	-	-	-
A01	368038	R	20	100	-	-	-	-	-	-	-	-	-	-	-
A01	378756	F	230	0	intron	Bra011820	utr5	TE008124	Single	Bra011820	LF	-	-	-	-
A01	378871	F	230	0	intron	Bra011820	utr5	TE008124	Single	Bra011820	LF	-	-	-	-
A01	398994	R	740	0.14	exon	Bra011815	utr3	TE008110	Single	Bra011815	LF	-	-	-	-
A01	399014	R	740	0.14	exon	Bra011815	utr3	TE008110	Single	Bra011815	LF	-	-	-	-
A01	399019	R	738	0	exon	Bra011815	utr3	TE008110	Single	Bra011815	LF	-	-	-	-
A01	399054	R	738	0	intron	Bra011815	utr3	TE008110	Single	Bra011815	LF	-	-	-	-
A01	421490	R	25	0	exon	Bra011808	utr3	TE008100	Two	Bra011808	LF	Bra010642	MF2	-	-
A01	421647	R	25	0	exon	Bra011808	utr3	TE008100	Two	Bra011808	LF	Bra010642	MF2	-	-
A01	421677	R	25	0	exon	Bra011808	utr3	TE008100	Two	Bra011808	LF	Bra010642	MF2	-	-
A01	421685	R	25	0	intron	Bra011808	utr3	TE008100	Two	Bra011808	LF	Bra010642	MF2	-	-
A01	421716	R	25	0	intron	Bra011808	utr3	TE008100	Two	Bra011808	LF	Bra010642	MF2	-	-
A01	490116	F	16	0	exon	Bra011791	-	-	Single	Bra011791	LF	-	-	-	-
A01	490164	F	16	0	exon	Bra011791	-	-	Single	Bra011791	LF	-	-	-	-
A01	603794	R	10	0	-	-	-	-	-	-	-	-	-	-	-
A01	603848	R	10	0	-	-	-	-	-	-	-	-	-	-	-
A01	642569	R	11	0	promoter	Bra011770	utr5	TE007924	Two	Bra011770	LF	Bra017829	MF1	-	-
A01	642590	R	11	0	promoter	Bra011770	utr5	TE007924	Two	Bra011770	LF	Bra017829	MF1	-	-
A01	642841	R	11	0	exon	Bra011770	utr5	TE007924	Two	Bra011770	LF	Bra017829	MF1	-	-
A01	642878	R	11	0	exon	Bra011770	utr5	TE007924	Two	Bra011770	LF	Bra017829	MF1	-	-
A01	642895	R	11	0	exon	Bra011770	utr5	TE007924	Two	Bra011770	LF	Bra017829	MF1	-	-
A01	642902	R	11	0	exon	Bra011770	utr5	TE007924	Two	Bra011770	LF	Bra017829	MF1	-	-
A01	650112	F	84	14.29	-	-	utr5	TE007918	-	-	-	-	-	-	-
A01	650138	F	84	50	-	-	utr5	TE007918	-	-	-	-	-	-	-
A01	654937	F	36	91.67	-	-	Transposon	TE007909	-	-	-	-	-	-	-
A01	654939	R	44	90.91	-	-	Transposon	TE007909	-	-	-	-	-	-	-
A01	654958	F	36	83.33	-	-	Transposon	TE007909	-	-	-	-	-	-	-
A01	654960	R	44	63.64	-	-	Transposon	TE007909	-	-	-	-	-	-	-
A01	655149	F	36	58.33	-	-	Transposon	TE007909	-	-	-	-	-	-	-
A01	655151	R	44	72.73	-	-	Transposon	TE007909	-	-	-	-	-	-	-
A01	655155	F	36	77.78	-	-	Transposon	TE007909	-	-	-	-	-	-	-
A01	655157	R	44	70.45	-	-	Transposon	TE007909	-	-	-	-	-	-	-
A01	655185	F	36	27.78	-	-	Transposon	TE007909	-	-	-	-	-	-	-
A01	655187	R	44	20.45	-	-	Transposon	TE007909	-	-	-	-	-	-	-
A01	655194	F	36	50	-	-	Transposon	TE007909	-	-	-	-	-	-	-
A01	655196	R	44	34.09	-	-	Transposon	TE007909	-	-	-	-	-	-	-
A01	655200	F	36	97.22	-	-	Transposon	TE007909	-	-	-	-	-	-	-
A01	655202	R	44	86.36	-	-	Transposon	TE007909	-	-	-	-	-	-	-
A01	655210	F	36	55.56	-	-	Transposon	TE007909	-	-	-	-	-	-	-
A01	655228	R	103	41.75	-	-	Transposon	TE007909	-	-	-	-	-	-	-
A01	655248	R	103	83.5	-	-	Transposon	TE007909	-	-	-	-	-	-	-
A01	655257	R	103	58.25	-	-	Transposon	TE007909	-	-	-	-	-	-	-
A01	655281	R	103	65.05	-	-	Transposon	TE007909	-	-	-	-	-	-	-
A01	655286	R	103	72.82	-	-	Transposon	TE007909	-	-	-	-	-	-	-
A01	655477	R	96	59.38	utr5	Bra011768	Transposon	TE007909	Two	Bra011768	LF	Bra017825	MF1	-	-
A01	655490	R	99	65.66	utr5	Bra011768	Transposon	TE007909	Two	Bra011768	LF	Bra017825	MF1	-	-
A01	655524	R	99	90.91	utr5	Bra011768	Transposon	TE007909	Two	Bra011768	LF	Bra017825	MF1	-	-
A01	668982	R	70	0	intron	Bra011766	-	-	Two	Bra011766	LF	Bra017820-TA	MF1	-	-
A01	668986	R	70	0	intron	Bra011766	-	-	Two	Bra011766	LF	Bra017820-TA	MF1	-	-
A01	669106	R	70	0	intron	Bra011766	-	-	Two	Bra011766	LF	Bra017820-TA	MF1	-	-
A01	669124	R	70	0	exon	Bra011766	-	-	Two	Bra011766	LF	Bra017820-TA	MF1	-	-
A01	691205	R	18	0	utr5	Bra011761	-	-	Tandem	Bra011761	-	-	-	-	-
A01	691403	R	18	0	utr5	Bra011761	-	-	Tandem	Bra011761	-	-	-	-	-
A01	709499	F	64	0	-	-	utr5	TE007864	-	-	-	-	-	-	-
A01	709520	F	64	0	-	-	utr5	TE007864	-	-	-	-	-	-	-
A01	724128	F	45	0	intron	Bra011755	-	-	-	-	-	-	-	-	-
A01	724152	F	46	0	intron	Bra011755	-	-	-	-	-	-	-	-	-
A01	724226	F	46	0	exon	Bra011755	-	-	-	-	-	-	-	-	-
A01	724272	F	46	0	exon	Bra011755	-	-	-	-	-	-	-	-	-
A01	724318	F	15	0	exon	Bra011755	-	-	-	-	-	-	-	-	-
A01	724321	F	15	0	exon	Bra011755	-	-	-	-	-	-	-	-	-
A01	724332	F	15	0	exon	Bra011755	-	-	-	-	-	-	-	-	-
A01	724341	F	15	0	exon	Bra011755	-	-	-	-	-	-	-	-	-
A01	724542	F	15	0	exon	Bra011755	-	-	-	-	-	-	-	-	-
A01	734919	F	27	0	promoter	Bra011750	-	-	Single	Bra011750	LF	-	-	-	-
A01	735029	F	27	0	promoter	Bra011750	-	-	Single	Bra011750	LF	-	-	-	-
A01	735050	F	27	0	promoter	Bra011750	-	-	Single	Bra011750	LF	-	-	-	-
A01	751738	R	28	0	-	-	utr5	TE007826	-	-	-	-	-	-	-
A01	751756	R	28	0	-	-	utr5	TE007826	-	-	-	-	-	-	-
A01	751883	R	28	0	-	-	utr5	TE007826	-	-	-	-	-	-	-
A01	758532	R	92	1.09	exon	Bra011747	-	-	Single	Bra011747	LF	-	-	-	-
A01	758561	R	92	0	exon	Bra011747	-	-	Single	Bra011747	LF	-	-	-	-
A01	758737	R	92	0	exon	Bra011747	-	-	Single	Bra011747	LF	-	-	-	-
A01	758764	R	92	0	exon	Bra011747	-	-	Single	Bra011747	LF	-	-	-	-
A01	767339	R	53	0	intron	Bra011745	utr3	TE007812	Single	Bra011745	LF	-	-	-	-
A01	779474	F	14	92.86	-	-	Transposon	TE007800	-	-	-	-	-	-	-
A01	779502	F	14	85.71	-	-	Transposon	TE007800	-	-	-	-	-	-	-
A01	779512	F	14	100	-	-	Transposon	TE007800	-	-	-	-	-	-	-
A01	779747	F	16	81.25	-	-	Transposon	TE007800	-	-	-	-	-	-	-
A01	779759	F	16	100	-	-	Transposon	TE007800	-	-	-	-	-	-	-
A01	779786	F	16	87.5	-	-	Transposon	TE007800	-	-	-	-	-	-	-
A01	779798	F	16	100	-	-	Transposon	TE007800	-	-	-	-	-	-	-
A01	779808	F	16	87.5	-	-	Transposon	TE007800	-	-	-	-	-	-	-
A01	779997	F	23	100	-	-	Transposon	TE007800	-	-	-	-	-	-	-
A01	779999	R	30	100	-	-	Transposon	TE007800	-	-	-	-	-	-	-
A01	780003	F	23	78.26	-	-	Transposon	TE007800	-	-	-	-	-	-	-
A01	780005	R	30	80	-	-	Transposon	TE007800	-	-	-	-	-	-	-
A01	780160	F	19	100	-	-	Transposon	TE007800	-	-	-	-	-	-	-
A01	780162	R	28	100	-	-	Transposon	TE007800	-	-	-	-	-	-	-
A01	780165	F	19	100	-	-	Transposon	TE007800	-	-	-	-	-	-	-
A01	780167	R	28	92.86	-	-	Transposon	TE007800	-	-	-	-	-	-	-
A01	780172	F	19	89.47	-	-	Transposon	TE007800	-	-	-	-	-	-	-
A01	780174	R	28	82.14	-	-	Transposon	TE007800	-	-	-	-	-	-	-
A01	780176	F	19	42.11	-	-	Transposon	TE007800	-	-	-	-	-	-	-
A01	780192	F	23	95.65	-	-	utr3	TE007800	-	-	-	-	-	-	-
A01	780194	R	29	93.1	-	-	utr3	TE007800	-	-	-	-	-	-	-
A01	780197	F	23	100	-	-	utr3	TE007800	-	-	-	-	-	-	-
A01	780199	R	30	100	-	-	utr3	TE007800	-	-	-	-	-	-	-
A01	780209	F	23	100	-	-	utr3	TE007800	-	-	-	-	-	-	-
A01	780211	R	30	93.33	-	-	utr3	TE007800	-	-	-	-	-	-	-
A01	780213	F	23	73.91	-	-	utr3	TE007800	-	-	-	-	-	-	-
A01	780216	R	30	90	-	-	utr3	TE007800	-	-	-	-	-	-	-
A01	780221	F	23	95.65	-	-	utr3	TE007800	-	-	-	-	-	-	-
A01	780223	R	30	100	-	-	utr3	TE007800	-	-	-	-	-	-	-
A01	780226	F	23	100	-	-	utr3	TE007800	-	-	-	-	-	-	-
A01	823192	R	14	0	exon	Bra011736	utr5	TE007774	Single	Bra011736	LF	-	-	-	-
A01	823398	R	14	0	promoter	Bra011736	utr5	TE007774	Single	Bra011736	LF	-	-	-	-
A01	823408	R	14	0	promoter	Bra011736	utr5	TE007774	Single	Bra011736	LF	-	-	-	-
A01	823412	R	14	0	promoter	Bra011736	utr5	TE007774	Single	Bra011736	LF	-	-	-	-
A01	823418	R	14	0	promoter	Bra011736	utr5	TE007774	Single	Bra011736	LF	-	-	-	-
A01	823429	R	14	0	promoter	Bra011736	utr5	TE007774	Single	Bra011736	LF	-	-	-	-
A01	828629	F	214	0.47	exon	Bra011735	-	-	Two	Bra011735	LF	Bra017800	MF1	-	-
A01	828634	F	212	0	exon	Bra011735	-	-	Two	Bra011735	LF	Bra017800	MF1	-	-
A01	828649	F	213	0.47	exon	Bra011735	-	-	Two	Bra011735	LF	Bra017800	MF1	-	-
A01	828655	F	211	0	exon	Bra011735	-	-	Two	Bra011735	LF	Bra017800	MF1	-	-
A01	828664	F	214	0	exon	Bra011735	-	-	Two	Bra011735	LF	Bra017800	MF1	-	-
A01	829014	F	214	0	utr3	Bra011735	-	-	Two	Bra011735	LF	Bra017800	MF1	-	-
A01	841563	R	28	85.71	exon	Bra011731	-	-	Tandem	Bra011731	-	-	-	-	-
A01	841579	R	28	0	exon	Bra011731	-	-	Tandem	Bra011731	-	-	-	-	-
A01	841741	R	28	0	exon	Bra011731	-	-	Tandem	Bra011731	-	-	-	-	-
A01	841747	R	28	0	exon	Bra011731	-	-	Tandem	Bra011731	-	-	-	-	-
A01	880306	R	38	0	exon	Bra011721	-	-	Single	Bra011721	LF	-	-	-	-
A01	880311	R	38	0	exon	Bra011721	-	-	Single	Bra011721	LF	-	-	-	-
A01	880321	R	38	0	exon	Bra011721	-	-	Single	Bra011721	LF	-	-	-	-
A01	880387	R	38	0	exon	Bra011721	-	-	Single	Bra011721	LF	-	-	-	-
A01	880426	R	38	0	exon	Bra011721	-	-	Single	Bra011721	LF	-	-	-	-
A01	880436	R	38	0	exon	Bra011721	-	-	Single	Bra011721	LF	-	-	-	-
A01	952594	F	96	0	promoter	Bra011706	-	-	Two	Bra011706	LF	Bra017782	MF1	-	-
A01	952614	F	96	0	promoter	Bra011706	-	-	Two	Bra011706	LF	Bra017782	MF1	-	-
A01	952832	F	96	0	exon	Bra011706	-	-	Two	Bra011706	LF	Bra017782	MF1	-	-
A01	952839	F	96	0	exon	Bra011706	-	-	Two	Bra011706	LF	Bra017782	MF1	-	-
A01	970014	R	297	0	-	-	-	-	-	-	-	-	-	-	-
A01	970022	R	297	0	-	-	-	-	-	-	-	-	-	-	-
A01	974043	F	26	0	-	-	utr5	TE007697	-	-	-	-	-	-	-
A01	974062	F	26	0	-	-	utr5	TE007697	-	-	-	-	-	-	-
A01	974083	F	26	0	-	-	-	-	-	-	-	-	-	-	-
A01	974130	F	26	0	-	-	-	-	-	-	-	-	-	-	-
A01	1000605	F	261	0.77	exon	Bra011697	-	-	Single	Bra011697	LF	-	-	-	-
A01	1000611	F	256	0.39	exon	Bra011697	-	-	Single	Bra011697	LF	-	-	-	-
A01	1000635	F	262	0	exon	Bra011697	-	-	Single	Bra011697	LF	-	-	-	-
A01	1000649	F	262	0	exon	Bra011697	-	-	Single	Bra011697	LF	-	-	-	-
A01	1000653	F	260	0	exon	Bra011697	-	-	Single	Bra011697	LF	-	-	-	-
A01	1020689	F	18	0	promoter	Bra011694	-	-	Two	Bra011694	LF	Bra010562	MF2	-	-
A01	1020701	F	18	0	promoter	Bra011694	-	-	Two	Bra011694	LF	Bra010562	MF2	-	-
A01	1020894	F	18	0	exon	Bra011694	-	-	Two	Bra011694	LF	Bra010562	MF2	-	-
A01	1020899	F	18	0	exon	Bra011694	-	-	Two	Bra011694	LF	Bra010562	MF2	-	-
A01	1020908	F	18	0	exon	Bra011694	-	-	Two	Bra011694	LF	Bra010562	MF2	-	-
A01	1020916	F	18	0	exon	Bra011694	-	-	Two	Bra011694	LF	Bra010562	MF2	-	-
A01	1020934	F	18	0	exon	Bra011694	-	-	Two	Bra011694	LF	Bra010562	MF2	-	-
A01	1027438	R	10	0	exon	Bra011692	utr3	TE007672	Single	Bra011692	LF	-	-	-	-
A01	1027445	R	11	0	exon	Bra011692	utr3	TE007672	Single	Bra011692	LF	-	-	-	-
A01	1027485	R	11	0	exon	Bra011692	utr3	TE007672	Single	Bra011692	LF	-	-	-	-
A01	1027548	R	11	0	exon	Bra011692	utr3	TE007672	Single	Bra011692	LF	-	-	-	-
A01	1027578	R	11	0	exon	Bra011692	utr3	TE007672	Single	Bra011692	LF	-	-	-	-
A01	1027584	R	11	0	exon	Bra011692	utr3	TE007672	Single	Bra011692	LF	-	-	-	-
A01	1027601	R	11	0	exon	Bra011692	utr3	TE007672	Single	Bra011692	LF	-	-	-	-
A01	1027623	R	239	0	exon	Bra011692	utr3	TE007672	Single	Bra011692	LF	-	-	-	-
A01	1027638	R	239	0.42	exon	Bra011692	utr3	TE007672	Single	Bra011692	LF	-	-	-	-
A01	1027642	R	239	0	exon	Bra011692	utr3	TE007672	Single	Bra011692	LF	-	-	-	-
A01	1027651	R	238	0	exon	Bra011692	utr3	TE007672	Single	Bra011692	LF	-	-	-	-
A01	1027663	R	240	0	exon	Bra011692	utr3	TE007672	Single	Bra011692	LF	-	-	-	-
A01	1027671	R	240	0.42	exon	Bra011692	utr3	TE007672	Single	Bra011692	LF	-	-	-	-
A01	1027827	R	240	0	exon	Bra011692	utr3	TE007672	Single	Bra011692	LF	-	-	-	-
A01	1027831	R	239	0	exon	Bra011692	utr3	TE007672	Single	Bra011692	LF	-	-	-	-
A01	1027846	R	240	0	exon	Bra011692	utr3	TE007672	Single	Bra011692	LF	-	-	-	-
A01	1027854	R	240	0	exon	Bra011692	utr3	TE007672	Single	Bra011692	LF	-	-	-	-
A01	1027864	R	240	0	exon	Bra011692	utr3	TE007672	Single	Bra011692	LF	-	-	-	-
A01	1027867	R	240	0	exon	Bra011692	utr3	TE007672	Single	Bra011692	LF	-	-	-	-
A01	1027876	R	239	0	intron	Bra011692	utr3	TE007672	Single	Bra011692	LF	-	-	-	-
A01	1031867	F	30	0	exon	Bra011691	-	-	Single	Bra011691	LF	-	-	-	-
A01	1031870	F	30	3.33	exon	Bra011691	-	-	Single	Bra011691	LF	-	-	-	-
A01	1031885	F	30	0	exon	Bra011691	-	-	Single	Bra011691	LF	-	-	-	-
A01	1031912	F	30	0	exon	Bra011691	-	-	Single	Bra011691	LF	-	-	-	-
A01	1036840	R	10	0	-	-	-	-	-	-	-	-	-	-	-
A01	1040881	F	273	0	exon	Bra011690	-	-	Two	Bra011690	LF	Bra010559	MF2	-	-
A01	1040919	F	267	0	exon	Bra011690	-	-	Two	Bra011690	LF	Bra010559	MF2	-	-
A01	1040928	F	268	0	exon	Bra011690	-	-	Two	Bra011690	LF	Bra010559	MF2	-	-
A01	1041009	F	272	0	exon	Bra011690	-	-	Two	Bra011690	LF	Bra010559	MF2	-	-
A01	1041025	F	272	0	exon	Bra011690	-	-	Two	Bra011690	LF	Bra010559	MF2	-	-
A01	1054383	F	26	0	exon	Bra011688	-	-	Single	Bra011688	LF	-	-	-	-
A01	1054387	F	27	0	exon	Bra011688	-	-	Single	Bra011688	LF	-	-	-	-
A01	1054404	F	27	0	exon	Bra011688	-	-	Single	Bra011688	LF	-	-	-	-
A01	1054554	F	17	0	exon	Bra011688	-	-	Single	Bra011688	LF	-	-	-	-
A01	1054593	F	17	0	exon	Bra011688	-	-	Single	Bra011688	LF	-	-	-	-
A01	1054610	F	17	0	exon	Bra011688	-	-	Single	Bra011688	LF	-	-	-	-
A01	1054723	F	22	0	exon	Bra011688	-	-	Single	Bra011688	LF	-	-	-	-
A01	1054768	F	17	0	exon	Bra011688	-	-	Single	Bra011688	LF	-	-	-	-
A01	1054774	F	17	0	exon	Bra011688	-	-	Single	Bra011688	LF	-	-	-	-
A01	1054784	F	17	0	exon	Bra011688	-	-	Single	Bra011688	LF	-	-	-	-
A01	1054790	F	16	0	exon	Bra011688	-	-	Single	Bra011688	LF	-	-	-	-
A01	1066226	R	11	0	exon	Bra011684	-	-	Two	Bra011684	LF	Bra017762	MF1	-	-
A01	1066234	R	11	0	exon	Bra011684	-	-	Two	Bra011684	LF	Bra017762	MF1	-	-
A01	1066250	R	11	0	exon	Bra011684	-	-	Two	Bra011684	LF	Bra017762	MF1	-	-
A01	1066846	R	244	0	promoter	Bra011683	utr3	TE007653	Two	Bra011683	LF	Bra017761	MF1	-	-
A01	1068456	R	111	0.9	intron	Bra011683	utr3	TE007652	Two	Bra011683	LF	Bra017761	MF1	-	-
A01	1068486	R	111	0.9	intron	Bra011683	utr3	TE007652	Two	Bra011683	LF	Bra017761	MF1	-	-
A01	1068490	R	111	0.9	intron	Bra011683	utr3	TE007652	Two	Bra011683	LF	Bra017761	MF1	-	-
A01	1068499	R	111	0.9	intron	Bra011683	utr3	TE007652	Two	Bra011683	LF	Bra017761	MF1	-	-
A01	1068510	R	111	0.9	intron	Bra011683	utr3	TE007652	Two	Bra011683	LF	Bra017761	MF1	-	-
A01	1068608	R	16	0	intron	Bra011683	-	-	Two	Bra011683	LF	Bra017761	MF1	-	-
A01	1068609	R	93	1.08	intron	Bra011683	-	-	Two	Bra011683	LF	Bra017761	MF1	-	-
A01	1068629	R	16	0	intron	Bra011683	-	-	Two	Bra011683	LF	Bra017761	MF1	-	-
A01	1068630	R	93	1.08	intron	Bra011683	-	-	Two	Bra011683	LF	Bra017761	MF1	-	-
A01	1071147	R	11	0	exon	Bra011683	utr3	TE007650	Two	Bra011683	LF	Bra017761	MF1	-	-
A01	1071178	R	11	0	exon	Bra011683	utr3	TE007650	Two	Bra011683	LF	Bra017761	MF1	-	-
A01	1071195	R	11	0	exon	Bra011683	utr3	TE007650	Two	Bra011683	LF	Bra017761	MF1	-	-
A01	1074548	R	52	1.92	exon	Bra011682	-	-	Single	Bra011682	LF	-	-	-	-
A01	1074563	R	52	0	exon	Bra011682	-	-	Single	Bra011682	LF	-	-	-	-
A01	1074604	R	51	0	exon	Bra011682	-	-	Single	Bra011682	LF	-	-	-	-
A01	1074609	R	51	0	exon	Bra011682	-	-	Single	Bra011682	LF	-	-	-	-
A01	1074615	R	15	0	intron	Bra011682	-	-	Single	Bra011682	LF	-	-	-	-
A01	1074733	R	52	0	exon	Bra011682	-	-	Single	Bra011682	LF	-	-	-	-
A01	1074751	R	52	0	exon	Bra011682	-	-	Single	Bra011682	LF	-	-	-	-
A01	1074756	R	52	0	exon	Bra011682	-	-	Single	Bra011682	LF	-	-	-	-
A01	1074776	R	52	1.92	exon	Bra011682	-	-	Single	Bra011682	LF	-	-	-	-
A01	1107835	F	74	0	utr3	Bra011677	utr5	TE007618	Single	Bra011677	LF	-	-	-	-
A01	1107875	F	74	0	utr3	Bra011677	utr5	TE007618	Single	Bra011677	LF	-	-	-	-
A01	1108027	F	74	0	utr3	Bra011677	utr5	TE007618	Single	Bra011677	LF	-	-	-	-
A01	1108037	F	74	0	utr3	Bra011677	utr5	TE007618	Single	Bra011677	LF	-	-	-	-
A01	1108049	F	74	0	utr3	Bra011677	utr5	TE007618	Single	Bra011677	LF	-	-	-	-
A01	1108062	F	74	0	utr3	Bra011677	utr5	TE007618	Single	Bra011677	LF	-	-	-	-
A01	1113085	F	15	0	intron	Bra011676	-	-	Single	Bra011676	LF	-	-	-	-
A01	1113092	F	15	0	exon	Bra011676	-	-	Single	Bra011676	LF	-	-	-	-
A01	1113116	F	15	0	exon	Bra011676	-	-	Single	Bra011676	LF	-	-	-	-
A01	1113148	F	15	0	exon	Bra011676	-	-	Single	Bra011676	LF	-	-	-	-
A01	1113367	F	15	0	exon	Bra011676	-	-	Single	Bra011676	LF	-	-	-	-
A01	1126447	R	146	0	utr3	Bra011674	-	-	Three	Bra011674	LF	Bra017753	MF1	Bra010553	MF2
A01	1126453	R	145	0	utr3	Bra011674	-	-	Three	Bra011674	LF	Bra017753	MF1	Bra010553	MF2
A01	1126461	R	146	0	utr3	Bra011674	-	-	Three	Bra011674	LF	Bra017753	MF1	Bra010553	MF2
A01	1126579	R	148	0	utr3	Bra011674	-	-	Three	Bra011674	LF	Bra017753	MF1	Bra010553	MF2
A01	1126598	R	148	0	utr3	Bra011674	-	-	Three	Bra011674	LF	Bra017753	MF1	Bra010553	MF2
A01	1126606	R	148	0	utr3	Bra011674	-	-	Three	Bra011674	LF	Bra017753	MF1	Bra010553	MF2
A01	1153026	F	52	0	intron	Bra011669	-	-	Two	Bra011669	LF	Bra017751	MF1	-	-
A01	1153067	F	40	0	exon	Bra011669	-	-	Two	Bra011669	LF	Bra017751	MF1	-	-
A01	1153068	F	12	0	exon	Bra011669	-	-	Two	Bra011669	LF	Bra017751	MF1	-	-
A01	1153298	F	50	0	exon	Bra011669	-	-	Two	Bra011669	LF	Bra017751	MF1	-	-
A01	1188934	R	76	0	utr3	Bra011664	utr3	TE007573	Three	Bra011664	LF	Bra017749	MF1	Bra010550	MF2
A01	1190436	F	14	0	exon	Bra011664	utr5	TE007573	Three	Bra011664	LF	Bra017749	MF1	Bra010550	MF2
A01	1190460	F	14	0	exon	Bra011664	utr5	TE007573	Three	Bra011664	LF	Bra017749	MF1	Bra010550	MF2
A01	1190463	F	14	0	exon	Bra011664	utr5	TE007573	Three	Bra011664	LF	Bra017749	MF1	Bra010550	MF2
A01	1190474	F	14	0	exon	Bra011664	utr5	TE007573	Three	Bra011664	LF	Bra017749	MF1	Bra010550	MF2
A01	1190479	F	14	0	exon	Bra011664	utr5	TE007573	Three	Bra011664	LF	Bra017749	MF1	Bra010550	MF2
A01	1192710	F	127	1.57	exon	Bra011663	utr5	TE007571	Single	Bra011663	LF	-	-	-	-
A01	1192713	F	127	0	exon	Bra011663	utr5	TE007571	Single	Bra011663	LF	-	-	-	-
A01	1192763	F	183	0	exon	Bra011663	utr5	TE007571	Single	Bra011663	LF	-	-	-	-
A01	1192773	F	183	0	exon	Bra011663	utr5	TE007571	Single	Bra011663	LF	-	-	-	-
A01	1192793	F	56	0	exon	Bra011663	utr5	TE007571	Single	Bra011663	LF	-	-	-	-
A01	1192799	F	56	0	exon	Bra011663	utr5	TE007571	Single	Bra011663	LF	-	-	-	-
A01	1192928	F	182	0.55	exon	Bra011663	utr5	TE007571	Single	Bra011663	LF	-	-	-	-
A01	1192941	F	183	0	exon	Bra011663	utr5	TE007571	Single	Bra011663	LF	-	-	-	-
A01	1192960	F	183	2.19	exon	Bra011663	utr5	TE007571	Single	Bra011663	LF	-	-	-	-
A01	1192980	F	183	0	exon	Bra011663	utr5	TE007571	Single	Bra011663	LF	-	-	-	-
A01	1192986	F	181	0	exon	Bra011663	utr5	TE007571	Single	Bra011663	LF	-	-	-	-
A01	1193022	F	47	0	exon	Bra011663	utr5	TE007571	Single	Bra011663	LF	-	-	-	-
A01	1193035	F	47	0	exon	Bra011663	utr5	TE007571	Single	Bra011663	LF	-	-	-	-
A01	1193042	F	47	0	exon	Bra011663	utr5	TE007571	Single	Bra011663	LF	-	-	-	-
A01	1193131	F	20	0	exon	Bra011663	utr5	TE007571	Single	Bra011663	LF	-	-	-	-
A01	1193135	F	67	0	exon	Bra011663	utr5	TE007571	Single	Bra011663	LF	-	-	-	-
A01	1193183	F	67	0	exon	Bra011663	utr5	TE007571	Single	Bra011663	LF	-	-	-	-
A01	1193189	F	47	0	exon	Bra011663	utr5	TE007571	Single	Bra011663	LF	-	-	-	-
A01	1193198	F	47	0	exon	Bra011663	utr5	TE007571	Single	Bra011663	LF	-	-	-	-
A01	1193277	F	20	0	exon	Bra011663	utr5	TE007571	Single	Bra011663	LF	-	-	-	-
A01	1201155	F	35	0	promoter	Bra011662	utr3	TE007562	Three	Bra011662	LF	Bra017747	MF1	Bra010501	MF2
A01	1251557	F	49	0	exon	Bra011651	-	-	Two	Bra011651	LF	Bra017740	MF1	-	-
A01	1251573	F	49	0	exon	Bra011651	-	-	Two	Bra011651	LF	Bra017740	MF1	-	-
A01	1251739	F	49	0	exon	Bra011651	-	-	Two	Bra011651	LF	Bra017740	MF1	-	-
A01	1251799	F	49	0	utr3	Bra011651	-	-	Two	Bra011651	LF	Bra017740	MF1	-	-
A01	1275404	F	13	0	-	-	utr3	TE007529	-	-	-	-	-	-	-
A01	1275409	F	13	0	-	-	utr3	TE007529	-	-	-	-	-	-	-
A01	1283684	F	185	0	promoter	Bra011646	utr5	TE007526	Single	Bra011646	LF	-	-	-	-
A01	1283860	F	186	0	utr5	Bra011646	utr5	TE007526	Single	Bra011646	LF	-	-	-	-
A01	1283889	F	186	0	utr5	Bra011646	utr5	TE007526	Single	Bra011646	LF	-	-	-	-
A01	1283896	F	186	0	utr5	Bra011646	utr5	TE007526	Single	Bra011646	LF	-	-	-	-
A01	1283906	F	186	0	utr5	Bra011646	utr5	TE007526	Single	Bra011646	LF	-	-	-	-
A01	1283917	F	186	0	utr5	Bra011646	utr5	TE007526	Single	Bra011646	LF	-	-	-	-
A01	1296105	F	68	0	promoter	Bra011642	-	-	Two	Bra011642	LF	Bra010508	MF2	-	-
A01	1296108	F	68	0	promoter	Bra011642	-	-	Two	Bra011642	LF	Bra010508	MF2	-	-
A01	1296111	F	68	0	promoter	Bra011642	-	-	Two	Bra011642	LF	Bra010508	MF2	-	-
A01	1296142	F	67	0	promoter	Bra011642	-	-	Two	Bra011642	LF	Bra010508	MF2	-	-
A01	1296151	F	68	0	promoter	Bra011642	-	-	Two	Bra011642	LF	Bra010508	MF2	-	-
A01	1296168	F	14	0	promoter	Bra011642	-	-	Two	Bra011642	LF	Bra010508	MF2	-	-
A01	1296169	F	48	0	promoter	Bra011642	-	-	Two	Bra011642	LF	Bra010508	MF2	-	-
A01	1359042	R	17	0	exon	Bra011626	utr5	TE007466	Single	Bra011626	LF	-	-	-	-
A01	1359062	R	17	0	exon	Bra011626	utr5	TE007466	Single	Bra011626	LF	-	-	-	-
A01	1359142	R	17	0	exon	Bra011626	utr5	TE007466	Single	Bra011626	LF	-	-	-	-
A01	1359145	R	17	0	exon	Bra011626	utr5	TE007466	Single	Bra011626	LF	-	-	-	-
A01	1359161	R	17	0	exon	Bra011626	utr5	TE007466	Single	Bra011626	LF	-	-	-	-
A01	1359164	R	17	0	exon	Bra011626	utr5	TE007466	Single	Bra011626	LF	-	-	-	-
A01	1359172	R	17	0	exon	Bra011626	utr5	TE007466	Single	Bra011626	LF	-	-	-	-
A01	1362046	R	26	0	exon	Bra011625	-	-	Single	Bra011625	LF	-	-	-	-
A01	1362060	R	25	0	utr3	Bra011625	-	-	Single	Bra011625	LF	-	-	-	-
A01	1362140	R	26	0	utr3	Bra011625	-	-	Single	Bra011625	LF	-	-	-	-
A01	1380951	R	59	0	exon	Bra011619	-	-	Two	Bra011619	LF	Bra017716	MF1	-	-
A01	1380960	R	59	0	exon	Bra011619	-	-	Two	Bra011619	LF	Bra017716	MF1	-	-
A01	1380971	R	59	1.69	exon	Bra011619	-	-	Two	Bra011619	LF	Bra017716	MF1	-	-
A01	1380978	R	59	0	exon	Bra011619	-	-	Two	Bra011619	LF	Bra017716	MF1	-	-
A01	1380986	R	59	0	exon	Bra011619	-	-	Two	Bra011619	LF	Bra017716	MF1	-	-
A01	1381161	R	59	0	exon	Bra011619	-	-	Two	Bra011619	LF	Bra017716	MF1	-	-
A01	1381205	R	59	0	exon	Bra011619	-	-	Two	Bra011619	LF	Bra017716	MF1	-	-
A01	1381221	R	59	0	exon	Bra011619	-	-	Two	Bra011619	LF	Bra017716	MF1	-	-
A01	1401810	F	228	0.44	exon	Bra011616	-	-	Three	Bra011616	LF	Bra017710	MF1	Bra010534	MF2
A01	1401815	F	228	0	exon	Bra011616	-	-	Three	Bra011616	LF	Bra017710	MF1	Bra010534	MF2
A01	1401826	F	228	0	exon	Bra011616	-	-	Three	Bra011616	LF	Bra017710	MF1	Bra010534	MF2
A01	1401840	F	228	0.44	intron	Bra011616	-	-	Three	Bra011616	LF	Bra017710	MF1	Bra010534	MF2
A01	1401860	F	228	0	intron	Bra011616	-	-	Three	Bra011616	LF	Bra017710	MF1	Bra010534	MF2
A01	1401963	F	228	0	exon	Bra011616	-	-	Three	Bra011616	LF	Bra017710	MF1	Bra010534	MF2
A01	1401972	F	228	0.44	exon	Bra011616	-	-	Three	Bra011616	LF	Bra017710	MF1	Bra010534	MF2
A01	1401975	F	228	0	exon	Bra011616	-	-	Three	Bra011616	LF	Bra017710	MF1	Bra010534	MF2
A01	1406142	R	12	0	exon	Bra011615	-	-	Single	Bra011615	LF	-	-	-	-
A01	1406157	R	12	0	exon	Bra011615	-	-	Single	Bra011615	LF	-	-	-	-
A01	1406170	R	12	0	exon	Bra011615	-	-	Single	Bra011615	LF	-	-	-	-
A01	1406184	R	12	0	utr3	Bra011615	-	-	Single	Bra011615	LF	-	-	-	-
A01	1406212	R	12	0	utr3	Bra011615	-	-	Single	Bra011615	LF	-	-	-	-
A01	1406217	R	12	0	utr3	Bra011615	-	-	Single	Bra011615	LF	-	-	-	-
A01	1406241	R	12	0	utr3	Bra011615	-	-	Single	Bra011615	LF	-	-	-	-
A01	1406251	R	12	0	utr3	Bra011615	-	-	Single	Bra011615	LF	-	-	-	-
A01	1431812	F	2124	0.05	exon	Bra011608	utr5	TE007406	Single	Bra011608	LF	-	-	-	-
A01	1431841	F	2125	0	exon	Bra011608	utr5	TE007406	Single	Bra011608	LF	-	-	-	-
A01	1431874	F	2104	0	exon	Bra011608	utr5	TE007406	Single	Bra011608	LF	-	-	-	-
A01	1437236	R	44	2.27	promoter	Bra011606	utr5	TE007404	Two	Bra011606	LF	Bra017708	MF1	-	-
A01	1437240	R	44	0	promoter	Bra011606	utr5	TE007404	Two	Bra011606	LF	Bra017708	MF1	-	-
A01	1437251	R	44	0	promoter	Bra011606	utr5	TE007404	Two	Bra011606	LF	Bra017708	MF1	-	-
A01	1437331	R	43	0	promoter	Bra011606	utr5	TE007404	Two	Bra011606	LF	Bra017708	MF1	-	-
A01	1437350	R	43	0	promoter	Bra011606	utr5	TE007404	Two	Bra011606	LF	Bra017708	MF1	-	-
A01	1437360	R	43	2.33	promoter	Bra011606	utr5	TE007404	Two	Bra011606	LF	Bra017708	MF1	-	-
A01	1452487	F	29	0	exon	Bra011603	-	-	Two	Bra011603	LF	Bra020811	MF2	-	-
A01	1452493	F	29	0	exon	Bra011603	-	-	Two	Bra011603	LF	Bra020811	MF2	-	-
A01	1452496	F	29	0	exon	Bra011603	-	-	Two	Bra011603	LF	Bra020811	MF2	-	-
A01	1452530	F	29	0	exon	Bra011603	-	-	Two	Bra011603	LF	Bra020811	MF2	-	-
A01	1452535	F	29	0	exon	Bra011603	-	-	Two	Bra011603	LF	Bra020811	MF2	-	-
A01	1452538	F	29	3.45	exon	Bra011603	-	-	Two	Bra011603	LF	Bra020811	MF2	-	-
A01	1452714	F	29	0	exon	Bra011603	-	-	Two	Bra011603	LF	Bra020811	MF2	-	-
A01	1452721	F	29	0	exon	Bra011603	-	-	Two	Bra011603	LF	Bra020811	MF2	-	-
A01	1452734	F	29	0	exon	Bra011603	-	-	Two	Bra011603	LF	Bra020811	MF2	-	-
A01	1452740	F	29	0	exon	Bra011603	-	-	Two	Bra011603	LF	Bra020811	MF2	-	-
A01	1452761	F	29	0	intron	Bra011603	-	-	Two	Bra011603	LF	Bra020811	MF2	-	-
A01	1452777	F	22	0	intron	Bra011603	-	-	Two	Bra011603	LF	Bra020811	MF2	-	-
A01	1477623	F	11	0	intron	Bra011598	-	-	Single	Bra011598	LF	-	-	-	-
A01	1477647	F	11	0	exon	Bra011598	-	-	Single	Bra011598	LF	-	-	-	-
A01	1477799	F	11	0	intron	Bra011598	-	-	Single	Bra011598	LF	-	-	-	-
A01	1483702	R	24	0	-	-	-	-	-	-	-	-	-	-	-
A01	1483749	R	12	0	-	-	-	-	-	-	-	-	-	-	-
A01	1483750	R	12	0	-	-	-	-	-	-	-	-	-	-	-
A01	1483803	R	12	0	-	-	-	-	-	-	-	-	-	-	-
A01	1483806	R	12	0	-	-	-	-	-	-	-	-	-	-	-
A01	1501502	R	11	0	-	-	-	-	-	-	-	-	-	-	-
A01	1501544	R	11	0	-	-	-	-	-	-	-	-	-	-	-
A01	1501639	R	11	0	-	-	-	-	-	-	-	-	-	-	-
A01	1501653	R	11	0	-	-	-	-	-	-	-	-	-	-	-
A01	1501677	R	11	0	-	-	-	-	-	-	-	-	-	-	-
A01	1501698	R	11	0	-	-	-	-	-	-	-	-	-	-	-
A01	1504621	R	21	90.48	-	-	Transposon	TE007335	-	-	-	-	-	-	-
A01	1504638	R	21	95.24	-	-	Transposon	TE007335	-	-	-	-	-	-	-
A01	1504644	R	21	95.24	-	-	Transposon	TE007335	-	-	-	-	-	-	-
A01	1504651	R	21	95.24	-	-	Transposon	TE007335	-	-	-	-	-	-	-
A01	1504654	R	21	61.9	-	-	Transposon	TE007335	-	-	-	-	-	-	-
A01	1504662	R	21	42.86	-	-	Transposon	TE007335	-	-	-	-	-	-	-
A01	1504687	R	21	61.9	-	-	Transposon	TE007335	-	-	-	-	-	-	-
A01	1504732	R	21	90.48	-	-	Transposon	TE007335	-	-	-	-	-	-	-
A01	1504736	R	21	95.24	-	-	Transposon	TE007335	-	-	-	-	-	-	-
A01	1504789	R	21	71.43	-	-	Transposon	TE007335	-	-	-	-	-	-	-
A01	1511289	R	74	55.41	utr5	Bra011594	utr5	TE007320	Single	Bra011594	LF	-	-	-	-
A01	1511396	R	74	25.68	utr5	Bra011594	utr5	TE007320	Single	Bra011594	LF	-	-	-	-
A01	1511412	R	73	35.62	utr5	Bra011594	utr5	TE007320	Single	Bra011594	LF	-	-	-	-
A01	1518053	R	14	0	exon	Bra011592	utr5	TE007311	Two	Bra011592	LF	Bra020803	MF2	-	-
A01	1518061	R	14	0	exon	Bra011592	utr5	TE007311	Two	Bra011592	LF	Bra020803	MF2	-	-
A01	1518067	R	14	0	exon	Bra011592	utr5	TE007311	Two	Bra011592	LF	Bra020803	MF2	-	-
A01	1518082	R	14	0	exon	Bra011592	utr5	TE007311	Two	Bra011592	LF	Bra020803	MF2	-	-
A01	1518085	R	14	0	exon	Bra011592	utr5	TE007311	Two	Bra011592	LF	Bra020803	MF2	-	-
A01	1518094	R	14	0	exon	Bra011592	utr5	TE007311	Two	Bra011592	LF	Bra020803	MF2	-	-
A01	1518245	R	14	0	promoter	Bra011592	-	-	Two	Bra011592	LF	Bra020803	MF2	-	-
A01	1518275	R	14	0	promoter	Bra011592	-	-	Two	Bra011592	LF	Bra020803	MF2	-	-
A01	1518301	R	14	0	promoter	Bra011592	-	-	Two	Bra011592	LF	Bra020803	MF2	-	-
A01	1522796	F	31	0	-	-	utr5	TE007306	-	-	-	-	-	-	-
A01	1540869	F	33	0	exon	Bra011586	-	-	Two	Bra011586	LF	Bra034676	MF2	-	-
A01	1540880	F	34	0	exon	Bra011586	-	-	Two	Bra011586	LF	Bra034676	MF2	-	-
A01	1540888	F	33	0	exon	Bra011586	-	-	Two	Bra011586	LF	Bra034676	MF2	-	-
A01	1541009	F	34	2.94	exon	Bra011586	-	-	Two	Bra011586	LF	Bra034676	MF2	-	-
A01	1546171	R	35	0	exon	Bra011585	Transposon	TE007282	Three	Bra011585	LF	Bra017697	MF1	Bra034675	MF2
A01	1546203	R	35	0	exon	Bra011585	utr3	TE007282	Three	Bra011585	LF	Bra017697	MF1	Bra034675	MF2
A01	1546266	R	41	0	promoter	Bra011585	utr3	TE007282	Three	Bra011585	LF	Bra017697	MF1	Bra034675	MF2
A01	1546283	R	41	0	promoter	Bra011585	utr3	TE007282	Three	Bra011585	LF	Bra017697	MF1	Bra034675	MF2
A01	1546302	R	41	0	promoter	Bra011585	utr3	TE007282	Three	Bra011585	LF	Bra017697	MF1	Bra034675	MF2
A01	1546315	R	41	0	promoter	Bra011585	utr3	TE007282	Three	Bra011585	LF	Bra017697	MF1	Bra034675	MF2
A01	1552736	F	123	31.71	-	-	Transposon	TE007275	-	-	-	-	-	-	-
A01	1552760	F	123	29.27	-	-	Transposon	TE007275	-	-	-	-	-	-	-
A01	1552774	F	123	82.11	-	-	Transposon	TE007275	-	-	-	-	-	-	-
A01	1552799	F	123	9.76	-	-	Transposon	TE007275	-	-	-	-	-	-	-
A01	1552841	F	123	34.96	-	-	utr3	TE007275	-	-	-	-	-	-	-
A01	1552875	F	120	93.33	-	-	utr3	TE007275	-	-	-	-	-	-	-
A01	1552886	F	120	69.17	-	-	utr5	TE007273	-	-	-	-	-	-	-
A01	1552896	F	114	72.81	-	-	utr5	TE007273	-	-	-	-	-	-	-
A01	1572059	F	29	27.59	-	-	Transposon	TE007258	-	-	-	-	-	-	-
A01	1572096	F	29	65.52	-	-	Transposon	TE007258	-	-	-	-	-	-	-
A01	1572130	F	29	86.21	-	-	Transposon	TE007256	-	-	-	-	-	-	-
A01	1572149	F	29	100	-	-	Transposon	TE007256	-	-	-	-	-	-	-
A01	1575419	F	144	0	exon	Bra011581	-	-	Two	Bra011581	LF	Bra034669	MF2	-	-
A01	1575470	F	143	0	exon	Bra011581	-	-	Two	Bra011581	LF	Bra034669	MF2	-	-
A01	1575496	R	19	0	exon	Bra011581	-	-	Two	Bra011581	LF	Bra034669	MF2	-	-
A01	1575540	R	19	0	exon	Bra011581	-	-	Two	Bra011581	LF	Bra034669	MF2	-	-
A01	1575562	R	19	0	exon	Bra011581	-	-	Two	Bra011581	LF	Bra034669	MF2	-	-
A01	1578585	F	686	0.15	utr3	Bra011580	-	-	Two	Bra011580	LF	Bra034668	MF2	-	-
A01	1598846	R	10	0	exon	Bra011579	utr3	TE007223	Single	Bra011579	LF	-	-	-	-
A01	1598856	R	10	0	exon	Bra011579	utr3	TE007223	Single	Bra011579	LF	-	-	-	-
A01	1598879	R	10	0	exon	Bra011579	utr3	TE007223	Single	Bra011579	LF	-	-	-	-
A01	1599045	R	10	0	exon	Bra011579	-	-	Single	Bra011579	LF	-	-	-	-
A01	1599367	F	20	0	utr5	Bra011579	-	-	Single	Bra011579	LF	-	-	-	-
A01	1599493	F	20	0	utr5	Bra011579	-	-	Single	Bra011579	LF	-	-	-	-
A01	1603778	F	58	0	promoter	Bra011577	utr3	TE007220	Two	Bra011577	LF	Bra017687	MF1	-	-
A01	1603795	F	58	0	promoter	Bra011577	utr3	TE007220	Two	Bra011577	LF	Bra017687	MF1	-	-
A01	1603802	F	58	0	promoter	Bra011577	utr3	TE007220	Two	Bra011577	LF	Bra017687	MF1	-	-
A01	1603812	F	58	0	promoter	Bra011577	utr3	TE007220	Two	Bra011577	LF	Bra017687	MF1	-	-
A01	1603848	F	54	0	promoter	Bra011577	utr3	TE007220	Two	Bra011577	LF	Bra017687	MF1	-	-
A01	1618348	F	14	0	utr3	Bra011574	-	-	Two	Bra011574	LF	Bra034667	MF2	-	-
A01	1618354	F	14	0	utr3	Bra011574	-	-	Two	Bra011574	LF	Bra034667	MF2	-	-
A01	1618376	F	14	0	utr3	Bra011574	-	-	Two	Bra011574	LF	Bra034667	MF2	-	-
A01	1618425	F	14	0	utr3	Bra011574	-	-	Two	Bra011574	LF	Bra034667	MF2	-	-
A01	1618447	F	14	0	utr3	Bra011574	-	-	Two	Bra011574	LF	Bra034667	MF2	-	-
A01	1618466	F	14	0	utr3	Bra011574	-	-	Two	Bra011574	LF	Bra034667	MF2	-	-
A01	1651758	R	47	2.13	utr3	Bra011566	utr5	TE007190	Three	Bra011566	LF	Bra017681	MF1	Bra034658	MF2
A01	1651871	R	47	2.13	exon	Bra011566	utr5	TE007190	Three	Bra011566	LF	Bra017681	MF1	Bra034658	MF2
A01	1706948	R	584	0.17	promoter	Bra011554	utr3	TE007122	-	-	-	-	-	-	-
A01	1707005	R	584	0	promoter	Bra011554	utr3	TE007122	-	-	-	-	-	-	-
A01	1707010	R	584	0.17	promoter	Bra011554	utr3	TE007122	-	-	-	-	-	-	-
A01	1707019	R	584	0	promoter	Bra011554	utr3	TE007122	-	-	-	-	-	-	-
A01	1707116	R	582	0	exon	Bra011554	utr3	TE007122	-	-	-	-	-	-	-
A01	1707167	R	584	0	exon	Bra011554	utr3	TE007122	-	-	-	-	-	-	-
A01	1726899	F	161	0	intron	Bra011548	-	-	-	-	-	-	-	-	-
A01	1726900	F	162	0.62	intron	Bra011548	-	-	-	-	-	-	-	-	-
A01	1726914	F	324	0	intron	Bra011548	-	-	-	-	-	-	-	-	-
A01	1726927	F	324	0.31	intron	Bra011548	-	-	-	-	-	-	-	-	-
A01	1748410	R	35	0	exon	Bra011544	-	-	Three	Bra011544	LF	Bra017663	MF1	Bra034638	MF2
A01	1748652	R	36	0	promoter	Bra011544	-	-	Three	Bra011544	LF	Bra017663	MF1	Bra034638	MF2
A01	1748664	R	36	0	promoter	Bra011544	-	-	Three	Bra011544	LF	Bra017663	MF1	Bra034638	MF2
A01	1771452	R	12	41.67	-	-	-	-	-	-	-	-	-	-	-
A01	1771784	R	10	40	-	-	-	-	-	-	-	-	-	-	-
A01	1771796	R	10	30	-	-	-	-	-	-	-	-	-	-	-
A01	1786485	R	1272	0.16	utr5	Bra011536	-	-	Three	Bra011536	LF	Bra017658	MF1	Bra034628	MF2
A01	1786490	R	1272	0	utr5	Bra011536	-	-	Three	Bra011536	LF	Bra017658	MF1	Bra034628	MF2
A01	1786686	R	1271	0	promoter	Bra011536	utr3	TE007067	Three	Bra011536	LF	Bra017658	MF1	Bra034628	MF2
A01	1786718	R	1269	0	exon	Bra011536	utr3	TE007067	Three	Bra011536	LF	Bra017658	MF1	Bra034628	MF2
A01	1810114	R	435	0	promoter	Bra011530	utr5	TE007051	Two	Bra011530	LF	Bra017657	MF1	-	-
A01	1810119	R	435	0	promoter	Bra011530	utr5	TE007051	Two	Bra011530	LF	Bra017657	MF1	-	-
A01	1810135	R	435	0	promoter	Bra011530	utr5	TE007051	Two	Bra011530	LF	Bra017657	MF1	-	-
A01	1810259	R	435	0	intron	Bra011530	utr5	TE007051	Two	Bra011530	LF	Bra017657	MF1	-	-
A01	1810303	R	435	0	exon	Bra011530	utr5	TE007051	Two	Bra011530	LF	Bra017657	MF1	-	-
A01	1859811	F	1049	42.52	-	-	-	-	-	-	-	-	-	-	-
A01	1859815	F	1049	14.2	-	-	-	-	-	-	-	-	-	-	-
A01	1859834	F	1050	50.29	-	-	-	-	-	-	-	-	-	-	-
A01	1859855	F	1050	37.52	-	-	-	-	-	-	-	-	-	-	-
A01	1859923	F	1050	39.52	-	-	-	-	-	-	-	-	-	-	-
A01	1860008	F	20	80	-	-	-	-	-	-	-	-	-	-	-
A01	1860062	F	20	100	-	-	-	-	-	-	-	-	-	-	-
A01	1860200	F	20	80	-	-	-	-	-	-	-	-	-	-	-
A01	1860220	F	20	50	-	-	-	-	-	-	-	-	-	-	-
A01	1860232	F	20	100	-	-	-	-	-	-	-	-	-	-	-
A01	1873953	R	51	27.45	exon	Bra011512	Transposon	TE007001	Single	Bra011512	LF	-	-	-	-
A01	1874144	R	51	90.2	promoter	Bra011512	Transposon	TE007001	Single	Bra011512	LF	-	-	-	-
A01	1874157	R	51	66.67	promoter	Bra011512	Transposon	TE007001	Single	Bra011512	LF	-	-	-	-
A01	1874183	R	48	56.25	utr5	Bra011512	Transposon	TE007001	Single	Bra011512	LF	-	-	-	-
A01	1886566	R	11	0	intron	Bra011509	-	-	Single	Bra011509	LF	-	-	-	-
A01	1886591	R	11	0	intron	Bra011509	-	-	Single	Bra011509	LF	-	-	-	-
A01	1886746	R	11	0	exon	Bra011509	-	-	Single	Bra011509	LF	-	-	-	-
A01	1886787	R	10	0	exon	Bra011509	-	-	Single	Bra011509	LF	-	-	-	-
A01	1887371	F	77	0	exon	Bra011509	-	-	Single	Bra011509	LF	-	-	-	-
A01	1887394	F	77	0	exon	Bra011509	-	-	Single	Bra011509	LF	-	-	-	-
A01	1887400	F	77	0	exon	Bra011509	-	-	Single	Bra011509	LF	-	-	-	-
A01	1887409	F	77	0	exon	Bra011509	-	-	Single	Bra011509	LF	-	-	-	-
A01	1887418	F	77	0	exon	Bra011509	-	-	Single	Bra011509	LF	-	-	-	-
A01	1887518	F	77	0	intron	Bra011509	-	-	Single	Bra011509	LF	-	-	-	-
A01	1912894	F	22	0	exon	Bra011504	-	-	Single	Bra011504	LF	-	-	-	-
A01	1912939	F	22	0	exon	Bra011504	-	-	Single	Bra011504	LF	-	-	-	-
A01	1913055	F	22	0	intron	Bra011504	-	-	Single	Bra011504	LF	-	-	-	-
A01	1913066	F	22	0	intron	Bra011504	-	-	Single	Bra011504	LF	-	-	-	-
A01	1913090	F	22	0	intron	Bra011504	-	-	Single	Bra011504	LF	-	-	-	-
A01	1920582	F	22	77.27	intron	Bra011502	Transposon	TE006969	Single	Bra011502	LF	-	-	-	-
A01	1954533	R	134	96.27	exon	Bra011491	utr3	TE006910	Single	Bra011491	LF	-	-	-	-
A01	1954542	R	134	51.49	exon	Bra011491	utr3	TE006910	Single	Bra011491	LF	-	-	-	-
A01	1954549	R	134	94.03	exon	Bra011491	utr3	TE006910	Single	Bra011491	LF	-	-	-	-
A01	1954686	R	134	82.09	exon	Bra011491	utr3	TE006910	Single	Bra011491	LF	-	-	-	-
A01	1954701	R	134	69.4	exon	Bra011491	utr3	TE006910	Single	Bra011491	LF	-	-	-	-
A01	1954727	R	134	97.01	exon	Bra011491	utr3	TE006910	Single	Bra011491	LF	-	-	-	-
A01	1954745	R	134	91.79	exon	Bra011491	utr3	TE006910	Single	Bra011491	LF	-	-	-	-
A01	1954759	F	15	100	exon	Bra011491	utr3	TE006910	Single	Bra011491	LF	-	-	-	-
A01	1954773	F	15	46.67	exon	Bra011491	utr3	TE006910	Single	Bra011491	LF	-	-	-	-
A01	1954788	F	15	100	exon	Bra011491	utr3	TE006910	Single	Bra011491	LF	-	-	-	-
A01	1954818	F	15	33.33	exon	Bra011491	utr3	TE006910	Single	Bra011491	LF	-	-	-	-
A01	1954830	F	15	33.33	exon	Bra011491	utr3	TE006910	Single	Bra011491	LF	-	-	-	-
A01	1954935	F	15	73.33	exon	Bra011491	-	-	Single	Bra011491	LF	-	-	-	-
A01	1954956	F	15	46.67	exon	Bra011491	-	-	Single	Bra011491	LF	-	-	-	-
A01	1954960	F	15	93.33	exon	Bra011491	-	-	Single	Bra011491	LF	-	-	-	-
A01	1954975	F	15	86.67	exon	Bra011491	-	-	Single	Bra011491	LF	-	-	-	-
A01	1954986	F	15	80	exon	Bra011491	-	-	Single	Bra011491	LF	-	-	-	-
A01	1968217	F	18	0	utr5	Bra011488	utr5	TE006886	Two	Bra011488	LF	Bra034603	MF2	-	-
A01	1968230	F	18	0	utr5	Bra011488	utr5	TE006886	Two	Bra011488	LF	Bra034603	MF2	-	-
A01	1968265	F	12	0	utr5	Bra011488	utr5	TE006886	Two	Bra011488	LF	Bra034603	MF2	-	-
A01	1968360	F	18	0	utr5	Bra011488	utr5	TE006886	Two	Bra011488	LF	Bra034603	MF2	-	-
A01	1968363	F	18	0	utr5	Bra011488	utr5	TE006886	Two	Bra011488	LF	Bra034603	MF2	-	-
A01	1968378	F	18	0	utr5	Bra011488	utr5	TE006886	Two	Bra011488	LF	Bra034603	MF2	-	-
A01	1981365	R	70	0	-	-	utr5	TE006884	-	-	-	-	-	-	-
A01	1981387	R	69	0	-	-	utr5	TE006884	-	-	-	-	-	-	-
A01	1982610	F	44	100	-	-	utr5	TE006880	-	-	-	-	-	-	-
A01	1982612	R	28	92.86	-	-	utr5	TE006880	-	-	-	-	-	-	-
A01	1982619	R	28	85.71	-	-	utr5	TE006880	-	-	-	-	-	-	-
A01	1982642	F	44	97.73	-	-	utr5	TE006880	-	-	-	-	-	-	-
A01	1982644	R	28	96.43	-	-	utr5	TE006880	-	-	-	-	-	-	-
A01	1982646	F	44	90.91	-	-	utr5	TE006880	-	-	-	-	-	-	-
A01	1982648	R	28	96.43	-	-	utr5	TE006880	-	-	-	-	-	-	-
A01	1982660	F	44	56.82	-	-	utr5	TE006880	-	-	-	-	-	-	-
A01	1982662	R	28	71.43	-	-	utr5	TE006880	-	-	-	-	-	-	-
A01	1982867	F	44	93.18	-	-	utr5	TE006880	-	-	-	-	-	-	-
A01	1982869	R	28	67.86	-	-	utr5	TE006880	-	-	-	-	-	-	-
A01	1982870	F	44	77.27	-	-	utr5	TE006880	-	-	-	-	-	-	-
A01	1982872	R	28	85.71	-	-	utr5	TE006880	-	-	-	-	-	-	-
A01	1982873	F	44	97.73	-	-	utr5	TE006880	-	-	-	-	-	-	-
A01	1982875	R	28	100	-	-	utr5	TE006880	-	-	-	-	-	-	-
A01	1986510	R	10	0	exon	Bra011486	-	-	Two	Bra011486	LF	Bra017622	MF1	-	-
A01	1986524	R	10	0	exon	Bra011486	-	-	Two	Bra011486	LF	Bra017622	MF1	-	-
A01	1986539	R	10	0	exon	Bra011486	-	-	Two	Bra011486	LF	Bra017622	MF1	-	-
A01	1986548	R	10	0	exon	Bra011486	-	-	Two	Bra011486	LF	Bra017622	MF1	-	-
A01	1986687	R	10	0	exon	Bra011486	-	-	Two	Bra011486	LF	Bra017622	MF1	-	-
A01	1986694	R	10	0	exon	Bra011486	-	-	Two	Bra011486	LF	Bra017622	MF1	-	-
A01	1987893	F	11	0	utr3	Bra011485	utr5	TE006875	Two	Bra011485	LF	Bra017621	MF1	-	-
A01	1988004	F	11	0	utr3	Bra011485	utr5	TE006875	Two	Bra011485	LF	Bra017621	MF1	-	-
A01	1988039	F	11	0	utr3	Bra011485	utr5	TE006875	Two	Bra011485	LF	Bra017621	MF1	-	-
A01	1988059	F	11	0	exon	Bra011485	utr5	TE006875	Two	Bra011485	LF	Bra017621	MF1	-	-
A01	2002606	F	15	0	exon	Bra011482	-	-	Three	Bra011482	LF	Bra017616	MF1	Bra034593	MF2
A01	2002610	F	15	0	exon	Bra011482	-	-	Three	Bra011482	LF	Bra017616	MF1	Bra034593	MF2
A01	2002629	F	15	0	exon	Bra011482	-	-	Three	Bra011482	LF	Bra017616	MF1	Bra034593	MF2
A01	2002780	R	17	0	promoter	Bra011482	-	-	Three	Bra011482	LF	Bra017616	MF1	Bra034593	MF2
A01	2002790	R	17	0	promoter	Bra011482	-	-	Three	Bra011482	LF	Bra017616	MF1	Bra034593	MF2
A01	2079602	R	111	0	utr3	Bra011462	-	-	Two	Bra011462	LF	Bra023945	MF1	-	-
A01	2079627	R	81	0	utr3	Bra011462	-	-	Two	Bra011462	LF	Bra023945	MF1	-	-
A01	2079733	R	93	0	exon	Bra011462	-	-	Two	Bra011462	LF	Bra023945	MF1	-	-
A01	2079930	R	19	0	exon	Bra011462	-	-	Two	Bra011462	LF	Bra023945	MF1	-	-
A01	2079938	R	19	0	exon	Bra011462	-	-	Two	Bra011462	LF	Bra023945	MF1	-	-
A01	2094648	R	110	0	exon	Bra011457	-	-	Single	Bra011457	LF	-	-	-	-
A01	2094651	R	110	0	exon	Bra011457	-	-	Single	Bra011457	LF	-	-	-	-
A01	2094742	R	110	0	utr3	Bra011457	-	-	Single	Bra011457	LF	-	-	-	-
A01	2142242	F	907	92.83	-	-	-	-	-	-	-	-	-	-	-
A01	2142259	F	906	27.81	-	-	-	-	-	-	-	-	-	-	-
A01	2142284	F	908	89.43	-	-	-	-	-	-	-	-	-	-	-
A01	2142422	F	906	47.46	-	-	-	-	-	-	-	-	-	-	-
A01	2142452	F	908	59.58	-	-	-	-	-	-	-	-	-	-	-
A01	2142490	R	25	72	-	-	-	-	-	-	-	-	-	-	-
A01	2142494	F	205	91.22	-	-	-	-	-	-	-	-	-	-	-
A01	2142496	R	25	100	-	-	-	-	-	-	-	-	-	-	-
A01	2142503	F	205	96.59	-	-	-	-	-	-	-	-	-	-	-
A01	2142505	R	25	92	-	-	-	-	-	-	-	-	-	-	-
A01	2142509	F	205	96.1	-	-	-	-	-	-	-	-	-	-	-
A01	2142511	R	25	100	-	-	-	-	-	-	-	-	-	-	-
A01	2142515	F	205	99.02	-	-	-	-	-	-	-	-	-	-	-
A01	2142517	R	25	96	-	-	-	-	-	-	-	-	-	-	-
A01	2142520	F	205	82.93	-	-	-	-	-	-	-	-	-	-	-
A01	2142522	R	25	100	-	-	-	-	-	-	-	-	-	-	-
A01	2142544	F	205	73.66	-	-	-	-	-	-	-	-	-	-	-
A01	2142546	R	24	95.83	-	-	-	-	-	-	-	-	-	-	-
A01	2142563	F	205	96.59	-	-	-	-	-	-	-	-	-	-	-
A01	2142697	R	25	48	-	-	-	-	-	-	-	-	-	-	-
A01	2142710	F	205	90.73	-	-	-	-	-	-	-	-	-	-	-
A01	2142712	R	25	100	-	-	-	-	-	-	-	-	-	-	-
A01	2142713	F	205	92.2	-	-	-	-	-	-	-	-	-	-	-
A01	2142715	R	25	100	-	-	-	-	-	-	-	-	-	-	-
A01	2142739	R	25	64	-	-	-	-	-	-	-	-	-	-	-
A01	2142741	F	205	93.66	-	-	-	-	-	-	-	-	-	-	-
A01	2142743	R	25	92	-	-	-	-	-	-	-	-	-	-	-
A01	2165380	F	10	0	exon	Bra011439	Transposon	TE006775	Three	Bra011439	LF	Bra037006	MF1	Bra034562	MF2
A01	2165402	F	10	0	exon	Bra011439	Transposon	TE006775	Three	Bra011439	LF	Bra037006	MF1	Bra034562	MF2
A01	2165438	F	10	0	exon	Bra011439	Transposon	TE006775	Three	Bra011439	LF	Bra037006	MF1	Bra034562	MF2
A01	2165608	F	10	0	utr3	Bra011439	utr5	TE006775	Three	Bra011439	LF	Bra037006	MF1	Bra034562	MF2
A01	2165634	F	10	0	utr3	Bra011439	utr5	TE006775	Three	Bra011439	LF	Bra037006	MF1	Bra034562	MF2
A01	2175854	R	26	0	exon	Bra011435	-	-	Single	Bra011435	LF	-	-	-	-
A01	2175860	R	26	0	exon	Bra011435	-	-	Single	Bra011435	LF	-	-	-	-
A01	2175884	R	26	0	exon	Bra011435	-	-	Single	Bra011435	LF	-	-	-	-
A01	2176163	R	26	0	exon	Bra011435	-	-	Single	Bra011435	LF	-	-	-	-
A01	2176181	R	26	0	exon	Bra011435	-	-	Single	Bra011435	LF	-	-	-	-
A01	2176190	R	26	0	exon	Bra011435	-	-	Single	Bra011435	LF	-	-	-	-
A01	2181749	R	572	0	exon	Bra011434	Transposon	TE006769	Single	Bra011434	LF	-	-	-	-
A01	2181776	R	572	0	exon	Bra011434	Transposon	TE006769	Single	Bra011434	LF	-	-	-	-
A01	2181952	R	573	0	exon	Bra011434	utr5	TE006769	Single	Bra011434	LF	-	-	-	-
A01	2182005	R	570	0	intron	Bra011434	utr5	TE006769	Single	Bra011434	LF	-	-	-	-
A01	2204897	R	18	0	exon	Bra011429	-	-	Single	Bra011429	LF	-	-	-	-
A01	2204921	R	18	0	exon	Bra011429	-	-	Single	Bra011429	LF	-	-	-	-
A01	2204951	R	18	5.56	exon	Bra011429	-	-	Single	Bra011429	LF	-	-	-	-
A01	2204962	R	18	0	intron	Bra011429	-	-	Single	Bra011429	LF	-	-	-	-
A01	2205141	R	18	5.56	exon	Bra011429	-	-	Single	Bra011429	LF	-	-	-	-
A01	2205149	R	18	0	exon	Bra011429	-	-	Single	Bra011429	LF	-	-	-	-
A01	2205158	R	18	0	exon	Bra011429	-	-	Single	Bra011429	LF	-	-	-	-
A01	2215746	F	82	0	utr5	Bra011427	-	-	Three	Bra011427	LF	Bra037014	MF1	Bra034552-TA	MF2
A01	2215788	F	82	0	utr5	Bra011427	utr3	TE006747	Three	Bra011427	LF	Bra037014	MF1	Bra034552-TA	MF2
A01	2216025	F	82	0	utr5	Bra011427	utr3	TE006747	Three	Bra011427	LF	Bra037014	MF1	Bra034552-TA	MF2
A01	2216064	F	82	0	promoter	Bra011427	utr3	TE006747	Three	Bra011427	LF	Bra037014	MF1	Bra034552-TA	MF2
A01	2220176	R	11	0	intron	Bra011427	utr3	TE006743	Three	Bra011427	LF	Bra037014	MF1	Bra034552-TA	MF2
A01	2220187	R	11	0	intron	Bra011427	utr3	TE006743	Three	Bra011427	LF	Bra037014	MF1	Bra034552-TA	MF2
A01	2220197	R	11	0	intron	Bra011427	utr3	TE006743	Three	Bra011427	LF	Bra037014	MF1	Bra034552-TA	MF2
A01	2220215	R	11	0	intron	Bra011427	-	-	Three	Bra011427	LF	Bra037014	MF1	Bra034552-TA	MF2
A01	2220240	R	11	0	intron	Bra011427	-	-	Three	Bra011427	LF	Bra037014	MF1	Bra034552-TA	MF2
A01	2266630	F	103	88.35	-	-	-	-	-	-	-	-	-	-	-
A01	2266642	F	103	97.09	-	-	-	-	-	-	-	-	-	-	-
A01	2266660	F	103	25.24	-	-	-	-	-	-	-	-	-	-	-
A01	2266669	F	103	18.45	-	-	-	-	-	-	-	-	-	-	-
A01	2266685	F	103	12.62	-	-	-	-	-	-	-	-	-	-	-
A01	2266916	F	103	91.26	utr5	Bra011415	-	-	Single	Bra011415	LF	-	-	-	-
A01	2266968	F	103	99.03	utr5	Bra011415	-	-	Single	Bra011415	LF	-	-	-	-
A01	2287779	F	53	0	utr3	Bra011410	-	-	Single	Bra011410	LF	-	-	-	-
A01	2287789	F	53	0	utr3	Bra011410	-	-	Single	Bra011410	LF	-	-	-	-
A01	2287917	F	53	0	utr3	Bra011410	-	-	Single	Bra011410	LF	-	-	-	-
A01	2287924	F	53	0	utr3	Bra011410	-	-	Single	Bra011410	LF	-	-	-	-
A01	2287927	F	53	0	utr3	Bra011410	-	-	Single	Bra011410	LF	-	-	-	-
A01	2320172	F	10	0	promoter	Bra011404	-	-	Three	Bra011404	LF	Bra037030	MF1	Bra034543	MF2
A01	2320184	F	10	0	promoter	Bra011404	-	-	Three	Bra011404	LF	Bra037030	MF1	Bra034543	MF2
A01	2320188	F	10	0	promoter	Bra011404	-	-	Three	Bra011404	LF	Bra037030	MF1	Bra034543	MF2
A01	2321593	R	14	0	-	-	-	-	-	-	-	-	-	-	-
A01	2332962	F	11	72.73	-	-	utr3	TE006702	-	-	-	-	-	-	-
A01	2332970	F	11	27.27	-	-	utr3	TE006702	-	-	-	-	-	-	-
A01	2332987	F	11	0	-	-	utr3	TE006702	-	-	-	-	-	-	-
A01	2332992	F	11	9.09	-	-	utr3	TE006702	-	-	-	-	-	-	-
A01	2333093	F	11	0	-	-	utr3	TE006702	-	-	-	-	-	-	-
A01	2335878	R	12	8.33	-	-	-	-	-	-	-	-	-	-	-
A01	2356768	F	14	0	utr3	Bra011395	utr5	TE006690	Single	Bra011395	LF	-	-	-	-
A01	2356781	F	14	0	utr3	Bra011395	utr5	TE006690	Single	Bra011395	LF	-	-	-	-
A01	2356921	F	14	0	utr3	Bra011395	-	-	Single	Bra011395	LF	-	-	-	-
A01	2356933	F	14	0	utr3	Bra011395	-	-	Single	Bra011395	LF	-	-	-	-
A01	2356944	F	14	0	utr3	Bra011395	-	-	Single	Bra011395	LF	-	-	-	-
A01	2366966	F	80	0	intron	Bra011393	-	-	Two	Bra011393	LF	Bra037037	MF1	-	-
A01	2367146	F	81	0	exon	Bra011393	-	-	Two	Bra011393	LF	Bra037037	MF1	-	-
A01	2367157	F	81	0	exon	Bra011393	-	-	Two	Bra011393	LF	Bra037037	MF1	-	-
A01	2395102	F	12	0	intron	Bra011388	-	-	Single	Bra011388	LF	-	-	-	-
A01	2395108	F	12	0	intron	Bra011388	-	-	Single	Bra011388	LF	-	-	-	-
A01	2395361	F	13	0	intron	Bra011388	-	-	Single	Bra011388	LF	-	-	-	-
A01	2395364	F	13	0	intron	Bra011388	-	-	Single	Bra011388	LF	-	-	-	-
A01	2395369	F	13	0	intron	Bra011388	-	-	Single	Bra011388	LF	-	-	-	-
A01	2395375	F	13	0	intron	Bra011388	-	-	Single	Bra011388	LF	-	-	-	-
A01	2395401	F	13	7.69	intron	Bra011388	-	-	Single	Bra011388	LF	-	-	-	-
A01	2395404	F	13	0	intron	Bra011388	-	-	Single	Bra011388	LF	-	-	-	-
A01	2540134	R	23	78.26	-	-	-	-	-	-	-	-	-	-	-
A01	2540145	R	23	13.04	-	-	-	-	-	-	-	-	-	-	-
A01	2540363	R	23	4.35	-	-	-	-	-	-	-	-	-	-	-
A01	2540420	R	285	15.79	-	-	-	-	-	-	-	-	-	-	-
A01	2540423	R	286	19.93	-	-	-	-	-	-	-	-	-	-	-
A01	2540431	R	286	22.73	-	-	-	-	-	-	-	-	-	-	-
A01	2540436	R	286	5.59	-	-	-	-	-	-	-	-	-	-	-
A01	2540450	R	286	2.45	-	-	-	-	-	-	-	-	-	-	-
A01	2540478	R	284	34.15	-	-	-	-	-	-	-	-	-	-	-
A01	2540687	R	285	72.28	-	-	-	-	-	-	-	-	-	-	-
A01	2560634	R	69	0	utr5	Bra011361	-	-	Three	Bra011361	LF	Bra037050	MF1	Bra040088	MF2
A01	2560647	R	69	1.45	utr5	Bra011361	-	-	Three	Bra011361	LF	Bra037050	MF1	Bra040088	MF2
A01	2560674	R	69	0	utr5	Bra011361	-	-	Three	Bra011361	LF	Bra037050	MF1	Bra040088	MF2
A01	2560901	R	69	0	promoter	Bra011361	-	-	Three	Bra011361	LF	Bra037050	MF1	Bra040088	MF2
A01	2560910	R	69	0	promoter	Bra011361	-	-	Three	Bra011361	LF	Bra037050	MF1	Bra040088	MF2
A01	2560913	R	69	0	promoter	Bra011361	-	-	Three	Bra011361	LF	Bra037050	MF1	Bra040088	MF2
A01	2560920	R	69	0	promoter	Bra011361	-	-	Three	Bra011361	LF	Bra037050	MF1	Bra040088	MF2
A01	2560935	R	69	0	promoter	Bra011361	-	-	Three	Bra011361	LF	Bra037050	MF1	Bra040088	MF2
A01	2608646	F	120	0	exon	Bra011351	-	-	Single	Bra011351	LF	-	-	-	-
A01	2621345	R	134	0	exon	Bra011349	-	-	Single	Bra011349	LF	-	-	-	-
A01	2624437	R	28	0	exon	Bra011348	-	-	Single	Bra011348	LF	-	-	-	-
A01	2624456	R	28	0	exon	Bra011348	-	-	Single	Bra011348	LF	-	-	-	-
A01	2624464	R	26	0	exon	Bra011348	-	-	Single	Bra011348	LF	-	-	-	-
A01	2624481	R	26	0	exon	Bra011348	-	-	Single	Bra011348	LF	-	-	-	-
A01	2624486	R	26	0	exon	Bra011348	-	-	Single	Bra011348	LF	-	-	-	-
A01	2624581	R	28	0	exon	Bra011348	-	-	Single	Bra011348	LF	-	-	-	-
A01	2624599	R	28	0	exon	Bra011348	-	-	Single	Bra011348	LF	-	-	-	-
A01	2624621	R	28	0	exon	Bra011348	-	-	Single	Bra011348	LF	-	-	-	-
A01	2632601	R	14	0	exon	Bra011347	utr3	TE006551	Single	Bra011347	LF	-	-	-	-
A01	2632614	R	14	0	exon	Bra011347	utr3	TE006551	Single	Bra011347	LF	-	-	-	-
A01	2632831	R	13	0	exon	Bra011347	utr3	TE006551	Single	Bra011347	LF	-	-	-	-
A01	2632842	R	13	0	exon	Bra011347	utr3	TE006551	Single	Bra011347	LF	-	-	-	-
A01	2632861	R	13	0	exon	Bra011347	utr3	TE006551	Single	Bra011347	LF	-	-	-	-
A01	2632875	R	13	0	exon	Bra011347	utr3	TE006551	Single	Bra011347	LF	-	-	-	-
A01	2632885	R	13	0	exon	Bra011347	utr3	TE006551	Single	Bra011347	LF	-	-	-	-
A01	2665171	F	175	0	utr5	Bra011338	utr3	TE006535	Three	Bra011338	LF	Bra023953	MF1	Bra040075	MF2
A01	2665191	F	178	0	utr5	Bra011338	utr3	TE006535	Three	Bra011338	LF	Bra023953	MF1	Bra040075	MF2
A01	2665266	F	176	0	utr5	Bra011338	utr3	TE006535	Three	Bra011338	LF	Bra023953	MF1	Bra040075	MF2
A01	2666058	R	2916	89.99	-	-	utr5	TE006535	-	-	-	-	-	-	-
A01	2666073	R	2914	97.39	-	-	utr5	TE006535	-	-	-	-	-	-	-
A01	2666080	R	2916	97.5	-	-	utr5	TE006535	-	-	-	-	-	-	-
A01	2666127	R	2918	91.3	-	-	utr5	TE006535	-	-	-	-	-	-	-
A01	2666219	R	2923	92.37	-	-	utr5	TE006535	-	-	-	-	-	-	-
A01	2666285	R	2918	94.79	-	-	utr5	TE006535	-	-	-	-	-	-	-
A01	2680157	F	281	89.32	intron	Bra011336	utr5	TE006521	Single	Bra011336	LF	-	-	-	-
A01	2680176	F	280	70.36	intron	Bra011336	utr5	TE006521	Single	Bra011336	LF	-	-	-	-
A01	2680194	F	280	83.21	intron	Bra011336	utr5	TE006521	Single	Bra011336	LF	-	-	-	-
A01	2680209	F	281	75.09	intron	Bra011336	utr5	TE006521	Single	Bra011336	LF	-	-	-	-
A01	2680360	F	281	65.48	intron	Bra011336	Transposon	TE006521	Single	Bra011336	LF	-	-	-	-
A01	2681227	F	151	52.98	intron	Bra011336	utr5	TE006519	Single	Bra011336	LF	-	-	-	-
A01	2681256	F	151	13.91	intron	Bra011336	utr5	TE006519	Single	Bra011336	LF	-	-	-	-
A01	2681364	F	152	71.05	exon	Bra011336	utr5	TE006519	Single	Bra011336	LF	-	-	-	-
A01	2681397	F	152	28.95	promoter	Bra011336	utr5	TE006519	Single	Bra011336	LF	-	-	-	-
A01	2697459	F	10	0	-	-	-	-	-	-	-	-	-	-	-
A01	2697462	F	10	0	-	-	-	-	-	-	-	-	-	-	-
A01	2697468	F	10	0	-	-	-	-	-	-	-	-	-	-	-
A01	2697704	F	10	0	-	-	utr5	TE006513	-	-	-	-	-	-	-
A01	2702024	R	42	0	exon	Bra011331	-	-	Three	Bra011331	LF	Bra023960	MF1	Bra040072	MF2
A01	2702031	R	42	0	exon	Bra011331	-	-	Three	Bra011331	LF	Bra023960	MF1	Bra040072	MF2
A01	2702052	R	42	0	exon	Bra011331	-	-	Three	Bra011331	LF	Bra023960	MF1	Bra040072	MF2
A01	2702152	R	42	0	intron	Bra011331	-	-	Three	Bra011331	LF	Bra023960	MF1	Bra040072	MF2
A01	2702188	R	42	0	exon	Bra011331	-	-	Three	Bra011331	LF	Bra023960	MF1	Bra040072	MF2
A01	2702194	R	42	0	exon	Bra011331	-	-	Three	Bra011331	LF	Bra023960	MF1	Bra040072	MF2
A01	2709854	R	10	0	exon	Bra011328	-	-	Single	Bra011328	LF	-	-	-	-
A01	2709896	R	10	0	exon	Bra011328	-	-	Single	Bra011328	LF	-	-	-	-
A01	2709908	R	10	0	exon	Bra011328	-	-	Single	Bra011328	LF	-	-	-	-
A01	2711403	F	64	0	intron	Bra011328	-	-	Single	Bra011328	LF	-	-	-	-
A01	2711435	F	65	0	exon	Bra011328	-	-	Single	Bra011328	LF	-	-	-	-
A01	2711439	F	65	0	exon	Bra011328	-	-	Single	Bra011328	LF	-	-	-	-
A01	2711471	F	67	0	exon	Bra011328	-	-	Single	Bra011328	LF	-	-	-	-
A01	2711483	F	67	0	exon	Bra011328	-	-	Single	Bra011328	LF	-	-	-	-
A01	2711501	F	67	0	promoter	Bra011328	-	-	Single	Bra011328	LF	-	-	-	-
A01	2774976	R	30	0	exon	Bra011314	utr3	TE006445	Two	Bra011314	LF	Bra023969	MF1	-	-
A01	2774984	R	30	3.33	exon	Bra011314	utr3	TE006445	Two	Bra011314	LF	Bra023969	MF1	-	-
A01	2774992	R	30	0	exon	Bra011314	utr3	TE006445	Two	Bra011314	LF	Bra023969	MF1	-	-
A01	2775012	R	30	0	exon	Bra011314	utr3	TE006445	Two	Bra011314	LF	Bra023969	MF1	-	-
A01	2775027	R	30	0	exon	Bra011314	utr3	TE006445	Two	Bra011314	LF	Bra023969	MF1	-	-
A01	2775035	R	30	0	exon	Bra011314	utr3	TE006445	Two	Bra011314	LF	Bra023969	MF1	-	-
A01	2775135	R	30	0	intron	Bra011314	utr3	TE006445	Two	Bra011314	LF	Bra023969	MF1	-	-
A01	2778002	R	117	0	intron	Bra011314	-	-	Two	Bra011314	LF	Bra023969	MF1	-	-
A01	2778031	R	117	0	intron	Bra011314	-	-	Two	Bra011314	LF	Bra023969	MF1	-	-
A01	2778037	R	117	0	intron	Bra011314	-	-	Two	Bra011314	LF	Bra023969	MF1	-	-
A01	2778151	R	117	0	intron	Bra011314	-	-	Two	Bra011314	LF	Bra023969	MF1	-	-
A01	2778154	R	117	0	intron	Bra011314	-	-	Two	Bra011314	LF	Bra023969	MF1	-	-
A01	2778188	R	117	0	exon	Bra011314	-	-	Two	Bra011314	LF	Bra023969	MF1	-	-
A01	2778196	R	117	0	exon	Bra011314	-	-	Two	Bra011314	LF	Bra023969	MF1	-	-
A01	2778209	R	117	0	exon	Bra011314	-	-	Two	Bra011314	LF	Bra023969	MF1	-	-
A01	2786927	R	37	5.41	-	-	-	-	-	-	-	-	-	-	-
A01	2786946	R	37	62.16	-	-	-	-	-	-	-	-	-	-	-
A01	2820661	F	93	87.1	utr5	Bra011308	-	-	Single	Bra011308	LF	-	-	-	-
A01	2820684	F	93	84.95	utr5	Bra011308	-	-	Single	Bra011308	LF	-	-	-	-
A01	2820697	F	93	50.54	utr5	Bra011308	-	-	Single	Bra011308	LF	-	-	-	-
A01	2820700	F	93	94.62	utr5	Bra011308	-	-	Single	Bra011308	LF	-	-	-	-
A01	2820777	F	94	92.55	utr5	Bra011308	-	-	Single	Bra011308	LF	-	-	-	-
A01	2820791	F	94	94.68	utr5	Bra011308	-	-	Single	Bra011308	LF	-	-	-	-
A01	2820811	F	94	22.34	utr5	Bra011308	-	-	Single	Bra011308	LF	-	-	-	-
A01	2827105	R	21	0	intron	Bra011307	-	-	Three	Bra011307	LF	Bra023975	MF1	Bra010215	MF2
A01	2827175	R	21	0	intron	Bra011307	-	-	Three	Bra011307	LF	Bra023975	MF1	Bra010215	MF2
A01	2827186	R	21	0	intron	Bra011307	-	-	Three	Bra011307	LF	Bra023975	MF1	Bra010215	MF2
A01	2827194	R	21	0	intron	Bra011307	-	-	Three	Bra011307	LF	Bra023975	MF1	Bra010215	MF2
A01	2827223	R	21	0	intron	Bra011307	-	-	Three	Bra011307	LF	Bra023975	MF1	Bra010215	MF2
A01	2827229	R	21	0	intron	Bra011307	-	-	Three	Bra011307	LF	Bra023975	MF1	Bra010215	MF2
A01	2830194	F	47	0	exon	Bra011307	-	-	Three	Bra011307	LF	Bra023975	MF1	Bra010215	MF2
A01	2830197	F	47	0	exon	Bra011307	-	-	Three	Bra011307	LF	Bra023975	MF1	Bra010215	MF2
A01	2830209	F	47	2.13	exon	Bra011307	-	-	Three	Bra011307	LF	Bra023975	MF1	Bra010215	MF2
A01	2830221	F	51	9.8	exon	Bra011307	-	-	Three	Bra011307	LF	Bra023975	MF1	Bra010215	MF2
A01	2830239	F	51	0	exon	Bra011307	-	-	Three	Bra011307	LF	Bra023975	MF1	Bra010215	MF2
A01	2830485	F	47	0	intron	Bra011307	-	-	Three	Bra011307	LF	Bra023975	MF1	Bra010215	MF2
A01	2830490	F	47	0	intron	Bra011307	-	-	Three	Bra011307	LF	Bra023975	MF1	Bra010215	MF2
A01	2830510	F	47	0	intron	Bra011307	-	-	Three	Bra011307	LF	Bra023975	MF1	Bra010215	MF2
A01	2830519	F	46	0	intron	Bra011307	-	-	Three	Bra011307	LF	Bra023975	MF1	Bra010215	MF2
A01	2841055	R	43	4.65	-	-	Transposon	TE006399	-	-	-	-	-	-	-
A01	2841229	R	43	0	-	-	utr5	TE006399	-	-	-	-	-	-	-
A01	2844414	R	12	41.67	utr3	Bra011305	-	-	Two	Bra011305	LF	Bra023980	MF1	-	-
A01	2844432	R	12	41.67	utr3	Bra011305	-	-	Two	Bra011305	LF	Bra023980	MF1	-	-
A01	2844484	R	12	50	utr3	Bra011305	-	-	Two	Bra011305	LF	Bra023980	MF1	-	-
A01	2844489	R	12	66.67	utr3	Bra011305	-	-	Two	Bra011305	LF	Bra023980	MF1	-	-
A01	2844492	R	12	66.67	utr3	Bra011305	-	-	Two	Bra011305	LF	Bra023980	MF1	-	-
A01	2844510	R	12	66.67	utr3	Bra011305	-	-	Two	Bra011305	LF	Bra023980	MF1	-	-
A01	2865556	F	44	0	exon	Bra011301	-	-	Single	Bra011301	LF	-	-	-	-
A01	2865572	F	44	0	exon	Bra011301	-	-	Single	Bra011301	LF	-	-	-	-
A01	2865581	F	43	0	exon	Bra011301	-	-	Single	Bra011301	LF	-	-	-	-
A01	2865586	F	44	0	exon	Bra011301	-	-	Single	Bra011301	LF	-	-	-	-
A01	2865820	F	44	0	exon	Bra011301	-	-	Single	Bra011301	LF	-	-	-	-
A01	2865823	F	44	0	exon	Bra011301	-	-	Single	Bra011301	LF	-	-	-	-
A01	2865826	F	44	0	exon	Bra011301	-	-	Single	Bra011301	LF	-	-	-	-
A01	2865832	F	44	0	exon	Bra011301	-	-	Single	Bra011301	LF	-	-	-	-
A01	2865869	F	44	0	exon	Bra011301	-	-	Single	Bra011301	LF	-	-	-	-
A01	2887643	F	92	0	utr3	Bra011294	utr3	TE006364	Two	Bra011294	LF	Bra023987	MF1	-	-
A01	2887671	F	92	0	utr3	Bra011294	utr3	TE006364	Two	Bra011294	LF	Bra023987	MF1	-	-
A01	2887854	F	92	0	utr3	Bra011294	utr3	TE006364	Two	Bra011294	LF	Bra023987	MF1	-	-
A01	2910787	R	2502	0.12	exon	Bra011287	utr3	TE006343	Tandem	Bra011287	-	-	-	-	-
A01	2910966	R	68	0	intron	Bra011287	utr3	TE006343	Tandem	Bra011287	-	-	-	-	-
A01	2910967	R	2411	0.08	intron	Bra011287	utr3	TE006343	Tandem	Bra011287	-	-	-	-	-
A01	2910968	R	23	0	exon	Bra011287	utr3	TE006343	Tandem	Bra011287	-	-	-	-	-
A01	2910976	R	68	0	exon	Bra011287	utr3	TE006343	Tandem	Bra011287	-	-	-	-	-
A01	2910977	R	2413	0.25	exon	Bra011287	utr3	TE006343	Tandem	Bra011287	-	-	-	-	-
A01	2910978	R	23	0	exon	Bra011287	utr3	TE006343	Tandem	Bra011287	-	-	-	-	-
A01	2913214	F	462	0.22	utr5	Bra011286	utr5	TE006341	Tandem	Bra011286	-	-	-	-	-
A01	2913244	F	460	0.22	promoter	Bra011286	utr5	TE006341	Tandem	Bra011286	-	-	-	-	-
A01	2913357	F	463	0	promoter	Bra011286	utr5	TE006341	Tandem	Bra011286	-	-	-	-	-
A01	2913371	F	462	0	promoter	Bra011286	utr5	TE006341	Tandem	Bra011286	-	-	-	-	-
A01	2930011	R	45	0	intron	Bra011284	utr3	TE006329	Two	Bra011284	LF	Bra023993	MF1	-	-
A01	2930118	R	48	0	exon	Bra011284	utr3	TE006329	Two	Bra011284	LF	Bra023993	MF1	-	-
A01	2930123	R	48	0	exon	Bra011284	utr3	TE006329	Two	Bra011284	LF	Bra023993	MF1	-	-
A01	2930155	R	48	0	exon	Bra011284	utr3	TE006329	Two	Bra011284	LF	Bra023993	MF1	-	-
A01	2932281	R	15	0	exon	Bra011283	-	-	Two	Bra011283	LF	Bra023995	MF1	-	-
A01	2932292	R	15	0	exon	Bra011283	-	-	Two	Bra011283	LF	Bra023995	MF1	-	-
A01	2932301	R	15	0	exon	Bra011283	-	-	Two	Bra011283	LF	Bra023995	MF1	-	-
A01	2932519	R	15	0	exon	Bra011283	-	-	Two	Bra011283	LF	Bra023995	MF1	-	-
A01	2932573	R	14	0	exon	Bra011283	-	-	Two	Bra011283	LF	Bra023995	MF1	-	-
A01	2932583	R	15	0	exon	Bra011283	-	-	Two	Bra011283	LF	Bra023995	MF1	-	-
A01	2932594	R	13	0	exon	Bra011283	-	-	Two	Bra011283	LF	Bra023995	MF1	-	-
A01	2932646	R	13	0	exon	Bra011283	-	-	Two	Bra011283	LF	Bra023995	MF1	-	-
A01	2932666	R	13	0	exon	Bra011283	-	-	Two	Bra011283	LF	Bra023995	MF1	-	-
A01	2932807	R	13	0	exon	Bra011283	-	-	Two	Bra011283	LF	Bra023995	MF1	-	-
A01	2932829	R	13	0	exon	Bra011283	-	-	Two	Bra011283	LF	Bra023995	MF1	-	-
A01	2932981	R	10	0	exon	Bra011283	-	-	Two	Bra011283	LF	Bra023995	MF1	-	-
A01	2933023	R	10	0	exon	Bra011283	-	-	Two	Bra011283	LF	Bra023995	MF1	-	-
A01	2933030	R	10	0	exon	Bra011283	-	-	Two	Bra011283	LF	Bra023995	MF1	-	-
A01	2933033	R	10	0	exon	Bra011283	-	-	Two	Bra011283	LF	Bra023995	MF1	-	-
A01	2933039	R	10	30	exon	Bra011283	-	-	Two	Bra011283	LF	Bra023995	MF1	-	-
A01	2933060	R	10	30	exon	Bra011283	-	-	Two	Bra011283	LF	Bra023995	MF1	-	-
A01	2933071	R	10	0	exon	Bra011283	-	-	Two	Bra011283	LF	Bra023995	MF1	-	-
A01	2933079	R	10	0	exon	Bra011283	-	-	Two	Bra011283	LF	Bra023995	MF1	-	-
A01	2933087	R	10	0	exon	Bra011283	-	-	Two	Bra011283	LF	Bra023995	MF1	-	-
A01	2933099	R	10	0	exon	Bra011283	-	-	Two	Bra011283	LF	Bra023995	MF1	-	-
A01	2951513	R	69	0	promoter	Bra011282	-	-	Three	Bra011282	LF	Bra023998	MF1	Bra010231	MF2
A01	2951519	R	69	1.45	promoter	Bra011282	-	-	Three	Bra011282	LF	Bra023998	MF1	Bra010231	MF2
A01	2951609	R	69	0	promoter	Bra011282	-	-	Three	Bra011282	LF	Bra023998	MF1	Bra010231	MF2
A01	2951638	R	69	0	promoter	Bra011282	-	-	Three	Bra011282	LF	Bra023998	MF1	Bra010231	MF2
A01	2951665	R	69	0	promoter	Bra011282	-	-	Three	Bra011282	LF	Bra023998	MF1	Bra010231	MF2
A01	3037492	F	271	0.37	exon	Bra011260	-	-	Two	Bra011260	LF	Bra024012	MF1	-	-
A01	3037513	F	271	0.74	exon	Bra011260	-	-	Two	Bra011260	LF	Bra024012	MF1	-	-
A01	3037547	F	270	0.37	exon	Bra011260	-	-	Two	Bra011260	LF	Bra024012	MF1	-	-
A01	3037629	F	272	0	intron	Bra011260	-	-	Two	Bra011260	LF	Bra024012	MF1	-	-
A01	3037649	F	272	0	exon	Bra011260	-	-	Two	Bra011260	LF	Bra024012	MF1	-	-
A01	3037665	F	272	0.74	exon	Bra011260	-	-	Two	Bra011260	LF	Bra024012	MF1	-	-
A01	3047822	F	25	0	-	-	utr5	TE006194	-	-	-	-	-	-	-
A01	3047828	F	25	0	-	-	utr5	TE006194	-	-	-	-	-	-	-
A01	3047837	F	25	0	-	-	utr5	TE006194	-	-	-	-	-	-	-
A01	3047864	F	25	0	-	-	utr5	TE006194	-	-	-	-	-	-	-
A01	3066752	F	13	0	exon	Bra011255	utr5	TE006177	Single	Bra011255	LF	-	-	-	-
A01	3066767	F	13	0	exon	Bra011255	utr5	TE006177	Single	Bra011255	LF	-	-	-	-
A01	3066781	F	13	0	exon	Bra011255	utr5	TE006177	Single	Bra011255	LF	-	-	-	-
A01	3066798	F	13	0	exon	Bra011255	utr5	TE006177	Single	Bra011255	LF	-	-	-	-
A01	3066813	F	13	0	exon	Bra011255	utr5	TE006177	Single	Bra011255	LF	-	-	-	-
A01	3066899	F	13	0	exon	Bra011255	utr5	TE006177	Single	Bra011255	LF	-	-	-	-
A01	3066905	F	13	0	exon	Bra011255	utr5	TE006177	Single	Bra011255	LF	-	-	-	-
A01	3066911	F	13	0	exon	Bra011255	utr5	TE006177	Single	Bra011255	LF	-	-	-	-
A01	3066940	F	13	0	exon	Bra011255	utr5	TE006177	Single	Bra011255	LF	-	-	-	-
A01	3069675	R	21	0	utr3	Bra011254	utr3	TE006176	Single	Bra011254	LF	-	-	-	-
A01	3069711	R	21	0	utr3	Bra011253	utr3	TE006176	Two	Bra011253	LF	Bra024017	MF1	-	-
A01	3069839	R	21	0	exon	Bra011253	utr3	TE006176	Two	Bra011253	LF	Bra024017	MF1	-	-
A01	3069862	R	21	0	exon	Bra011253	utr3	TE006176	Two	Bra011253	LF	Bra024017	MF1	-	-
A01	3069870	R	21	0	exon	Bra011253	utr3	TE006176	Two	Bra011253	LF	Bra024017	MF1	-	-
A01	3069887	R	21	0	exon	Bra011253	utr3	TE006176	Two	Bra011253	LF	Bra024017	MF1	-	-
A01	3096946	R	122	0	utr3	Bra011247	-	-	Two	Bra011247	LF	Bra024026	MF1	-	-
A01	3097140	R	122	4.1	exon	Bra011247	-	-	Two	Bra011247	LF	Bra024026	MF1	-	-
A01	3097149	R	121	0.83	exon	Bra011247	-	-	Two	Bra011247	LF	Bra024026	MF1	-	-
A01	3097167	R	121	0.83	exon	Bra011247	-	-	Two	Bra011247	LF	Bra024026	MF1	-	-
A01	3098461	F	18	0	intron	Bra011247	-	-	Two	Bra011247	LF	Bra024026	MF1	-	-
A01	3098474	F	18	0	exon	Bra011247	-	-	Two	Bra011247	LF	Bra024026	MF1	-	-
A01	3098555	F	18	0	exon	Bra011247	-	-	Two	Bra011247	LF	Bra024026	MF1	-	-
A01	3098558	F	18	0	exon	Bra011247	-	-	Two	Bra011247	LF	Bra024026	MF1	-	-
A01	3098580	F	18	0	exon	Bra011247	-	-	Two	Bra011247	LF	Bra024026	MF1	-	-
A01	3098583	F	18	0	exon	Bra011247	-	-	Two	Bra011247	LF	Bra024026	MF1	-	-
A01	3098612	F	18	0	exon	Bra011247	-	-	Two	Bra011247	LF	Bra024026	MF1	-	-
A01	3098621	F	18	0	exon	Bra011247	-	-	Two	Bra011247	LF	Bra024026	MF1	-	-
A01	3106854	R	2245	84.1	intron	Bra011246	Transposon	TE006152	Tandem	Bra011246	-	-	-	-	-
A01	3106863	R	2245	58.98	intron	Bra011246	Transposon	TE006152	Tandem	Bra011246	-	-	-	-	-
A01	3106882	R	2244	35.61	intron	Bra011246	Transposon	TE006152	Tandem	Bra011246	-	-	-	-	-
A01	3106890	R	2244	71.88	intron	Bra011246	Transposon	TE006152	Tandem	Bra011246	-	-	-	-	-
A01	3106893	R	2245	31.85	intron	Bra011246	Transposon	TE006152	Tandem	Bra011246	-	-	-	-	-
A01	3106900	R	2243	28.22	intron	Bra011246	Transposon	TE006152	Tandem	Bra011246	-	-	-	-	-
A01	3106910	R	2242	55.71	intron	Bra011246	Transposon	TE006152	Tandem	Bra011246	-	-	-	-	-
A01	3107020	R	2245	45.39	intron	Bra011246	Transposon	TE006152	Tandem	Bra011246	-	-	-	-	-
A01	3107029	R	2246	54.94	intron	Bra011246	Transposon	TE006152	Tandem	Bra011246	-	-	-	-	-
A01	3107067	R	2245	51.09	intron	Bra011246	Transposon	TE006152	Tandem	Bra011246	-	-	-	-	-
A01	3116497	F	35	0	exon	Bra011245	-	-	-	-	-	-	-	-	-
A01	3116787	F	35	0	utr3	Bra011245	-	-	-	-	-	-	-	-	-
A01	3120738	F	15	0	exon	Bra011243	-	-	Two	Bra011243	LF	Bra024027	MF1	-	-
A01	3120774	F	15	0	exon	Bra011243	-	-	Two	Bra011243	LF	Bra024027	MF1	-	-
A01	3120898	F	15	0	exon	Bra011243	-	-	Two	Bra011243	LF	Bra024027	MF1	-	-
A01	3120927	F	15	0	exon	Bra011243	-	-	Two	Bra011243	LF	Bra024027	MF1	-	-
A01	3120950	F	15	0	exon	Bra011243	-	-	Two	Bra011243	LF	Bra024027	MF1	-	-
A01	3130582	F	16	0	exon	Bra011240	-	-	Two	Bra011240	LF	Bra010260	MF2	-	-
A01	3130587	F	16	0	exon	Bra011240	-	-	Two	Bra011240	LF	Bra010260	MF2	-	-
A01	3130603	F	16	0	exon	Bra011240	-	-	Two	Bra011240	LF	Bra010260	MF2	-	-
A01	3130826	F	16	0	promoter	Bra011240	-	-	Two	Bra011240	LF	Bra010260	MF2	-	-
A01	3130858	F	16	0	promoter	Bra011240	-	-	Two	Bra011240	LF	Bra010260	MF2	-	-
A01	3130864	F	16	0	utr5	Bra011240	-	-	Two	Bra011240	LF	Bra010260	MF2	-	-
A01	3130903	R	59	0	utr3	Bra011239	-	-	Single	Bra011239	LF	-	-	-	-
A01	3131213	R	59	0	exon	Bra011239	-	-	Single	Bra011239	LF	-	-	-	-
A01	3131222	R	59	0	exon	Bra011239	-	-	Single	Bra011239	LF	-	-	-	-
A01	3131230	R	59	0	exon	Bra011239	-	-	Single	Bra011239	LF	-	-	-	-
A01	3131248	R	59	0	exon	Bra011239	-	-	Single	Bra011239	LF	-	-	-	-
A01	3131253	R	59	0	exon	Bra011239	-	-	Single	Bra011239	LF	-	-	-	-
A01	3131260	R	59	0	exon	Bra011239	-	-	Single	Bra011239	LF	-	-	-	-
A01	3136816	F	22	0	exon	Bra011238	-	-	Single	Bra011238	LF	-	-	-	-
A01	3136825	F	22	0	exon	Bra011238	-	-	Single	Bra011238	LF	-	-	-	-
A01	3136832	F	22	0	exon	Bra011238	-	-	Single	Bra011238	LF	-	-	-	-
A01	3136870	F	149	0	exon	Bra011238	-	-	Single	Bra011238	LF	-	-	-	-
A01	3136908	F	149	0.67	exon	Bra011238	-	-	Single	Bra011238	LF	-	-	-	-
A01	3136930	F	149	0	exon	Bra011238	-	-	Single	Bra011238	LF	-	-	-	-
A01	3136993	F	149	0	promoter	Bra011238	-	-	Single	Bra011238	LF	-	-	-	-
A01	3137008	F	148	0	promoter	Bra011238	-	-	Single	Bra011238	LF	-	-	-	-
A01	3137045	F	147	0	promoter	Bra011238	-	-	Single	Bra011238	LF	-	-	-	-
A01	3142361	F	11	0	-	-	-	-	-	-	-	-	-	-	-
A01	3157390	R	42	0	exon	Bra011236	utr3	TE006123	Three	Bra011236	LF	Bra024032	MF1	Bra010263	MF2
A01	3157432	R	42	0	exon	Bra011236	utr3	TE006123	Three	Bra011236	LF	Bra024032	MF1	Bra010263	MF2
A01	3157602	R	42	0	exon	Bra011236	utr3	TE006123	Three	Bra011236	LF	Bra024032	MF1	Bra010263	MF2
A01	3164872	F	21	4.76	-	-	utr5	TE006115	-	-	-	-	-	-	-
A01	3164915	F	21	0	-	-	utr5	TE006115	-	-	-	-	-	-	-
A01	3165098	F	21	0	-	-	utr5	TE006115	-	-	-	-	-	-	-
A01	3172033	R	103	0	promoter	Bra011235	-	-	Two	Bra011235	LF	Bra010264-TA	MF2	-	-
A01	3172277	R	102	0.98	exon	Bra011235	-	-	Two	Bra011235	LF	Bra010264-TA	MF2	-	-
A01	3172291	R	103	0	exon	Bra011235	-	-	Two	Bra011235	LF	Bra010264-TA	MF2	-	-
A01	3172323	R	103	0	intron	Bra011235	-	-	Two	Bra011235	LF	Bra010264-TA	MF2	-	-
A01	3196182	F	13	0	promoter	Bra011228	-	-	Two	Bra011228	LF	Bra024038	MF1	-	-
A01	3196229	F	13	0	promoter	Bra011228	-	-	Two	Bra011228	LF	Bra024038	MF1	-	-
A01	3196262	F	18	0	promoter	Bra011228	-	-	Two	Bra011228	LF	Bra024038	MF1	-	-
A01	3196283	F	18	0	promoter	Bra011228	-	-	Two	Bra011228	LF	Bra024038	MF1	-	-
A01	3196302	F	18	0	promoter	Bra011228	-	-	Two	Bra011228	LF	Bra024038	MF1	-	-
A01	3196314	F	18	0	promoter	Bra011228	-	-	Two	Bra011228	LF	Bra024038	MF1	-	-
A01	3196343	F	20	0	exon	Bra011228	-	-	Two	Bra011228	LF	Bra024038	MF1	-	-
A01	3196355	F	20	0	exon	Bra011228	-	-	Two	Bra011228	LF	Bra024038	MF1	-	-
A01	3196382	F	20	0	exon	Bra011228	-	-	Two	Bra011228	LF	Bra024038	MF1	-	-
A01	3196537	F	20	0	exon	Bra011228	-	-	Two	Bra011228	LF	Bra024038	MF1	-	-
A01	3208250	F	97	0	intron	Bra011224	-	-	Three	Bra011224	LF	Bra024042	MF1	Bra010272	MF2
A01	3208346	F	98	0	intron	Bra011224	-	-	Three	Bra011224	LF	Bra024042	MF1	Bra010272	MF2
A01	3229420	F	54	98.15	-	-	-	-	-	-	-	-	-	-	-
A01	3229426	F	54	83.33	-	-	-	-	-	-	-	-	-	-	-
A01	3229456	F	54	75.93	-	-	-	-	-	-	-	-	-	-	-
A01	3229550	F	54	92.59	-	-	-	-	-	-	-	-	-	-	-
A01	3229569	F	54	100	-	-	-	-	-	-	-	-	-	-	-
A01	3229592	F	54	72.22	-	-	-	-	-	-	-	-	-	-	-
A01	3229596	F	54	55.56	-	-	-	-	-	-	-	-	-	-	-
A01	3229608	F	54	98.15	-	-	-	-	-	-	-	-	-	-	-
A01	3229755	F	152	75.66	-	-	-	-	-	-	-	-	-	-	-
A01	3229766	F	152	96.05	-	-	-	-	-	-	-	-	-	-	-
A01	3229776	F	152	86.84	-	-	-	-	-	-	-	-	-	-	-
A01	3230060	F	152	48.68	-	-	-	-	-	-	-	-	-	-	-
A01	3230093	F	152	96.05	-	-	-	-	-	-	-	-	-	-	-
A01	3230111	F	152	82.89	-	-	-	-	-	-	-	-	-	-	-
A01	3230117	F	152	93.42	-	-	-	-	-	-	-	-	-	-	-
A01	3230129	F	49	79.59	-	-	-	-	-	-	-	-	-	-	-
A01	3230189	F	49	26.53	-	-	-	-	-	-	-	-	-	-	-
A01	3230193	F	49	95.92	-	-	-	-	-	-	-	-	-	-	-
A01	3233491	R	445	11.24	-	-	utr5	TE006083	-	-	-	-	-	-	-
A01	3233672	F	32	96.88	-	-	Transposon	TE006083	-	-	-	-	-	-	-
A01	3233674	R	445	95.51	-	-	Transposon	TE006083	-	-	-	-	-	-	-
A01	3233699	F	32	100	-	-	Transposon	TE006083	-	-	-	-	-	-	-
A01	3233701	R	445	98.65	-	-	Transposon	TE006083	-	-	-	-	-	-	-
A01	3233779	R	28	53.57	-	-	Transposon	TE006083	-	-	-	-	-	-	-
A01	3233784	R	28	78.57	-	-	Transposon	TE006083	-	-	-	-	-	-	-
A01	3234062	R	28	71.43	-	-	Transposon	TE006083	-	-	-	-	-	-	-
A01	3234075	R	28	92.86	-	-	Transposon	TE006083	-	-	-	-	-	-	-
A01	3234111	R	28	85.71	-	-	Transposon	TE006083	-	-	-	-	-	-	-
A01	3253785	R	29	0	utr5	Bra011219	utr3	TE006080	Single	Bra011219	LF	-	-	-	-
A01	3285199	F	22	0	utr5	Bra011215	-	-	Single	Bra011215	LF	-	-	-	-
A01	3285226	F	22	0	utr5	Bra011215	-	-	Single	Bra011215	LF	-	-	-	-
A01	3291068	R	54	24.07	-	-	-	-	-	-	-	-	-	-	-
A01	3291082	R	54	53.7	-	-	-	-	-	-	-	-	-	-	-
A01	3291095	R	54	44.44	-	-	-	-	-	-	-	-	-	-	-
A01	3291098	R	54	11.11	-	-	-	-	-	-	-	-	-	-	-
A01	3291122	R	54	66.67	-	-	-	-	-	-	-	-	-	-	-
A01	3291357	R	54	40.74	-	-	-	-	-	-	-	-	-	-	-
A01	3291375	R	54	5.56	-	-	-	-	-	-	-	-	-	-	-
A01	3291389	R	54	16.67	-	-	-	-	-	-	-	-	-	-	-
A01	3291411	R	54	3.7	-	-	-	-	-	-	-	-	-	-	-
A01	3355283	F	85	4.71	-	-	Transposon	TE005966	-	-	-	-	-	-	-
A01	3355328	F	85	18.82	-	-	Transposon	TE005966	-	-	-	-	-	-	-
A01	3355341	F	85	85.88	-	-	Transposon	TE005966	-	-	-	-	-	-	-
A01	3355346	F	85	60	-	-	Transposon	TE005966	-	-	-	-	-	-	-
A01	3374278	R	34	94.12	utr5	Bra011199	utr5	TE005944	Single	Bra011199	LF	-	-	-	-
A01	3374296	R	34	100	utr5	Bra011199	utr5	TE005944	Single	Bra011199	LF	-	-	-	-
A01	3374305	R	34	79.41	utr5	Bra011199	utr5	TE005944	Single	Bra011199	LF	-	-	-	-
A01	3374338	R	34	88.24	utr5	Bra011199	utr5	TE005944	Single	Bra011199	LF	-	-	-	-
A01	3374444	R	34	91.18	promoter	Bra011199	utr3	TE005944	Single	Bra011199	LF	-	-	-	-
A01	3374487	R	34	94.12	promoter	Bra011199	utr3	TE005944	Single	Bra011199	LF	-	-	-	-
A01	3374490	R	34	29.41	promoter	Bra011199	utr3	TE005944	Single	Bra011199	LF	-	-	-	-
A01	3374498	R	34	94.12	promoter	Bra011199	utr3	TE005944	Single	Bra011199	LF	-	-	-	-
A01	3380023	R	15	6.67	intron	Bra011198	-	-	Two	Bra011198	LF	Bra024071	MF1	-	-
A01	3380055	R	15	6.67	exon	Bra011198	-	-	Two	Bra011198	LF	Bra024071	MF1	-	-
A01	3380119	R	15	6.67	promoter	Bra011198	-	-	Two	Bra011198	LF	Bra024071	MF1	-	-
A01	3380145	R	15	6.67	promoter	Bra011198	-	-	Two	Bra011198	LF	Bra024071	MF1	-	-
A01	3380160	R	15	6.67	promoter	Bra011198	-	-	Two	Bra011198	LF	Bra024071	MF1	-	-
A01	3380165	R	15	6.67	promoter	Bra011198	-	-	Two	Bra011198	LF	Bra024071	MF1	-	-
A01	3386927	F	27	0	exon	Bra011196	-	-	Two	Bra011196	LF	Bra024074	MF1	-	-
A01	3386933	F	27	0	exon	Bra011196	-	-	Two	Bra011196	LF	Bra024074	MF1	-	-
A01	3386957	F	27	0	exon	Bra011196	-	-	Two	Bra011196	LF	Bra024074	MF1	-	-
A01	3386963	F	27	0	exon	Bra011196	-	-	Two	Bra011196	LF	Bra024074	MF1	-	-
A01	3387135	F	26	0	exon	Bra011196	-	-	Two	Bra011196	LF	Bra024074	MF1	-	-
A01	3387171	F	26	0	utr3	Bra011196	-	-	Two	Bra011196	LF	Bra024074	MF1	-	-
A01	3396587	R	409	0.24	exon	Bra011193	utr3	TE005926	Single	Bra011193	LF	-	-	-	-
A01	3396608	R	409	0.49	exon	Bra011193	utr3	TE005926	Single	Bra011193	LF	-	-	-	-
A01	3410467	F	98	2.04	exon	Bra011190	-	-	Two	Bra011190	LF	Bra010287	MF2	-	-
A01	3410475	F	98	2.04	exon	Bra011190	-	-	Two	Bra011190	LF	Bra010287	MF2	-	-
A01	3410496	F	98	5.1	exon	Bra011190	-	-	Two	Bra011190	LF	Bra010287	MF2	-	-
A01	3410593	F	98	2.04	exon	Bra011190	-	-	Two	Bra011190	LF	Bra010287	MF2	-	-
A01	3410600	F	98	2.04	exon	Bra011190	-	-	Two	Bra011190	LF	Bra010287	MF2	-	-
A01	3410606	F	98	2.04	exon	Bra011190	-	-	Two	Bra011190	LF	Bra010287	MF2	-	-
A01	3410629	F	97	2.06	exon	Bra011190	-	-	Two	Bra011190	LF	Bra010287	MF2	-	-
A01	3410639	F	96	2.08	exon	Bra011190	-	-	Two	Bra011190	LF	Bra010287	MF2	-	-
A01	3442910	F	12	0	intron	Bra011184	utr3	TE005892	Single	Bra011184	LF	-	-	-	-
A01	3442926	F	12	0	exon	Bra011184	utr3	TE005892	Single	Bra011184	LF	-	-	-	-
A01	3443073	F	12	0	intron	Bra011184	utr3	TE005892	Single	Bra011184	LF	-	-	-	-
A01	3454629	F	28	0	utr3	Bra011181	utr3	TE005868	Three	Bra011181	LF	Bra024089-TA	MF1	Bra010290-TA	MF2
A01	3465561	R	82	0	exon	Bra011178	utr5	TE005850	Three	Bra011178	LF	Bra024090	MF1	Bra010293	MF2
A01	3465567	R	82	0	exon	Bra011178	utr5	TE005850	Three	Bra011178	LF	Bra024090	MF1	Bra010293	MF2
A01	3465747	R	82	1.22	exon	Bra011178	utr5	TE005850	Three	Bra011178	LF	Bra024090	MF1	Bra010293	MF2
A01	3465754	R	82	0	exon	Bra011178	utr5	TE005850	Three	Bra011178	LF	Bra024090	MF1	Bra010293	MF2
A01	3465811	R	80	0	exon	Bra011178	utr5	TE005850	Three	Bra011178	LF	Bra024090	MF1	Bra010293	MF2
A01	3469590	R	14	0	exon	Bra011177	-	-	Single	Bra011177	LF	-	-	-	-
A01	3469614	R	14	0	exon	Bra011177	-	-	Single	Bra011177	LF	-	-	-	-
A01	3469629	R	14	0	exon	Bra011177	-	-	Single	Bra011177	LF	-	-	-	-
A01	3469645	R	14	0	exon	Bra011177	-	-	Single	Bra011177	LF	-	-	-	-
A01	3486085	F	13	0	exon	Bra011174	-	-	Three	Bra011174	LF	Bra024095	MF1	Bra010296	MF2
A01	3486091	F	13	0	exon	Bra011174	-	-	Three	Bra011174	LF	Bra024095	MF1	Bra010296	MF2
A01	3486115	F	13	0	exon	Bra011174	-	-	Three	Bra011174	LF	Bra024095	MF1	Bra010296	MF2
A01	3486264	F	13	0	promoter	Bra011174	-	-	Three	Bra011174	LF	Bra024095	MF1	Bra010296	MF2
A01	3616255	F	307	48.86	-	-	-	-	-	-	-	-	-	-	-
A01	3616261	F	307	37.46	-	-	-	-	-	-	-	-	-	-	-
A01	3616265	F	305	46.56	-	-	-	-	-	-	-	-	-	-	-
A01	3616280	F	307	50.49	-	-	-	-	-	-	-	-	-	-	-
A01	3616411	F	307	76.55	-	-	-	-	-	-	-	-	-	-	-
A01	3621501	F	12	0	exon	Bra011157	utr3	TE005719	Single	Bra011157	LF	-	-	-	-
A01	3621510	F	12	0	exon	Bra011157	utr3	TE005719	Single	Bra011157	LF	-	-	-	-
A01	3621518	F	12	0	exon	Bra011157	utr3	TE005719	Single	Bra011157	LF	-	-	-	-
A01	3621543	F	12	0	exon	Bra011157	utr3	TE005719	Single	Bra011157	LF	-	-	-	-
A01	3621718	F	12	0	exon	Bra011157	utr3	TE005719	Single	Bra011157	LF	-	-	-	-
A01	3621726	F	12	0	exon	Bra011157	utr3	TE005719	Single	Bra011157	LF	-	-	-	-
A01	3621732	F	12	0	exon	Bra011157	utr3	TE005719	Single	Bra011157	LF	-	-	-	-
A01	3621741	F	12	0	exon	Bra011157	utr3	TE005719	Single	Bra011157	LF	-	-	-	-
A01	3621747	F	12	0	exon	Bra011157	utr3	TE005719	Single	Bra011157	LF	-	-	-	-
A01	3621750	F	12	0	exon	Bra011157	utr3	TE005719	Single	Bra011157	LF	-	-	-	-
A01	3629584	F	63	0	utr3	Bra011155	utr5	TE005706	Two	Bra011155	LF	Bra010309	MF2	-	-
A01	3629611	F	62	0	utr3	Bra011155	utr5	TE005706	Two	Bra011155	LF	Bra010309	MF2	-	-
A01	3629707	F	62	0	utr3	Bra011155	utr5	TE005706	Two	Bra011155	LF	Bra010309	MF2	-	-
A01	3641016	F	11	0	exon	Bra011153	-	-	Two	Bra011153	LF	Bra010310	MF2	-	-
A01	3641046	F	11	0	exon	Bra011153	-	-	Two	Bra011153	LF	Bra010310	MF2	-	-
A01	3641285	F	11	0	exon	Bra011153	-	-	Two	Bra011153	LF	Bra010310	MF2	-	-
A01	3670820	R	22	0	intron	Bra011150	-	-	Two	Bra011150	LF	Bra010312	MF2	-	-
A01	3670827	R	22	0	intron	Bra011150	-	-	Two	Bra011150	LF	Bra010312	MF2	-	-
A01	3670961	R	21	0	intron	Bra011150	-	-	Two	Bra011150	LF	Bra010312	MF2	-	-
A01	3670964	R	22	0	intron	Bra011150	-	-	Two	Bra011150	LF	Bra010312	MF2	-	-
A01	3670980	R	21	0	intron	Bra011150	-	-	Two	Bra011150	LF	Bra010312	MF2	-	-
A01	3703127	R	475	0	intron	Bra011144	utr5	TE005628	Two	Bra011144	LF	Bra024117	MF1	-	-
A01	3703130	R	473	0	intron	Bra011144	utr5	TE005628	Two	Bra011144	LF	Bra024117	MF1	-	-
A01	3703161	R	475	0.21	exon	Bra011144	utr5	TE005628	Two	Bra011144	LF	Bra024117	MF1	-	-
A01	3703170	R	475	0	exon	Bra011144	utr5	TE005628	Two	Bra011144	LF	Bra024117	MF1	-	-
A01	3703197	R	471	0	exon	Bra011144	utr5	TE005628	Two	Bra011144	LF	Bra024117	MF1	-	-
A01	3703309	R	475	0.21	intron	Bra011144	utr5	TE005628	Two	Bra011144	LF	Bra024117	MF1	-	-
A01	3723725	R	19	0	exon	Bra011136	-	-	Two	Bra011136	LF	Bra024125	MF1	-	-
A01	3723748	R	19	0	exon	Bra011136	-	-	Two	Bra011136	LF	Bra024125	MF1	-	-
A01	3729400	F	304	0	utr5	Bra011136	-	-	Two	Bra011136	LF	Bra024125	MF1	-	-
A01	3729419	F	302	0	utr5	Bra011136	-	-	Two	Bra011136	LF	Bra024125	MF1	-	-
A01	3729601	F	303	0	-	-	-	-	-	-	-	-	-	-	-
A01	3729604	F	303	0	-	-	-	-	-	-	-	-	-	-	-
A01	3729612	F	303	0	-	-	-	-	-	-	-	-	-	-	-
A01	3729624	F	300	0.33	-	-	-	-	-	-	-	-	-	-	-
A01	3739305	R	30	0	intron	Bra011134	-	-	Two	Bra011134	LF	Bra024136	MF1	-	-
A01	3739422	R	33	0	intron	Bra011134	-	-	Two	Bra011134	LF	Bra024136	MF1	-	-
A01	3739452	R	33	0	intron	Bra011134	-	-	Two	Bra011134	LF	Bra024136	MF1	-	-
A01	3742911	R	20	0	intron	Bra011134	utr3	TE005622	Two	Bra011134	LF	Bra024136	MF1	-	-
A01	3742928	R	20	0	intron	Bra011134	utr3	TE005622	Two	Bra011134	LF	Bra024136	MF1	-	-
A01	3742944	R	20	0	intron	Bra011134	utr3	TE005622	Two	Bra011134	LF	Bra024136	MF1	-	-
A01	3742949	R	20	0	intron	Bra011134	utr3	TE005622	Two	Bra011134	LF	Bra024136	MF1	-	-
A01	3742961	R	20	0	intron	Bra011134	utr3	TE005622	Two	Bra011134	LF	Bra024136	MF1	-	-
A01	3743030	R	20	0	intron	Bra011134	utr3	TE005622	Two	Bra011134	LF	Bra024136	MF1	-	-
A01	3743036	R	20	0	intron	Bra011134	utr3	TE005622	Two	Bra011134	LF	Bra024136	MF1	-	-
A01	3743057	R	20	0	exon	Bra011134	utr3	TE005622	Two	Bra011134	LF	Bra024136	MF1	-	-
A01	3743075	R	18	0	exon	Bra011134	utr3	TE005622	Two	Bra011134	LF	Bra024136	MF1	-	-
A01	3744855	R	60	0	intron	Bra011133	-	-	Single	Bra011133	LF	-	-	-	-
A01	3744863	R	60	0	exon	Bra011133	-	-	Single	Bra011133	LF	-	-	-	-
A01	3744869	R	60	0	exon	Bra011133	-	-	Single	Bra011133	LF	-	-	-	-
A01	3744876	R	60	0	exon	Bra011133	-	-	Single	Bra011133	LF	-	-	-	-
A01	3745050	R	60	0	intron	Bra011133	-	-	Single	Bra011133	LF	-	-	-	-
A01	3745069	R	60	0	exon	Bra011133	-	-	Single	Bra011133	LF	-	-	-	-
A01	3745081	R	60	0	exon	Bra011133	-	-	Single	Bra011133	LF	-	-	-	-
A01	3745086	R	60	0	exon	Bra011133	-	-	Single	Bra011133	LF	-	-	-	-
A01	3745093	R	60	0	exon	Bra011133	-	-	Single	Bra011133	LF	-	-	-	-
A01	3748146	R	229	0	-	-	utr5	TE005621	-	-	-	-	-	-	-
A01	3780534	R	13	0	intron	Bra011127	utr5	TE005596	Two	Bra011127	LF	Bra024139	MF1	-	-
A01	3780540	R	13	0	intron	Bra011127	utr5	TE005596	Two	Bra011127	LF	Bra024139	MF1	-	-
A01	3780548	R	13	0	intron	Bra011127	utr5	TE005596	Two	Bra011127	LF	Bra024139	MF1	-	-
A01	3780564	R	13	0	intron	Bra011127	utr5	TE005596	Two	Bra011127	LF	Bra024139	MF1	-	-
A01	3780578	R	13	0	intron	Bra011127	utr5	TE005596	Two	Bra011127	LF	Bra024139	MF1	-	-
A01	3780747	R	13	0	exon	Bra011127	utr5	TE005596	Two	Bra011127	LF	Bra024139	MF1	-	-
A01	3780750	R	13	0	exon	Bra011127	utr5	TE005596	Two	Bra011127	LF	Bra024139	MF1	-	-
A01	3780788	R	13	0	utr3	Bra011127	utr5	TE005596	Two	Bra011127	LF	Bra024139	MF1	-	-
A01	3783552	R	86	1.16	exon	Bra011125	-	-	Single	Bra011125	LF	-	-	-	-
A01	3783576	R	86	1.16	exon	Bra011125	-	-	Single	Bra011125	LF	-	-	-	-
A01	3783610	R	278	0.72	exon	Bra011125	-	-	Single	Bra011125	LF	-	-	-	-
A01	3783619	R	279	0.36	exon	Bra011125	-	-	Single	Bra011125	LF	-	-	-	-
A01	3783794	R	279	0	exon	Bra011125	-	-	Single	Bra011125	LF	-	-	-	-
A01	3783811	R	275	0.36	exon	Bra011125	-	-	Single	Bra011125	LF	-	-	-	-
A01	3783822	R	279	0	exon	Bra011125	-	-	Single	Bra011125	LF	-	-	-	-
A01	3783845	R	279	0	exon	Bra011125	-	-	Single	Bra011125	LF	-	-	-	-
A01	3792010	F	40	2.5	promoter	Bra011124	utr5	TE005581	Two	Bra011124	LF	Bra010313-TA	MF2	-	-
A01	3792029	F	40	0	promoter	Bra011124	utr5	TE005581	Two	Bra011124	LF	Bra010313-TA	MF2	-	-
A01	3792038	F	40	0	promoter	Bra011124	utr5	TE005581	Two	Bra011124	LF	Bra010313-TA	MF2	-	-
A01	3877636	R	109	0	exon	Bra011100	utr3	TE005484	Two	Bra011100	LF	Bra010330	MF2	-	-
A01	3877666	R	109	0	exon	Bra011100	utr3	TE005484	Two	Bra011100	LF	Bra010330	MF2	-	-
A01	3877676	R	108	0	exon	Bra011100	utr3	TE005484	Two	Bra011100	LF	Bra010330	MF2	-	-
A01	3877878	R	109	0	intron	Bra011100	-	-	Two	Bra011100	LF	Bra010330	MF2	-	-
A01	3877906	R	109	0	exon	Bra011100	-	-	Two	Bra011100	LF	Bra010330	MF2	-	-
A01	3878686	R	85	1.18	intron	Bra011100	-	-	Two	Bra011100	LF	Bra010330	MF2	-	-
A01	3878697	R	85	0	intron	Bra011100	-	-	Two	Bra011100	LF	Bra010330	MF2	-	-
A01	3878720	R	85	0	intron	Bra011100	-	-	Two	Bra011100	LF	Bra010330	MF2	-	-
A01	3878743	R	84	0	intron	Bra011100	-	-	Two	Bra011100	LF	Bra010330	MF2	-	-
A01	3878859	R	85	0	exon	Bra011100	-	-	Two	Bra011100	LF	Bra010330	MF2	-	-
A01	3878865	R	85	0	exon	Bra011100	-	-	Two	Bra011100	LF	Bra010330	MF2	-	-
A01	3878909	R	85	0	utr3	Bra011100	-	-	Two	Bra011100	LF	Bra010330	MF2	-	-
A01	3878933	R	85	0	utr3	Bra011100	-	-	Two	Bra011100	LF	Bra010330	MF2	-	-
A01	3928620	R	11	0	exon	Bra011090	-	-	Two	Bra011090	LF	Bra024152	MF1	-	-
A01	3994071	F	28	0	-	-	-	-	-	-	-	-	-	-	-
A01	4003877	R	10	90	-	-	Transposon	TE005344	-	-	-	-	-	-	-
A01	4003892	R	10	50	-	-	Transposon	TE005344	-	-	-	-	-	-	-
A01	4004014	R	10	80	utr3	Bra011083	Transposon	TE005344	Three	Bra011083	LF	Bra024164	MF1	Bra010337	MF2
A01	4004019	R	10	100	utr3	Bra011083	Transposon	TE005344	Three	Bra011083	LF	Bra024164	MF1	Bra010337	MF2
A01	4044769	F	35	0	intron	Bra011082	utr3	TE005277	Two	Bra011082	LF	Bra010338	MF2	-	-
A01	4044799	F	36	0	intron	Bra011082	utr3	TE005277	Two	Bra011082	LF	Bra010338	MF2	-	-
A01	4044824	F	36	0	exon	Bra011082	utr3	TE005277	Two	Bra011082	LF	Bra010338	MF2	-	-
A01	4044830	F	36	0	exon	Bra011082	utr3	TE005277	Two	Bra011082	LF	Bra010338	MF2	-	-
A01	4053388	R	80	0	exon	Bra011081	-	-	Two	Bra011081	LF	Bra010339	MF2	-	-
A01	4053399	R	80	0	exon	Bra011081	-	-	Two	Bra011081	LF	Bra010339	MF2	-	-
A01	4053409	R	80	0	exon	Bra011081	-	-	Two	Bra011081	LF	Bra010339	MF2	-	-
A01	4053412	R	80	0	exon	Bra011081	-	-	Two	Bra011081	LF	Bra010339	MF2	-	-
A01	4053444	R	80	0	exon	Bra011081	-	-	Two	Bra011081	LF	Bra010339	MF2	-	-
A01	4053647	R	80	0	promoter	Bra011081	-	-	Two	Bra011081	LF	Bra010339	MF2	-	-
A01	4068697	R	147	0.68	utr5	Bra011078	-	-	Two	Bra011078	LF	Bra024167	MF1	-	-
A01	4068739	R	147	0.68	utr5	Bra011078	-	-	Two	Bra011078	LF	Bra024167	MF1	-	-
A01	4068752	R	146	0	utr5	Bra011078	-	-	Two	Bra011078	LF	Bra024167	MF1	-	-
A01	4068871	R	147	0.68	utr3	Bra011077	-	-	Three	Bra011077	LF	Bra024169	MF1	Bra010346	MF2
A01	4078297	F	18	0	utr3	Bra011076	-	-	Three	Bra011076	LF	Bra024170	MF1	Bra010347	MF2
A01	4078312	F	18	0	utr3	Bra011076	-	-	Three	Bra011076	LF	Bra024170	MF1	Bra010347	MF2
A01	4078452	F	18	0	utr3	Bra011075	-	-	Three	Bra011075	LF	Bra024171	MF1	Bra010348	MF2
A01	4083122	F	15	0	intron	Bra011074	-	-	Two	Bra011074	LF	Bra024172	MF1	-	-
A01	4083255	F	10	10	intron	Bra011074	-	-	Two	Bra011074	LF	Bra024172	MF1	-	-
A01	4083261	F	10	0	intron	Bra011074	-	-	Two	Bra011074	LF	Bra024172	MF1	-	-
A01	4105817	R	36	5.56	-	-	utr5	TE005237	-	-	-	-	-	-	-
A01	4105830	R	36	44.44	-	-	utr5	TE005237	-	-	-	-	-	-	-
A01	4105944	R	36	58.33	-	-	utr5	TE005237	-	-	-	-	-	-	-
A01	4113110	F	214	0	exon	Bra011068	utr3	TE005235	Three	Bra011068	LF	Bra024178	MF1	Bra010349	MF2
A01	4113153	F	213	0	exon	Bra011068	utr3	TE005235	Three	Bra011068	LF	Bra024178	MF1	Bra010349	MF2
A01	4113448	F	214	0	exon	Bra011068	utr3	TE005235	Three	Bra011068	LF	Bra024178	MF1	Bra010349	MF2
A01	4113467	F	213	0	exon	Bra011068	utr3	TE005235	Three	Bra011068	LF	Bra024178	MF1	Bra010349	MF2
A01	4152517	F	65	90.77	utr5	Bra011062	utr3	TE005190	Single	Bra011062	LF	-	-	-	-
A01	4152523	F	65	83.08	utr5	Bra011062	utr3	TE005190	Single	Bra011062	LF	-	-	-	-
A01	4152534	F	65	96.92	utr5	Bra011062	utr3	TE005190	Single	Bra011062	LF	-	-	-	-
A01	4152558	F	65	35.38	utr5	Bra011062	utr3	TE005190	Single	Bra011062	LF	-	-	-	-
A01	4152717	F	65	98.46	utr5	Bra011062	utr3	TE005190	Single	Bra011062	LF	-	-	-	-
A01	4152736	F	65	93.85	utr5	Bra011062	utr3	TE005190	Single	Bra011062	LF	-	-	-	-
A01	4152747	F	65	83.08	utr5	Bra011062	utr3	TE005190	Single	Bra011062	LF	-	-	-	-
A01	4161421	F	67	0	intron	Bra011061	-	-	-	-	-	-	-	-	-
A01	4161448	F	67	0	intron	Bra011061	-	-	-	-	-	-	-	-	-
A01	4161455	F	67	0	intron	Bra011061	-	-	-	-	-	-	-	-	-
A01	4161490	F	67	0	intron	Bra011061	-	-	-	-	-	-	-	-	-
A01	4161521	F	67	0	intron	Bra011061	-	-	-	-	-	-	-	-	-
A01	4225580	R	25	0	exon	Bra011053	-	-	Single	Bra011053	LF	-	-	-	-
A01	4225586	R	25	0	exon	Bra011053	-	-	Single	Bra011053	LF	-	-	-	-
A01	4225593	R	25	0	exon	Bra011053	-	-	Single	Bra011053	LF	-	-	-	-
A01	4225625	R	25	0	exon	Bra011053	-	-	Single	Bra011053	LF	-	-	-	-
A01	4225634	R	25	0	exon	Bra011053	-	-	Single	Bra011053	LF	-	-	-	-
A01	4225868	R	25	0	exon	Bra011053	-	-	Single	Bra011053	LF	-	-	-	-
A01	4225880	R	25	0	exon	Bra011053	-	-	Single	Bra011053	LF	-	-	-	-
A01	4225886	R	25	0	exon	Bra011053	-	-	Single	Bra011053	LF	-	-	-	-
A01	4225892	R	25	0	exon	Bra011053	-	-	Single	Bra011053	LF	-	-	-	-
A01	4229227	F	12	0	-	-	-	-	-	-	-	-	-	-	-
A01	4229250	F	12	0	-	-	-	-	-	-	-	-	-	-	-
A01	4229267	F	12	0	-	-	-	-	-	-	-	-	-	-	-
A01	4255229	F	518	95.75	exon	Bra011048	utr5	TE005071	Single	Bra011048	LF	-	-	-	-
A01	4255404	F	517	90.72	exon	Bra011048	utr5	TE005071	Single	Bra011048	LF	-	-	-	-
A01	4255415	F	518	74.71	exon	Bra011048	utr5	TE005071	Single	Bra011048	LF	-	-	-	-
A01	4255445	F	516	23.45	exon	Bra011048	utr5	TE005071	Single	Bra011048	LF	-	-	-	-
A01	4255465	F	516	41.86	exon	Bra011048	utr5	TE005071	Single	Bra011048	LF	-	-	-	-
A01	4261663	R	39	0	exon	Bra011046	-	-	Single	Bra011046	LF	-	-	-	-
A01	4261689	R	39	0	exon	Bra011046	-	-	Single	Bra011046	LF	-	-	-	-
A01	4261695	R	39	0	exon	Bra011046	-	-	Single	Bra011046	LF	-	-	-	-
A01	4272972	R	12	0	exon	Bra011043	-	-	Single	Bra011043	LF	-	-	-	-
A01	4272993	R	12	0	exon	Bra011043	-	-	Single	Bra011043	LF	-	-	-	-
A01	4273002	R	12	0	exon	Bra011043	-	-	Single	Bra011043	LF	-	-	-	-
A01	4273288	R	12	0	exon	Bra011043	-	-	Single	Bra011043	LF	-	-	-	-
A01	4273301	R	12	0	exon	Bra011043	-	-	Single	Bra011043	LF	-	-	-	-
A01	4273314	R	12	0	exon	Bra011043	-	-	Single	Bra011043	LF	-	-	-	-
A01	4273329	R	12	0	exon	Bra011043	-	-	Single	Bra011043	LF	-	-	-	-
A01	4280599	R	66	0	exon	Bra011041	-	-	Two	Bra011041	LF	Bra010358	MF2	-	-
A01	4280825	R	65	0	exon	Bra011041	-	-	Two	Bra011041	LF	Bra010358	MF2	-	-
A01	4280884	R	66	0	exon	Bra011041	-	-	Two	Bra011041	LF	Bra010358	MF2	-	-
A01	4280887	R	66	0	exon	Bra011041	-	-	Two	Bra011041	LF	Bra010358	MF2	-	-
A01	4280890	R	66	0	exon	Bra011041	-	-	Two	Bra011041	LF	Bra010358	MF2	-	-
A01	4334393	R	52	25	exon	Bra011033	Transposon	TE004996	Single	Bra011033	LF	-	-	-	-
A01	4334398	R	52	19.23	exon	Bra011033	Transposon	TE004996	Single	Bra011033	LF	-	-	-	-
A01	4334422	R	52	65.38	exon	Bra011033	Transposon	TE004996	Single	Bra011033	LF	-	-	-	-
A01	4334428	R	52	15.38	exon	Bra011033	Transposon	TE004996	Single	Bra011033	LF	-	-	-	-
A01	4334441	R	52	9.62	exon	Bra011033	Transposon	TE004996	Single	Bra011033	LF	-	-	-	-
A01	4334575	R	52	88.46	exon	Bra011033	utr3	TE004996	Single	Bra011033	LF	-	-	-	-
A01	4334627	R	52	28.85	exon	Bra011033	utr3	TE004996	Single	Bra011033	LF	-	-	-	-
A01	4336293	F	10	0	utr5	Bra011033	utr5	TE004994	Single	Bra011033	LF	-	-	-	-
A01	4336305	F	10	0	utr5	Bra011033	utr5	TE004994	Single	Bra011033	LF	-	-	-	-
A01	4336319	F	10	0	utr5	Bra011033	utr5	TE004994	Single	Bra011033	LF	-	-	-	-
A01	4336489	F	10	0	utr5	Bra011033	utr5	TE004994	Single	Bra011033	LF	-	-	-	-
A01	4336505	F	10	0	utr5	Bra011033	utr5	TE004994	Single	Bra011033	LF	-	-	-	-
A01	4336526	F	10	0	utr5	Bra011033	utr5	TE004994	Single	Bra011033	LF	-	-	-	-
A01	4336541	F	10	0	utr5	Bra011033	-	-	Single	Bra011033	LF	-	-	-	-
A01	4378676	R	13	69.23	-	-	utr3	TE302277	-	-	-	-	-	-	-
A01	4378680	R	13	84.62	-	-	utr3	TE302277	-	-	-	-	-	-	-
A01	4378703	R	13	61.54	-	-	utr3	TE302277	-	-	-	-	-	-	-
A01	4378721	R	13	76.92	-	-	utr3	TE302277	-	-	-	-	-	-	-
A01	4378832	R	13	100	-	-	Transposon	TE302278	-	-	-	-	-	-	-
A01	4378843	R	13	76.92	-	-	Transposon	TE302278	-	-	-	-	-	-	-
A01	4389823	F	23	0	exon	Bra040159	utr5	TE302288	-	-	-	-	-	-	-
A01	4389826	F	23	0	exon	Bra040159	utr5	TE302288	-	-	-	-	-	-	-
A01	4389838	F	23	0	exon	Bra040159	utr5	TE302288	-	-	-	-	-	-	-
A01	4389924	F	23	0	utr3	Bra040159	utr5	TE302288	-	-	-	-	-	-	-
A01	4416250	R	14	0	exon	Bra040167	-	-	Two	Bra040167	LF	Bra021041	MF2	-	-
A01	4416284	R	14	0	exon	Bra040167	-	-	Two	Bra040167	LF	Bra021041	MF2	-	-
A01	4416500	R	14	0	exon	Bra040167	-	-	Two	Bra040167	LF	Bra021041	MF2	-	-
A01	4416511	R	14	0	intron	Bra040167	-	-	Two	Bra040167	LF	Bra021041	MF2	-	-
A01	4416534	R	14	0	intron	Bra040167	-	-	Two	Bra040167	LF	Bra021041	MF2	-	-
A01	4416554	R	13	0	intron	Bra040167	-	-	Two	Bra040167	LF	Bra021041	MF2	-	-
A01	4421118	F	24	0	-	-	-	-	-	-	-	-	-	-	-
A01	4421127	F	24	0	-	-	-	-	-	-	-	-	-	-	-
A01	4421380	F	24	0	-	-	-	-	-	-	-	-	-	-	-
A01	4421406	F	24	0	-	-	-	-	-	-	-	-	-	-	-
A01	4421655	R	20	0	-	-	-	-	-	-	-	-	-	-	-
A01	4421662	R	20	0	-	-	-	-	-	-	-	-	-	-	-
A01	4421709	R	20	0	-	-	-	-	-	-	-	-	-	-	-
A01	4421829	R	20	0	-	-	-	-	-	-	-	-	-	-	-
A01	4421841	R	20	0	-	-	-	-	-	-	-	-	-	-	-
A01	4421875	R	20	0	-	-	-	-	-	-	-	-	-	-	-
A01	4421883	R	20	0	-	-	-	-	-	-	-	-	-	-	-
A01	4428541	F	10	40	intron	Bra040168	-	-	Single	Bra040168	LF	-	-	-	-
A01	4428565	F	10	40	intron	Bra040168	-	-	Single	Bra040168	LF	-	-	-	-
A01	4428885	F	10	60	intron	Bra040168	-	-	Single	Bra040168	LF	-	-	-	-
A01	4430603	F	231	84.85	intron	Bra040168	-	-	Single	Bra040168	LF	-	-	-	-
A01	4430629	F	231	19.48	intron	Bra040168	-	-	Single	Bra040168	LF	-	-	-	-
A01	4430632	F	231	74.89	intron	Bra040168	-	-	Single	Bra040168	LF	-	-	-	-
A01	4430855	F	224	71.43	intron	Bra040168	-	-	Single	Bra040168	LF	-	-	-	-
A01	4430860	F	224	90.62	intron	Bra040168	-	-	Single	Bra040168	LF	-	-	-	-
A01	4430863	F	224	57.14	intron	Bra040168	-	-	Single	Bra040168	LF	-	-	-	-
A01	4430895	F	224	80.8	intron	Bra040168	-	-	Single	Bra040168	LF	-	-	-	-
A01	4430907	F	224	50.89	intron	Bra040168	-	-	Single	Bra040168	LF	-	-	-	-
A01	4433245	F	11	90.91	intron	Bra040168	-	-	Single	Bra040168	LF	-	-	-	-
A01	4433314	F	11	90.91	intron	Bra040168	-	-	Single	Bra040168	LF	-	-	-	-
A01	4433397	F	11	27.27	intron	Bra040168	-	-	Single	Bra040168	LF	-	-	-	-
A01	4433404	F	11	81.82	intron	Bra040168	-	-	Single	Bra040168	LF	-	-	-	-
A01	4433426	F	11	18.18	intron	Bra040168	-	-	Single	Bra040168	LF	-	-	-	-
A01	4433443	F	11	63.64	intron	Bra040168	-	-	Single	Bra040168	LF	-	-	-	-
A01	4433481	F	2979	81.91	intron	Bra040168	-	-	Single	Bra040168	LF	-	-	-	-
A01	4433487	F	2975	29.18	intron	Bra040168	-	-	Single	Bra040168	LF	-	-	-	-
A01	4433493	F	2983	49.72	intron	Bra040168	-	-	Single	Bra040168	LF	-	-	-	-
A01	4433527	F	2981	32.3	intron	Bra040168	-	-	Single	Bra040168	LF	-	-	-	-
A01	4433647	F	2982	17.44	intron	Bra040168	-	-	Single	Bra040168	LF	-	-	-	-
A01	4433697	F	2978	51.28	intron	Bra040168	-	-	Single	Bra040168	LF	-	-	-	-
A01	4434082	F	20	0	exon	Bra040168	-	-	Single	Bra040168	LF	-	-	-	-
A01	4434112	F	20	0	exon	Bra040168	-	-	Single	Bra040168	LF	-	-	-	-
A01	4434127	F	20	0	exon	Bra040168	-	-	Single	Bra040168	LF	-	-	-	-
A01	4434212	F	20	0	intron	Bra040168	-	-	Single	Bra040168	LF	-	-	-	-
A01	4434239	F	20	0	intron	Bra040168	-	-	Single	Bra040168	LF	-	-	-	-
A01	4434258	F	20	0	exon	Bra040168	-	-	Single	Bra040168	LF	-	-	-	-
A01	4471031	F	331	26.59	-	-	-	-	-	-	-	-	-	-	-
A01	4471053	F	333	2.1	-	-	-	-	-	-	-	-	-	-	-
A01	4471071	F	332	39.46	-	-	-	-	-	-	-	-	-	-	-
A01	4471262	F	333	23.42	-	-	-	-	-	-	-	-	-	-	-
A01	4471272	F	333	49.85	-	-	-	-	-	-	-	-	-	-	-
A01	4471289	F	333	63.36	-	-	-	-	-	-	-	-	-	-	-
A01	4471704	F	71	15.49	-	-	-	-	-	-	-	-	-	-	-
A01	4471709	F	71	0	-	-	-	-	-	-	-	-	-	-	-
A01	4471762	F	71	66.2	-	-	-	-	-	-	-	-	-	-	-
A01	4471786	F	71	9.86	-	-	-	-	-	-	-	-	-	-	-
A01	4471791	F	71	25.35	-	-	-	-	-	-	-	-	-	-	-
A01	4471834	F	71	45.07	-	-	-	-	-	-	-	-	-	-	-
A01	4474079	F	24	0	-	-	-	-	-	-	-	-	-	-	-
A01	4474094	F	24	4.17	-	-	-	-	-	-	-	-	-	-	-
A01	4474125	F	24	79.17	-	-	-	-	-	-	-	-	-	-	-
A01	4474194	F	24	54.17	-	-	-	-	-	-	-	-	-	-	-
A01	4475338	F	19	63.16	-	-	-	-	-	-	-	-	-	-	-
A01	4475352	F	19	89.47	-	-	-	-	-	-	-	-	-	-	-
A01	4475650	F	19	21.05	-	-	-	-	-	-	-	-	-	-	-
A01	4475656	F	19	94.74	-	-	-	-	-	-	-	-	-	-	-
A01	4475685	F	19	100	-	-	-	-	-	-	-	-	-	-	-
A01	4495541	R	477	80.29	intron	Bra040176	Transposon	TE302376	Two	Bra040176	LF	Bra021038	MF2	-	-
A01	4495546	R	477	45.7	intron	Bra040176	Transposon	TE302376	Two	Bra040176	LF	Bra021038	MF2	-	-
A01	4495560	R	477	83.44	intron	Bra040176	Transposon	TE302376	Two	Bra040176	LF	Bra021038	MF2	-	-
A01	4495727	R	477	89.73	intron	Bra040176	Transposon	TE302376	Two	Bra040176	LF	Bra021038	MF2	-	-
A01	4495746	R	477	74.63	intron	Bra040176	Transposon	TE302376	Two	Bra040176	LF	Bra021038	MF2	-	-
A01	4495760	R	477	60.38	intron	Bra040176	Transposon	TE302376	Two	Bra040176	LF	Bra021038	MF2	-	-
A01	4521966	F	24	0	utr5	Bra040180	-	-	Two	Bra040180	LF	Bra012642	MF1	-	-
A01	4521982	F	24	0	utr5	Bra040180	-	-	Two	Bra040180	LF	Bra012642	MF1	-	-
A01	4522001	F	24	0	utr5	Bra040180	-	-	Two	Bra040180	LF	Bra012642	MF1	-	-
A01	4522020	F	24	0	utr5	Bra040180	-	-	Two	Bra040180	LF	Bra012642	MF1	-	-
A01	4522279	F	24	0	intron	Bra040180	-	-	Two	Bra040180	LF	Bra012642	MF1	-	-
A01	4522289	F	24	0	intron	Bra040180	-	-	Two	Bra040180	LF	Bra012642	MF1	-	-
A01	4585629	F	106	0	utr5	Bra013261	-	-	Single	Bra013261	LF	-	-	-	-
A01	4585642	F	106	0	utr5	Bra013261	-	-	Single	Bra013261	LF	-	-	-	-
A01	4585648	F	106	0	utr5	Bra013261	-	-	Single	Bra013261	LF	-	-	-	-
A01	4585888	F	106	0.94	utr5	Bra013261	-	-	Single	Bra013261	LF	-	-	-	-
A01	4585899	F	106	0	utr5	Bra013261	-	-	Single	Bra013261	LF	-	-	-	-
A01	4601901	R	42	0	exon	Bra013263	-	-	Single	Bra013263	LF	-	-	-	-
A01	4601941	R	12	0	exon	Bra013263	-	-	Single	Bra013263	LF	-	-	-	-
A01	4601942	R	42	0	exon	Bra013263	-	-	Single	Bra013263	LF	-	-	-	-
A01	4601948	R	12	0	exon	Bra013263	-	-	Single	Bra013263	LF	-	-	-	-
A01	4601949	R	42	0	exon	Bra013263	-	-	Single	Bra013263	LF	-	-	-	-
A01	4602033	R	54	0	exon	Bra013263	-	-	Single	Bra013263	LF	-	-	-	-
A01	4602054	R	54	0	exon	Bra013263	-	-	Single	Bra013263	LF	-	-	-	-
A01	4602066	R	54	0	exon	Bra013263	-	-	Single	Bra013263	LF	-	-	-	-
A01	4602071	R	54	0	exon	Bra013263	-	-	Single	Bra013263	LF	-	-	-	-
A01	4656283	F	30	83.33	utr3	Bra013273	Transposon	TE019574	Single	Bra013273	LF	-	-	-	-
A01	4656286	R	141	89.36	utr3	Bra013273	Transposon	TE019574	Single	Bra013273	LF	-	-	-	-
A01	4656302	F	30	83.33	utr3	Bra013273	Transposon	TE019574	Single	Bra013273	LF	-	-	-	-
A01	4656321	R	141	59.57	utr3	Bra013273	Transposon	TE019574	Single	Bra013273	LF	-	-	-	-
A01	4656331	F	30	90	utr3	Bra013273	Transposon	TE019574	Single	Bra013273	LF	-	-	-	-
A01	4656333	R	138	75.36	utr3	Bra013273	Transposon	TE019574	Single	Bra013273	LF	-	-	-	-
A01	4656338	R	139	64.75	utr3	Bra013273	Transposon	TE019574	Single	Bra013273	LF	-	-	-	-
A01	4656345	F	30	26.67	utr3	Bra013273	Transposon	TE019574	Single	Bra013273	LF	-	-	-	-
A01	4656347	R	138	38.41	utr3	Bra013273	Transposon	TE019574	Single	Bra013273	LF	-	-	-	-
A01	4667908	R	19	0	exon	Bra013275	utr3	TE019591	Two	Bra013275	LF	Bra012624	MF1	-	-
A01	4668101	R	19	15.79	exon	Bra013275	utr3	TE019591	Two	Bra013275	LF	Bra012624	MF1	-	-
A01	4668107	R	19	5.26	exon	Bra013275	utr3	TE019591	Two	Bra013275	LF	Bra012624	MF1	-	-
A01	4668162	R	19	0	exon	Bra013275	utr3	TE019591	Two	Bra013275	LF	Bra012624	MF1	-	-
A01	4671949	F	10	50	exon	Bra013276	Transposon	TE019593	Single	Bra013276	LF	-	-	-	-
A01	4671952	F	10	60	exon	Bra013276	Transposon	TE019593	Single	Bra013276	LF	-	-	-	-
A01	4671960	F	10	60	exon	Bra013276	Transposon	TE019593	Single	Bra013276	LF	-	-	-	-
A01	4671978	F	10	80	exon	Bra013276	Transposon	TE019593	Single	Bra013276	LF	-	-	-	-
A01	4672005	F	10	60	exon	Bra013276	Transposon	TE019593	Single	Bra013276	LF	-	-	-	-
A01	4672134	F	10	80	exon	Bra013276	Transposon	TE019593	Single	Bra013276	LF	-	-	-	-
A01	4672164	F	10	100	exon	Bra013276	Transposon	TE019593	Single	Bra013276	LF	-	-	-	-
A01	4672172	F	10	90	exon	Bra013276	Transposon	TE019593	Single	Bra013276	LF	-	-	-	-
A01	4672179	F	10	100	exon	Bra013276	Transposon	TE019593	Single	Bra013276	LF	-	-	-	-
A01	4672725	F	49	77.55	exon	Bra013276	utr3	TE019595	Single	Bra013276	LF	-	-	-	-
A01	4672735	F	49	93.88	exon	Bra013276	utr3	TE019595	Single	Bra013276	LF	-	-	-	-
A01	4672768	F	49	77.55	exon	Bra013276	utr3	TE019595	Single	Bra013276	LF	-	-	-	-
A01	4672797	F	49	40.82	exon	Bra013276	utr3	TE019595	Single	Bra013276	LF	-	-	-	-
A01	4672927	F	49	93.88	promoter	Bra013276	Transposon	TE019595	Single	Bra013276	LF	-	-	-	-
A01	4672966	F	49	34.69	promoter	Bra013276	Transposon	TE019595	Single	Bra013276	LF	-	-	-	-
A01	4672972	F	49	26.53	promoter	Bra013276	Transposon	TE019595	Single	Bra013276	LF	-	-	-	-
A01	4754805	F	108	63.89	-	-	utr5	TE019675	-	-	-	-	-	-	-
A01	4754818	F	108	61.11	-	-	utr5	TE019675	-	-	-	-	-	-	-
A01	4754825	F	108	65.74	-	-	utr5	TE019675	-	-	-	-	-	-	-
A01	4754836	F	108	35.19	-	-	utr5	TE019675	-	-	-	-	-	-	-
A01	4754855	F	108	48.15	-	-	utr5	TE019675	-	-	-	-	-	-	-
A01	4754950	F	108	45.37	-	-	utr5	TE019675	-	-	-	-	-	-	-
A01	4754989	F	57	56.14	-	-	utr5	TE019675	-	-	-	-	-	-	-
A01	4754990	F	41	36.59	-	-	utr5	TE019675	-	-	-	-	-	-	-
A01	4810618	F	11	0	intron	Bra013296	-	-	Two	Bra013296	LF	Bra021012	MF2	-	-
A01	4810713	F	11	0	exon	Bra013296	-	-	Two	Bra013296	LF	Bra021012	MF2	-	-
A01	4810856	F	22	0	intron	Bra013296	-	-	Two	Bra013296	LF	Bra021012	MF2	-	-
A01	4811101	F	22	0	exon	Bra013296	-	-	Two	Bra013296	LF	Bra021012	MF2	-	-
A01	4817957	F	92	16.3	utr3	Bra013297	-	-	Two	Bra013297	LF	Bra012604	MF1	-	-
A01	4817984	F	92	79.35	utr3	Bra013297	-	-	Two	Bra013297	LF	Bra012604	MF1	-	-
A01	4818030	F	92	93.48	utr3	Bra013297	-	-	Two	Bra013297	LF	Bra012604	MF1	-	-
A01	4818036	F	92	44.57	utr3	Bra013297	-	-	Two	Bra013297	LF	Bra012604	MF1	-	-
A01	4818041	F	92	95.65	utr3	Bra013297	-	-	Two	Bra013297	LF	Bra012604	MF1	-	-
A01	4818057	F	92	81.52	utr3	Bra013297	-	-	Two	Bra013297	LF	Bra012604	MF1	-	-
A01	4833953	F	13	0	-	-	-	-	-	-	-	-	-	-	-
A01	4833955	R	13	0	-	-	-	-	-	-	-	-	-	-	-
A01	4833984	F	13	30.77	-	-	-	-	-	-	-	-	-	-	-
A01	4833986	R	13	15.38	-	-	-	-	-	-	-	-	-	-	-
A01	4833996	F	13	15.38	-	-	-	-	-	-	-	-	-	-	-
A01	4834012	R	13	7.69	-	-	-	-	-	-	-	-	-	-	-
A01	4834079	F	13	7.69	-	-	-	-	-	-	-	-	-	-	-
A01	4834084	F	13	69.23	-	-	-	-	-	-	-	-	-	-	-
A01	4834107	F	13	100	-	-	-	-	-	-	-	-	-	-	-
A01	4834129	F	13	0	-	-	-	-	-	-	-	-	-	-	-
A01	4897815	R	10	0	exon	Bra013310	Transposon	TE019796	Single	Bra013310	LF	-	-	-	-
A01	4897825	R	10	0	exon	Bra013310	Transposon	TE019796	Single	Bra013310	LF	-	-	-	-
A01	4897828	R	10	0	exon	Bra013310	Transposon	TE019796	Single	Bra013310	LF	-	-	-	-
A01	4897849	R	10	0	exon	Bra013310	Transposon	TE019796	Single	Bra013310	LF	-	-	-	-
A01	4897858	R	10	0	exon	Bra013310	Transposon	TE019796	Single	Bra013310	LF	-	-	-	-
A01	4897861	R	10	0	exon	Bra013310	Transposon	TE019796	Single	Bra013310	LF	-	-	-	-
A01	4897956	R	10	0	exon	Bra013310	Transposon	TE019796	Single	Bra013310	LF	-	-	-	-
A01	4898005	R	10	0	exon	Bra013310	utr5	TE019796	Single	Bra013310	LF	-	-	-	-
A01	4918020	F	1124	64.77	-	-	-	-	-	-	-	-	-	-	-
A01	4918029	F	1100	71.36	-	-	-	-	-	-	-	-	-	-	-
A01	4918051	F	1123	74.8	-	-	-	-	-	-	-	-	-	-	-
A01	4918057	F	1123	85.84	-	-	-	-	-	-	-	-	-	-	-
A01	4918248	F	1124	44.31	-	-	-	-	-	-	-	-	-	-	-
A01	4918254	F	1124	76.33	-	-	-	-	-	-	-	-	-	-	-
A01	4918275	F	1125	19.38	-	-	-	-	-	-	-	-	-	-	-
A01	4918318	F	23	82.61	-	-	-	-	-	-	-	-	-	-	-
A01	4918407	F	23	95.65	-	-	-	-	-	-	-	-	-	-	-
A01	4931528	F	1502	0	intron	Bra013315	-	-	Single	Bra013315	LF	-	-	-	-
A01	4931605	F	40	0	intron	Bra013315	-	-	Single	Bra013315	LF	-	-	-	-
A01	4931608	F	40	0	intron	Bra013315	-	-	Single	Bra013315	LF	-	-	-	-
A01	4931642	F	40	0	intron	Bra013315	-	-	Single	Bra013315	LF	-	-	-	-
A01	4931660	F	40	0	intron	Bra013315	-	-	Single	Bra013315	LF	-	-	-	-
A01	4931985	F	40	0	intron	Bra013315	-	-	Single	Bra013315	LF	-	-	-	-
A01	4932074	F	337	0	intron	Bra013315	-	-	Single	Bra013315	LF	-	-	-	-
A01	4932100	F	339	0	intron	Bra013315	-	-	Single	Bra013315	LF	-	-	-	-
A01	4932113	F	337	0.89	intron	Bra013315	-	-	Single	Bra013315	LF	-	-	-	-
A01	4932204	F	253	0	intron	Bra013315	-	-	Single	Bra013315	LF	-	-	-	-
A01	4932370	F	90	0	intron	Bra013315	-	-	Single	Bra013315	LF	-	-	-	-
A01	4932381	F	90	1.11	intron	Bra013315	-	-	Single	Bra013315	LF	-	-	-	-
A01	4932391	F	90	0	intron	Bra013315	-	-	Single	Bra013315	LF	-	-	-	-
A01	4932429	F	90	0	intron	Bra013315	-	-	Single	Bra013315	LF	-	-	-	-
A01	4940339	F	203	93.6	intron	Bra013317	-	-	Single	Bra013317	LF	-	-	-	-
A01	4940344	F	203	98.03	intron	Bra013317	-	-	Single	Bra013317	LF	-	-	-	-
A01	4940355	F	203	77.83	intron	Bra013317	-	-	Single	Bra013317	LF	-	-	-	-
A01	4940383	F	202	87.62	intron	Bra013317	-	-	Single	Bra013317	LF	-	-	-	-
A01	4940575	F	202	73.27	intron	Bra013317	-	-	Single	Bra013317	LF	-	-	-	-
A01	4940597	F	203	30.54	intron	Bra013317	-	-	Single	Bra013317	LF	-	-	-	-
A01	4940622	F	202	67.33	intron	Bra013317	-	-	Single	Bra013317	LF	-	-	-	-
A01	4986498	F	24	0	utr3	Bra013322	-	-	Three	Bra013322	LF	Bra012587	MF1	Bra021003	MF2
A01	4986532	F	24	0	utr3	Bra013322	-	-	Three	Bra013322	LF	Bra012587	MF1	Bra021003	MF2
A01	4986659	F	24	0	utr3	Bra013322	-	-	Three	Bra013322	LF	Bra012587	MF1	Bra021003	MF2
A01	4991090	R	55	92.73	-	-	Transposon	TE019902	-	-	-	-	-	-	-
A01	4991112	R	55	98.18	-	-	Transposon	TE019902	-	-	-	-	-	-	-
A01	4991127	R	55	96.36	-	-	Transposon	TE019902	-	-	-	-	-	-	-
A01	4991131	R	55	98.18	-	-	Transposon	TE019902	-	-	-	-	-	-	-
A01	4991142	R	55	96.36	-	-	Transposon	TE019902	-	-	-	-	-	-	-
A01	4991148	R	55	87.27	-	-	Transposon	TE019902	-	-	-	-	-	-	-
A01	4991326	R	54	100	-	-	Transposon	TE019902	-	-	-	-	-	-	-
A01	4991356	R	55	85.45	-	-	Transposon	TE019902	-	-	-	-	-	-	-
A01	4991367	R	55	16.36	-	-	Transposon	TE019902	-	-	-	-	-	-	-
A01	4991373	R	55	38.18	-	-	Transposon	TE019902	-	-	-	-	-	-	-
A01	4994352	R	113	91.15	utr3	Bra013323	Transposon	TE019905	Single	Bra013323	LF	-	-	-	-
A01	4994358	R	113	93.81	utr3	Bra013323	Transposon	TE019905	Single	Bra013323	LF	-	-	-	-
A01	4994373	R	113	81.42	utr3	Bra013323	Transposon	TE019905	Single	Bra013323	LF	-	-	-	-
A01	4994382	R	113	75.22	utr3	Bra013323	Transposon	TE019905	Single	Bra013323	LF	-	-	-	-
A01	4994478	R	113	70.8	utr3	Bra013323	Transposon	TE019905	Single	Bra013323	LF	-	-	-	-
A01	4994487	R	113	91.15	utr3	Bra013323	Transposon	TE019905	Single	Bra013323	LF	-	-	-	-
A01	4994500	R	113	84.07	utr3	Bra013323	Transposon	TE019905	Single	Bra013323	LF	-	-	-	-
A01	4994509	R	113	84.96	utr3	Bra013323	Transposon	TE019905	Single	Bra013323	LF	-	-	-	-
A01	5005696	F	151	0	exon	Bra013324	-	-	Three	Bra013324	LF	Bra012586	MF1	Bra021002	MF2
A01	5005704	F	151	0	exon	Bra013324	-	-	Three	Bra013324	LF	Bra012586	MF1	Bra021002	MF2
A01	5005710	F	151	0	exon	Bra013324	-	-	Three	Bra013324	LF	Bra012586	MF1	Bra021002	MF2
A01	5005718	F	151	0	exon	Bra013324	-	-	Three	Bra013324	LF	Bra012586	MF1	Bra021002	MF2
A01	5005721	F	151	0	exon	Bra013324	-	-	Three	Bra013324	LF	Bra012586	MF1	Bra021002	MF2
A01	5005733	F	151	0	exon	Bra013324	-	-	Three	Bra013324	LF	Bra012586	MF1	Bra021002	MF2
A01	5005928	F	151	0	exon	Bra013324	-	-	Three	Bra013324	LF	Bra012586	MF1	Bra021002	MF2
A01	5005937	F	149	0	exon	Bra013324	-	-	Three	Bra013324	LF	Bra012586	MF1	Bra021002	MF2
A01	5028751	F	65	0	promoter	Bra013331	-	-	Single	Bra013331	LF	-	-	-	-
A01	5028782	F	65	0	promoter	Bra013331	-	-	Single	Bra013331	LF	-	-	-	-
A01	5028797	F	65	0	promoter	Bra013331	-	-	Single	Bra013331	LF	-	-	-	-
A01	5028807	F	65	0	promoter	Bra013331	-	-	Single	Bra013331	LF	-	-	-	-
A01	5029025	F	65	0	utr5	Bra013331	-	-	Single	Bra013331	LF	-	-	-	-
A01	5029028	F	65	0	utr5	Bra013331	-	-	Single	Bra013331	LF	-	-	-	-
A01	5029036	F	65	0	utr5	Bra013331	-	-	Single	Bra013331	LF	-	-	-	-
A01	5029042	F	65	0	utr5	Bra013331	-	-	Single	Bra013331	LF	-	-	-	-
A01	5033290	F	180	91.67	-	-	-	-	-	-	-	-	-	-	-
A01	5033301	F	115	83.48	-	-	-	-	-	-	-	-	-	-	-
A01	5033454	F	180	97.78	-	-	-	-	-	-	-	-	-	-	-
A01	5033462	F	180	93.89	-	-	-	-	-	-	-	-	-	-	-
A01	5033467	F	180	32.22	-	-	-	-	-	-	-	-	-	-	-
A01	5036759	R	127	37.01	-	-	utr3	TE019947	-	-	-	-	-	-	-
A01	5036762	R	128	21.09	-	-	utr3	TE019947	-	-	-	-	-	-	-
A01	5036772	R	128	22.66	-	-	utr3	TE019947	-	-	-	-	-	-	-
A01	5036775	R	128	10.94	-	-	utr3	TE019947	-	-	-	-	-	-	-
A01	5036791	R	128	30.47	-	-	utr3	TE019947	-	-	-	-	-	-	-
A01	5036811	R	124	44.35	-	-	utr3	TE019947	-	-	-	-	-	-	-
A01	5039059	R	2403	38.16	intron	Bra013332	-	-	Single	Bra013332	LF	-	-	-	-
A01	5039083	R	2405	8.44	intron	Bra013332	-	-	Single	Bra013332	LF	-	-	-	-
A01	5105900	R	103	0.97	exon	Bra013343	-	-	Single	Bra013343	LF	-	-	-	-
A01	5105945	R	103	0	exon	Bra013343	-	-	Single	Bra013343	LF	-	-	-	-
A01	5106080	R	103	0	exon	Bra013343	-	-	Single	Bra013343	LF	-	-	-	-
A01	5106099	R	103	0	intron	Bra013343	-	-	Single	Bra013343	LF	-	-	-	-
A01	5115824	F	34	0	intron	Bra013346	utr5	TE019995	Three	Bra013346	LF	Bra012579	MF1	Bra020992	MF2
A01	5115845	F	34	0	intron	Bra013346	utr5	TE019995	Three	Bra013346	LF	Bra012579	MF1	Bra020992	MF2
A01	5116037	F	34	0	exon	Bra013346	utr5	TE019995	Three	Bra013346	LF	Bra012579	MF1	Bra020992	MF2
A01	5116043	F	34	0	exon	Bra013346	utr5	TE019995	Three	Bra013346	LF	Bra012579	MF1	Bra020992	MF2
A01	5189828	R	11	0	intron	Bra013360	utr3	TE020112	Three	Bra013360	LF	Bra012568	MF1	Bra020985-TA	MF2
A01	5189974	R	11	0	utr3	Bra013360	utr3	TE020112	Three	Bra013360	LF	Bra012568	MF1	Bra020985-TA	MF2
A01	5189985	R	11	0	utr3	Bra013360	utr3	TE020112	Three	Bra013360	LF	Bra012568	MF1	Bra020985-TA	MF2
A01	5264570	R	19	0	utr5	Bra013373	utr3	TE020147	Single	Bra013373	LF	-	-	-	-
A01	5264604	R	19	0	utr5	Bra013373	utr3	TE020147	Single	Bra013373	LF	-	-	-	-
A01	5264611	R	19	0	utr5	Bra013373	utr3	TE020147	Single	Bra013373	LF	-	-	-	-
A01	5264659	R	19	0	utr5	Bra013373	utr3	TE020147	Single	Bra013373	LF	-	-	-	-
A01	5264707	R	17	0	utr5	Bra013373	utr3	TE020147	Single	Bra013373	LF	-	-	-	-
A01	5264726	R	17	17.65	utr5	Bra013373	utr3	TE020147	Single	Bra013373	LF	-	-	-	-
A01	5270521	R	83	0	-	-	-	-	-	-	-	-	-	-	-
A01	5270538	R	83	0	-	-	-	-	-	-	-	-	-	-	-
A01	5270608	R	83	0	-	-	-	-	-	-	-	-	-	-	-
A01	5282141	R	15	0	exon	Bra013377	-	-	Two	Bra013377	LF	Bra020971	MF2	-	-
A01	5282146	R	15	0	exon	Bra013377	-	-	Two	Bra013377	LF	Bra020971	MF2	-	-
A01	5282240	R	15	0	intron	Bra013377	-	-	Two	Bra013377	LF	Bra020971	MF2	-	-
A01	5282278	R	15	0	exon	Bra013377	-	-	Two	Bra013377	LF	Bra020971	MF2	-	-
A01	5282286	R	15	0	exon	Bra013377	-	-	Two	Bra013377	LF	Bra020971	MF2	-	-
A01	5324070	R	70	20	-	-	utr5	TE020176	-	-	-	-	-	-	-
A01	5324117	R	70	48.57	-	-	utr5	TE020176	-	-	-	-	-	-	-
A01	5324150	R	70	45.71	-	-	utr5	TE020176	-	-	-	-	-	-	-
A01	5324162	R	70	82.86	-	-	utr5	TE020176	-	-	-	-	-	-	-
A01	5324194	R	70	98.57	-	-	utr5	TE020176	-	-	-	-	-	-	-
A01	5324214	R	70	70	-	-	Transposon	TE020176	-	-	-	-	-	-	-
A01	5324247	R	93	78.49	-	-	Transposon	TE020176	-	-	-	-	-	-	-
A01	5324254	R	93	52.69	-	-	Transposon	TE020176	-	-	-	-	-	-	-
A01	5324293	R	93	63.44	-	-	Transposon	TE020176	-	-	-	-	-	-	-
A01	5324342	R	91	38.46	-	-	Transposon	TE020176	-	-	-	-	-	-	-
A01	5324360	R	91	16.48	-	-	Transposon	TE020176	-	-	-	-	-	-	-
A01	5328153	F	13	46.15	-	-	Transposon	TE020188	-	-	-	-	-	-	-
A01	5328198	F	13	23.08	-	-	Transposon	TE020188	-	-	-	-	-	-	-
A01	5328238	F	13	0	-	-	utr5	TE020188	-	-	-	-	-	-	-
A01	5331061	R	11	0	-	-	-	-	-	-	-	-	-	-	-
A01	5338482	R	75	0	intron	Bra013386	-	-	Two	Bra013386	LF	Bra012551	MF1	-	-
A01	5338492	R	75	0	intron	Bra013386	-	-	Two	Bra013386	LF	Bra012551	MF1	-	-
A01	5338511	R	75	0	intron	Bra013386	-	-	Two	Bra013386	LF	Bra012551	MF1	-	-
A01	5338522	R	84	0	intron	Bra013386	-	-	Two	Bra013386	LF	Bra012551	MF1	-	-
A01	5338523	R	74	0	intron	Bra013386	-	-	Two	Bra013386	LF	Bra012551	MF1	-	-
A01	5338532	R	84	0	intron	Bra013386	-	-	Two	Bra013386	LF	Bra012551	MF1	-	-
A01	5338533	R	74	0	intron	Bra013386	-	-	Two	Bra013386	LF	Bra012551	MF1	-	-
A01	5338542	R	84	0	intron	Bra013386	-	-	Two	Bra013386	LF	Bra012551	MF1	-	-
A01	5338543	R	74	0	intron	Bra013386	-	-	Two	Bra013386	LF	Bra012551	MF1	-	-
A01	5338551	R	84	0	intron	Bra013386	-	-	Two	Bra013386	LF	Bra012551	MF1	-	-
A01	5338552	R	74	1.35	intron	Bra013386	-	-	Two	Bra013386	LF	Bra012551	MF1	-	-
A01	5338562	R	49	0	intron	Bra013386	-	-	Two	Bra013386	LF	Bra012551	MF1	-	-
A01	5338563	R	83	0	intron	Bra013386	-	-	Two	Bra013386	LF	Bra012551	MF1	-	-
A01	5338572	R	50	2	intron	Bra013386	-	-	Two	Bra013386	LF	Bra012551	MF1	-	-
A01	5338573	R	83	0	intron	Bra013386	-	-	Two	Bra013386	LF	Bra012551	MF1	-	-
A01	5338591	R	50	2	intron	Bra013386	-	-	Two	Bra013386	LF	Bra012551	MF1	-	-
A01	5338592	R	83	0	intron	Bra013386	-	-	Two	Bra013386	LF	Bra012551	MF1	-	-
A01	5338601	R	50	2	intron	Bra013386	-	-	Two	Bra013386	LF	Bra012551	MF1	-	-
A01	5338628	R	50	4	intron	Bra013386	-	-	Two	Bra013386	LF	Bra012551	MF1	-	-
A01	5338740	R	204	0.49	exon	Bra013386	-	-	Two	Bra013386	LF	Bra012551	MF1	-	-
A01	5338752	R	204	0.98	exon	Bra013386	-	-	Two	Bra013386	LF	Bra012551	MF1	-	-
A01	5357428	F	26	0	exon	Bra013389	utr5	TE020230	Single	Bra013389	LF	-	-	-	-
A01	5357557	F	26	0	exon	Bra013389	-	-	Single	Bra013389	LF	-	-	-	-
A01	5357573	F	26	0	exon	Bra013389	-	-	Single	Bra013389	LF	-	-	-	-
A01	5379585	F	10	0	exon	Bra013392	utr5	TE020268	Single	Bra013392	LF	-	-	-	-
A01	5424584	R	58	0	utr3	Bra013397	utr3	TE020327	Single	Bra013397	LF	-	-	-	-
A01	5431986	R	49	0	intron	Bra013398	-	-	Three	Bra013398	LF	Bra012543	MF1	Bra020961	MF2
A01	5431997	R	49	0	exon	Bra013398	-	-	Three	Bra013398	LF	Bra012543	MF1	Bra020961	MF2
A01	5432011	R	49	0	exon	Bra013398	-	-	Three	Bra013398	LF	Bra012543	MF1	Bra020961	MF2
A01	5432024	R	49	0	exon	Bra013398	-	-	Three	Bra013398	LF	Bra012543	MF1	Bra020961	MF2
A01	5432038	R	49	0	exon	Bra013398	-	-	Three	Bra013398	LF	Bra012543	MF1	Bra020961	MF2
A01	5432101	R	49	0	exon	Bra013398	-	-	Three	Bra013398	LF	Bra012543	MF1	Bra020961	MF2
A01	5432114	R	49	0	exon	Bra013398	-	-	Three	Bra013398	LF	Bra012543	MF1	Bra020961	MF2
A01	5432125	R	48	0	exon	Bra013398	-	-	Three	Bra013398	LF	Bra012543	MF1	Bra020961	MF2
A01	5432221	R	11	0	exon	Bra013398	-	-	Three	Bra013398	LF	Bra012543	MF1	Bra020961	MF2
A01	5432456	R	11	0	exon	Bra013398	-	-	Three	Bra013398	LF	Bra012543	MF1	Bra020961	MF2
A01	5432501	R	11	0	exon	Bra013398	-	-	Three	Bra013398	LF	Bra012543	MF1	Bra020961	MF2
A01	5432521	R	11	0	exon	Bra013398	-	-	Three	Bra013398	LF	Bra012543	MF1	Bra020961	MF2
A01	5466408	R	19	0	exon	Bra013405	-	-	Single	Bra013405	LF	-	-	-	-
A01	5466458	R	19	5.26	exon	Bra013405	-	-	Single	Bra013405	LF	-	-	-	-
A01	5466538	R	18	0	intron	Bra013405	-	-	Single	Bra013405	LF	-	-	-	-
A01	5466554	R	18	0	intron	Bra013405	-	-	Single	Bra013405	LF	-	-	-	-
A01	5466560	R	18	0	intron	Bra013405	-	-	Single	Bra013405	LF	-	-	-	-
A01	5466577	R	18	0	intron	Bra013405	-	-	Single	Bra013405	LF	-	-	-	-
A01	5466615	F	89	0	exon	Bra013405	-	-	Single	Bra013405	LF	-	-	-	-
A01	5466623	F	89	0	exon	Bra013405	-	-	Single	Bra013405	LF	-	-	-	-
A01	5466878	F	89	0	exon	Bra013405	-	-	Single	Bra013405	LF	-	-	-	-
A01	5466902	F	89	0	exon	Bra013405	-	-	Single	Bra013405	LF	-	-	-	-
A01	5468843	F	218	0	exon	Bra013405	-	-	Single	Bra013405	LF	-	-	-	-
A01	5468874	F	218	0	exon	Bra013405	-	-	Single	Bra013405	LF	-	-	-	-
A01	5469001	F	218	0	exon	Bra013405	-	-	Single	Bra013405	LF	-	-	-	-
A01	5469050	F	207	0	exon	Bra013405	-	-	Single	Bra013405	LF	-	-	-	-
A01	5496729	F	433	33.49	-	-	-	-	-	-	-	-	-	-	-
A01	5496749	F	437	67.96	-	-	-	-	-	-	-	-	-	-	-
A01	5496752	F	438	76.03	-	-	-	-	-	-	-	-	-	-	-
A01	5496780	F	438	60.5	-	-	-	-	-	-	-	-	-	-	-
A01	5496786	F	438	96.58	-	-	-	-	-	-	-	-	-	-	-
A01	5497008	F	437	95.19	-	-	-	-	-	-	-	-	-	-	-
A01	5497064	R	41	95.12	-	-	-	-	-	-	-	-	-	-	-
A01	5497073	R	41	100	-	-	-	-	-	-	-	-	-	-	-
A01	5497088	R	41	36.59	-	-	-	-	-	-	-	-	-	-	-
A01	5497181	R	41	51.22	-	-	-	-	-	-	-	-	-	-	-
A01	5497202	R	41	21.95	-	-	-	-	-	-	-	-	-	-	-
A01	5497219	R	41	70.73	-	-	-	-	-	-	-	-	-	-	-
A01	5499611	R	13	53.85	-	-	-	-	-	-	-	-	-	-	-
A01	5499637	R	13	84.62	utr5	Bra013412	-	-	Single	Bra013412	LF	-	-	-	-
A01	5499809	R	13	61.54	utr5	Bra013412	-	-	Single	Bra013412	LF	-	-	-	-
A01	5499841	R	13	15.38	utr5	Bra013412	-	-	Single	Bra013412	LF	-	-	-	-
A01	5499850	R	13	84.62	utr5	Bra013412	-	-	Single	Bra013412	LF	-	-	-	-
A01	5504081	F	19	0	intron	Bra013413	utr3	TE020386	Single	Bra013413	LF	-	-	-	-
A01	5504097	F	19	0	intron	Bra013413	utr3	TE020386	Single	Bra013413	LF	-	-	-	-
A01	5504123	F	19	0	intron	Bra013413	utr3	TE020386	Single	Bra013413	LF	-	-	-	-
A01	5504323	F	19	0	exon	Bra013413	-	-	Single	Bra013413	LF	-	-	-	-
A01	5504330	F	19	0	exon	Bra013413	-	-	Single	Bra013413	LF	-	-	-	-
A01	5504334	F	19	0	exon	Bra013413	-	-	Single	Bra013413	LF	-	-	-	-
A01	5504353	F	19	0	exon	Bra013413	-	-	Single	Bra013413	LF	-	-	-	-
A01	5504374	F	19	0	exon	Bra013413	utr5	TE020387	Single	Bra013413	LF	-	-	-	-
A01	5506977	F	13	0	exon	Bra013414	-	-	Single	Bra013414	LF	-	-	-	-
A01	5507139	F	13	0	exon	Bra013414	-	-	Single	Bra013414	LF	-	-	-	-
A01	5507145	F	13	0	exon	Bra013414	-	-	Single	Bra013414	LF	-	-	-	-
A01	5507166	F	13	0	exon	Bra013414	-	-	Single	Bra013414	LF	-	-	-	-
A01	5507172	F	13	0	exon	Bra013414	-	-	Single	Bra013414	LF	-	-	-	-
A01	5508712	R	57	1.75	exon	Bra013415	-	-	Single	Bra013415	LF	-	-	-	-
A01	5508742	R	61	1.64	exon	Bra013415	-	-	Single	Bra013415	LF	-	-	-	-
A01	5508747	R	61	1.64	exon	Bra013415	-	-	Single	Bra013415	LF	-	-	-	-
A01	5508765	R	61	1.64	exon	Bra013415	-	-	Single	Bra013415	LF	-	-	-	-
A01	5508827	R	61	1.64	exon	Bra013415	-	-	Single	Bra013415	LF	-	-	-	-
A01	5508878	R	61	1.64	exon	Bra013415	-	-	Single	Bra013415	LF	-	-	-	-
A01	5512643	R	62	0	exon	Bra013416	utr5	TE020390	Single	Bra013416	LF	-	-	-	-
A01	5512697	R	62	3.23	exon	Bra013416	utr5	TE020390	Single	Bra013416	LF	-	-	-	-
A01	5512751	R	62	4.84	exon	Bra013416	-	-	Single	Bra013416	LF	-	-	-	-
A01	5512759	R	62	3.23	exon	Bra013416	-	-	Single	Bra013416	LF	-	-	-	-
A01	5512786	R	62	0	exon	Bra013416	-	-	Single	Bra013416	LF	-	-	-	-
A01	5512795	R	62	0	intron	Bra013416	-	-	Single	Bra013416	LF	-	-	-	-
A01	5512807	R	62	0	intron	Bra013416	-	-	Single	Bra013416	LF	-	-	-	-
A01	5512818	R	62	0	intron	Bra013416	-	-	Single	Bra013416	LF	-	-	-	-
A01	5529618	F	16	100	utr3	Bra013418	utr3	TE020408	Two	Bra013418	LF	Bra012535-TA	MF1	-	-
A01	5529638	F	16	100	utr3	Bra013418	utr3	TE020408	Two	Bra013418	LF	Bra012535-TA	MF1	-	-
A01	5529734	F	16	93.75	utr3	Bra013418	utr3	TE020408	Two	Bra013418	LF	Bra012535-TA	MF1	-	-
A01	5529755	F	16	100	utr3	Bra013418	utr3	TE020408	Two	Bra013418	LF	Bra012535-TA	MF1	-	-
A01	5529784	F	16	93.75	utr3	Bra013418	utr3	TE020408	Two	Bra013418	LF	Bra012535-TA	MF1	-	-
A01	5529822	R	641	7.64	utr3	Bra013418	Transposon	TE020408	Two	Bra013418	LF	Bra012535-TA	MF1	-	-
A01	5529856	R	640	62.66	utr3	Bra013418	Transposon	TE020408	Two	Bra013418	LF	Bra012535-TA	MF1	-	-
A01	5529968	R	640	91.09	utr3	Bra013418	Transposon	TE020408	Two	Bra013418	LF	Bra012535-TA	MF1	-	-
A01	5530010	R	641	89.7	utr3	Bra013418	Transposon	TE020408	Two	Bra013418	LF	Bra012535-TA	MF1	-	-
A01	5539550	F	16	0	-	-	Transposon	TE020423	-	-	-	-	-	-	-
A01	5546706	R	10	0	-	-	utr3	TE020443	-	-	-	-	-	-	-
A01	5546716	R	10	0	utr5	Bra013421	utr3	TE020443	Tandem	Bra013421	-	-	-	-	-
A01	5546722	R	10	0	utr5	Bra013421	utr3	TE020443	Tandem	Bra013421	-	-	-	-	-
A01	5546760	R	10	30	utr5	Bra013421	utr3	TE020443	Tandem	Bra013421	-	-	-	-	-
A01	5546772	R	10	20	utr5	Bra013421	utr3	TE020443	Tandem	Bra013421	-	-	-	-	-
A01	5618829	F	35	0	exon	Bra013431	-	-	Single	Bra013431	LF	-	-	-	-
A01	5618877	F	35	0	exon	Bra013431	-	-	Single	Bra013431	LF	-	-	-	-
A01	5618976	F	35	0	intron	Bra013431	-	-	Single	Bra013431	LF	-	-	-	-
A01	5618986	F	35	0	intron	Bra013431	-	-	Single	Bra013431	LF	-	-	-	-
A01	5640968	F	27	0	exon	Bra013433	utr5	TE020569	Three	Bra013433	LF	Bra012528	MF1	Bra020940	MF2
A01	5640974	F	27	0	exon	Bra013433	utr5	TE020569	Three	Bra013433	LF	Bra012528	MF1	Bra020940	MF2
A01	5641084	F	27	0	exon	Bra013433	utr5	TE020569	Three	Bra013433	LF	Bra012528	MF1	Bra020940	MF2
A01	5666335	F	138	0	promoter	Bra013438	-	-	Single	Bra013438	LF	-	-	-	-
A01	5666381	F	138	0	exon	Bra013438	-	-	Single	Bra013438	LF	-	-	-	-
A01	5666386	F	138	0	exon	Bra013438	-	-	Single	Bra013438	LF	-	-	-	-
A01	5674866	F	74	0	exon	Bra013441	utr3	TE020603	Three	Bra013441	LF	Bra012521	MF1	Bra020938	MF2
A01	5674876	F	74	0	exon	Bra013441	utr3	TE020603	Three	Bra013441	LF	Bra012521	MF1	Bra020938	MF2
A01	5674882	F	74	0	exon	Bra013441	utr3	TE020603	Three	Bra013441	LF	Bra012521	MF1	Bra020938	MF2
A01	5674958	F	74	0	exon	Bra013441	utr3	TE020603	Three	Bra013441	LF	Bra012521	MF1	Bra020938	MF2
A01	5674971	F	74	0	exon	Bra013441	utr3	TE020603	Three	Bra013441	LF	Bra012521	MF1	Bra020938	MF2
A01	5674995	F	74	0	exon	Bra013441	utr3	TE020603	Three	Bra013441	LF	Bra012521	MF1	Bra020938	MF2
A01	5698070	F	17	0	exon	Bra013445	-	-	Single	Bra013445	LF	-	-	-	-
A01	5698076	F	17	0	exon	Bra013445	-	-	Single	Bra013445	LF	-	-	-	-
A01	5698081	F	17	0	exon	Bra013445	-	-	Single	Bra013445	LF	-	-	-	-
A01	5698100	F	17	0	exon	Bra013445	-	-	Single	Bra013445	LF	-	-	-	-
A01	5698184	F	17	0	utr3	Bra013445	-	-	Single	Bra013445	LF	-	-	-	-
A01	5698197	F	17	0	utr3	Bra013445	-	-	Single	Bra013445	LF	-	-	-	-
A01	5701726	R	279	0	utr5	Bra013446	-	-	Two	Bra013446	LF	Bra020979	MF2	-	-
A01	5701741	R	279	0.36	utr5	Bra013446	-	-	Two	Bra013446	LF	Bra020979	MF2	-	-
A01	5701766	R	279	0	utr5	Bra013446	-	-	Two	Bra013446	LF	Bra020979	MF2	-	-
A01	5701877	R	278	0.36	promoter	Bra013446	-	-	Two	Bra013446	LF	Bra020979	MF2	-	-
A01	5701885	R	279	0	promoter	Bra013446	-	-	Two	Bra013446	LF	Bra020979	MF2	-	-
A01	5701906	R	279	0	promoter	Bra013446	-	-	Two	Bra013446	LF	Bra020979	MF2	-	-
A01	5701933	R	279	0	promoter	Bra013446	-	-	Two	Bra013446	LF	Bra020979	MF2	-	-
A01	5701939	R	279	0	promoter	Bra013446	-	-	Two	Bra013446	LF	Bra020979	MF2	-	-
A01	5705889	R	82	0	utr3	Bra013446	-	-	Two	Bra013446	LF	Bra020979	MF2	-	-
A01	5705943	R	82	0	utr3	Bra013446	-	-	Two	Bra013446	LF	Bra020979	MF2	-	-
A01	5705946	R	81	0	utr3	Bra013446	-	-	Two	Bra013446	LF	Bra020979	MF2	-	-
A01	5706073	R	82	0	utr3	Bra013446	-	-	Two	Bra013446	LF	Bra020979	MF2	-	-
A01	5706082	R	82	0	utr3	Bra013446	-	-	Two	Bra013446	LF	Bra020979	MF2	-	-
A01	5706085	R	82	0	utr3	Bra013446	-	-	Two	Bra013446	LF	Bra020979	MF2	-	-
A01	5706092	R	82	0	utr3	Bra013446	-	-	Two	Bra013446	LF	Bra020979	MF2	-	-
A01	5706121	R	82	0	utr3	Bra013446	-	-	Two	Bra013446	LF	Bra020979	MF2	-	-
A01	5718390	R	10	0	-	-	-	-	-	-	-	-	-	-	-
A01	5718403	R	10	0	-	-	-	-	-	-	-	-	-	-	-
A01	5779806	F	477	53.67	-	-	utr3	TE020719	-	-	-	-	-	-	-
A01	5798308	R	19	0	intron	Bra013457	-	-	Two	Bra013457	LF	Bra038806	MF1	-	-
A01	5798314	R	19	0	intron	Bra013457	-	-	Two	Bra013457	LF	Bra038806	MF1	-	-
A01	5798625	R	19	0	intron	Bra013457	-	-	Two	Bra013457	LF	Bra038806	MF1	-	-
A01	5801401	R	291	0	exon	Bra013458	-	-	Three	Bra013458	LF	Bra038805	MF1	Bra020926	MF2
A01	5801461	R	285	0	exon	Bra013458	-	-	Three	Bra013458	LF	Bra038805	MF1	Bra020926	MF2
A01	5801630	R	291	0	utr3	Bra013458	-	-	Three	Bra013458	LF	Bra038805	MF1	Bra020926	MF2
A01	5804579	F	13	0	utr3	Bra013459	utr3	TE020739	Single	Bra013459	LF	-	-	-	-
A01	5804592	F	13	0	utr3	Bra013459	utr3	TE020739	Single	Bra013459	LF	-	-	-	-
A01	5804606	F	13	0	utr3	Bra013459	utr3	TE020739	Single	Bra013459	LF	-	-	-	-
A01	5804611	F	13	0	utr3	Bra013459	utr3	TE020739	Single	Bra013459	LF	-	-	-	-
A01	5804818	F	13	0	utr3	Bra013459	utr3	TE020739	Single	Bra013459	LF	-	-	-	-
A01	5804823	F	13	0	utr3	Bra013459	utr3	TE020739	Single	Bra013459	LF	-	-	-	-
A01	5804831	F	13	0	utr3	Bra013459	utr3	TE020739	Single	Bra013459	LF	-	-	-	-
A01	5804855	F	13	0	utr3	Bra013459	utr3	TE020739	Single	Bra013459	LF	-	-	-	-
A01	5804878	F	11	0	utr3	Bra013459	utr3	TE020739	Single	Bra013459	LF	-	-	-	-
A01	5804887	F	11	0	utr3	Bra013459	utr3	TE020739	Single	Bra013459	LF	-	-	-	-
A01	5812811	R	267	0	intron	Bra013461	-	-	Single	Bra013461	LF	-	-	-	-
A01	5812840	R	267	0	intron	Bra013461	-	-	Single	Bra013461	LF	-	-	-	-
A01	5812847	R	267	0	intron	Bra013461	-	-	Single	Bra013461	LF	-	-	-	-
A01	5812910	R	267	1.87	exon	Bra013461	-	-	Single	Bra013461	LF	-	-	-	-
A01	5812974	R	266	0.38	intron	Bra013461	-	-	Single	Bra013461	LF	-	-	-	-
A01	5814934	F	44	13.64	exon	Bra013461	-	-	Single	Bra013461	LF	-	-	-	-
A01	5814965	F	44	9.09	exon	Bra013461	-	-	Single	Bra013461	LF	-	-	-	-
A01	5814987	F	44	4.55	exon	Bra013461	-	-	Single	Bra013461	LF	-	-	-	-
A01	5814990	F	44	6.82	exon	Bra013461	-	-	Single	Bra013461	LF	-	-	-	-
A01	5815062	F	43	4.65	exon	Bra013461	-	-	Single	Bra013461	LF	-	-	-	-
A01	5815080	F	43	4.65	exon	Bra013461	-	-	Single	Bra013461	LF	-	-	-	-
A01	5815090	F	43	4.65	exon	Bra013461	-	-	Single	Bra013461	LF	-	-	-	-
A01	5815912	F	636	0	intron	Bra013461	-	-	Single	Bra013461	LF	-	-	-	-
A01	5815919	F	638	0.31	intron	Bra013461	-	-	Single	Bra013461	LF	-	-	-	-
A01	5815949	F	639	0	exon	Bra013461	-	-	Single	Bra013461	LF	-	-	-	-
A01	5815977	F	639	0	exon	Bra013461	-	-	Single	Bra013461	LF	-	-	-	-
A01	5816093	F	639	0	exon	Bra013461	-	-	Single	Bra013461	LF	-	-	-	-
A01	5816111	F	637	0.16	exon	Bra013461	-	-	Single	Bra013461	LF	-	-	-	-
A01	5816163	F	638	0.16	exon	Bra013461	-	-	Single	Bra013461	LF	-	-	-	-
A01	5828340	F	203	32.51	intron	Bra013466	Transposon	TE020752	Two	Bra013466	LF	Bra020917	MF2	-	-
A01	5828356	F	203	65.02	intron	Bra013466	Transposon	TE020752	Two	Bra013466	LF	Bra020917	MF2	-	-
A01	5828362	F	202	42.57	intron	Bra013466	Transposon	TE020752	Two	Bra013466	LF	Bra020917	MF2	-	-
A01	5828405	F	195	75.38	intron	Bra013466	Transposon	TE020752	Two	Bra013466	LF	Bra020917	MF2	-	-
A01	5844091	R	18	94.44	utr5	Bra013470	Transposon	TE020758	Three	Bra013470	LF	Bra038801	MF1	Bra020916	MF2
A01	5844103	R	18	100	utr5	Bra013470	Transposon	TE020758	Three	Bra013470	LF	Bra038801	MF1	Bra020916	MF2
A01	5844108	R	18	88.89	utr5	Bra013470	Transposon	TE020758	Three	Bra013470	LF	Bra038801	MF1	Bra020916	MF2
A01	5844149	R	18	100	utr5	Bra013470	Transposon	TE020758	Three	Bra013470	LF	Bra038801	MF1	Bra020916	MF2
A01	5890473	R	38	0	-	-	utr5	TE020815	-	-	-	-	-	-	-
A01	5890481	R	38	0	-	-	utr5	TE020815	-	-	-	-	-	-	-
A01	5910934	R	11	100	intron	Bra013482	Transposon	TE020846	Single	Bra013482	LF	-	-	-	-
A01	5911143	R	11	72.73	intron	Bra013482	Transposon	TE020846	Single	Bra013482	LF	-	-	-	-
A01	5911170	R	11	100	intron	Bra013482	Transposon	TE020846	Single	Bra013482	LF	-	-	-	-
A01	5946074	F	1188	0.17	exon	Bra013489	-	-	Two	Bra013489	LF	Bra020879	MF2	-	-
A01	5946080	F	1187	0.08	exon	Bra013489	-	-	Two	Bra013489	LF	Bra020879	MF2	-	-
A01	5946086	F	1186	0.34	exon	Bra013489	-	-	Two	Bra013489	LF	Bra020879	MF2	-	-
A01	5946176	F	1187	0.17	exon	Bra013489	-	-	Two	Bra013489	LF	Bra020879	MF2	-	-
A01	5946186	F	1189	0.17	exon	Bra013489	utr3	TE020863	Two	Bra013489	LF	Bra020879	MF2	-	-
A01	5946394	R	315	0	utr3	Bra013489	utr3	TE020863	Two	Bra013489	LF	Bra020879	MF2	-	-
A01	5946400	R	315	0	utr3	Bra013489	utr3	TE020863	Two	Bra013489	LF	Bra020879	MF2	-	-
A01	5946406	R	315	0	utr3	Bra013489	utr3	TE020863	Two	Bra013489	LF	Bra020879	MF2	-	-
A01	5946454	R	315	0	utr3	Bra013489	utr3	TE020863	Two	Bra013489	LF	Bra020879	MF2	-	-
A01	5983197	F	64	14.06	intron	Bra013497	Transposon	TE020926	Single	Bra013497	LF	-	-	-	-
A01	5983202	F	64	32.81	intron	Bra013497	Transposon	TE020926	Single	Bra013497	LF	-	-	-	-
A01	5983226	F	64	23.44	intron	Bra013497	Transposon	TE020926	Single	Bra013497	LF	-	-	-	-
A01	5983233	F	64	57.81	intron	Bra013497	Transposon	TE020926	Single	Bra013497	LF	-	-	-	-
A01	6018063	F	239	1.26	exon	Bra013505	utr3	TE020956	Single	Bra013505	LF	-	-	-	-
A01	6018072	F	239	2.93	exon	Bra013505	utr3	TE020956	Single	Bra013505	LF	-	-	-	-
A01	6018110	F	239	1.26	exon	Bra013505	utr3	TE020956	Single	Bra013505	LF	-	-	-	-
A01	6018281	F	238	0.42	exon	Bra013505	utr3	TE020956	Single	Bra013505	LF	-	-	-	-
A01	6018326	F	239	0	exon	Bra013505	utr3	TE020957	Single	Bra013505	LF	-	-	-	-
A01	6043320	R	63	0	exon	Bra013511	-	-	Two	Bra013511	LF	Bra038782	MF1	-	-
A01	6043330	R	63	0	exon	Bra013511	-	-	Two	Bra013511	LF	Bra038782	MF1	-	-
A01	6043334	R	63	0	exon	Bra013511	-	-	Two	Bra013511	LF	Bra038782	MF1	-	-
A01	6043344	R	63	0	exon	Bra013511	-	-	Two	Bra013511	LF	Bra038782	MF1	-	-
A01	6043591	R	60	0	exon	Bra013511	utr3	TE020980	Two	Bra013511	LF	Bra038782	MF1	-	-
A01	6077626	R	46	0	-	-	-	-	-	-	-	-	-	-	-
A01	6077685	R	46	0	-	-	-	-	-	-	-	-	-	-	-
A01	6084176	R	21	0	intron	Bra013516	-	-	Single	Bra013516	LF	-	-	-	-
A01	6084195	R	23	0	intron	Bra013516	-	-	Single	Bra013516	LF	-	-	-	-
A01	6084202	R	23	0	exon	Bra013516	-	-	Single	Bra013516	LF	-	-	-	-
A01	6084205	R	23	0	exon	Bra013516	-	-	Single	Bra013516	LF	-	-	-	-
A01	6084235	R	23	0	exon	Bra013516	-	-	Single	Bra013516	LF	-	-	-	-
A01	6084247	R	23	0	exon	Bra013516	-	-	Single	Bra013516	LF	-	-	-	-
A01	6084394	R	23	0	exon	Bra013516	-	-	Single	Bra013516	LF	-	-	-	-
A01	6084403	R	23	0	exon	Bra013516	-	-	Single	Bra013516	LF	-	-	-	-
A01	6084414	R	23	0	exon	Bra013516	-	-	Single	Bra013516	LF	-	-	-	-
A01	6084421	R	23	0	exon	Bra013516	-	-	Single	Bra013516	LF	-	-	-	-
A01	6114669	F	1221	0.16	utr5	Bra013523	-	-	Tandem	Bra013523	-	-	-	-	-
A01	6114692	F	24	0	utr5	Bra013523	-	-	Tandem	Bra013523	-	-	-	-	-
A01	6114693	F	1198	0	utr5	Bra013523	-	-	Tandem	Bra013523	-	-	-	-	-
A01	6126052	R	305	0.33	exon	Bra013525	-	-	Two	Bra013525	LF	Bra038775	MF1	-	-
A01	6126089	R	305	0	exon	Bra013525	-	-	Two	Bra013525	LF	Bra038775	MF1	-	-
A01	6126193	R	71	0	exon	Bra013525	-	-	Two	Bra013525	LF	Bra038775	MF1	-	-
A01	6126223	R	71	0	exon	Bra013525	-	-	Two	Bra013525	LF	Bra038775	MF1	-	-
A01	6126247	R	235	0.43	exon	Bra013525	-	-	Two	Bra013525	LF	Bra038775	MF1	-	-
A01	6126250	R	233	0	exon	Bra013525	-	-	Two	Bra013525	LF	Bra038775	MF1	-	-
A01	6126261	R	235	0.43	exon	Bra013525	-	-	Two	Bra013525	LF	Bra038775	MF1	-	-
A01	6126272	R	235	0	exon	Bra013525	-	-	Two	Bra013525	LF	Bra038775	MF1	-	-
A01	6126281	R	235	0	exon	Bra013525	-	-	Two	Bra013525	LF	Bra038775	MF1	-	-
A01	6174638	R	12	0	exon	Bra013534	-	-	Three	Bra013534	LF	Bra038771	MF1	Bra020895	MF2
A01	6174750	R	12	0	intron	Bra013534	-	-	Three	Bra013534	LF	Bra038771	MF1	Bra020895	MF2
A01	6174808	R	12	0	exon	Bra013534	-	-	Three	Bra013534	LF	Bra038771	MF1	Bra020895	MF2
A01	6203808	R	17	100	-	-	utr5	TE021110	-	-	-	-	-	-	-
A01	6203831	F	19	47.37	-	-	utr5	TE021110	-	-	-	-	-	-	-
A01	6203998	F	19	94.74	-	-	utr5	TE021110	-	-	-	-	-	-	-
A01	6204000	R	17	64.71	-	-	utr5	TE021110	-	-	-	-	-	-	-
A01	6204032	F	19	78.95	-	-	utr5	TE021110	-	-	-	-	-	-	-
A01	6204034	R	17	88.24	-	-	utr5	TE021110	-	-	-	-	-	-	-
A01	6204041	F	19	78.95	-	-	utr5	TE021110	-	-	-	-	-	-	-
A01	6204043	R	17	70.59	-	-	utr5	TE021110	-	-	-	-	-	-	-
A01	6206530	R	33	96.97	-	-	-	-	-	-	-	-	-	-	-
A01	6206546	R	33	72.73	-	-	-	-	-	-	-	-	-	-	-
A01	6206553	R	33	45.45	-	-	-	-	-	-	-	-	-	-	-
A01	6206559	R	33	96.97	-	-	-	-	-	-	-	-	-	-	-
A01	6206564	R	33	75.76	-	-	-	-	-	-	-	-	-	-	-
A01	6206619	R	33	100	-	-	-	-	-	-	-	-	-	-	-
A01	6206624	R	33	90.91	-	-	-	-	-	-	-	-	-	-	-
A01	6206637	R	33	100	-	-	-	-	-	-	-	-	-	-	-
A01	6208315	R	15	100	utr5	Bra013542	-	-	-	-	-	-	-	-	-
A01	6208323	R	15	40	utr5	Bra013542	-	-	-	-	-	-	-	-	-
A01	6208338	R	15	40	utr5	Bra013542	-	-	-	-	-	-	-	-	-
A01	6208341	R	15	20	utr5	Bra013542	-	-	-	-	-	-	-	-	-
A01	6208344	R	14	21.43	utr5	Bra013542	-	-	-	-	-	-	-	-	-
A01	6208359	R	15	46.67	utr5	Bra013542	-	-	-	-	-	-	-	-	-
A01	6208452	R	15	60	utr5	Bra013542	-	-	-	-	-	-	-	-	-
A01	6208458	R	15	80	utr5	Bra013542	-	-	-	-	-	-	-	-	-
A01	6208958	F	13	7.69	promoter	Bra013542	-	-	-	-	-	-	-	-	-
A01	6208960	R	71	22.54	promoter	Bra013542	-	-	-	-	-	-	-	-	-
A01	6208980	F	13	53.85	exon	Bra013542	-	-	-	-	-	-	-	-	-
A01	6208982	R	71	54.93	exon	Bra013542	-	-	-	-	-	-	-	-	-
A01	6209010	F	13	53.85	exon	Bra013542	-	-	-	-	-	-	-	-	-
A01	6209012	R	71	22.54	exon	Bra013542	-	-	-	-	-	-	-	-	-
A01	6255743	F	20	0	-	-	-	-	-	-	-	-	-	-	-
A01	6255782	F	20	0	-	-	-	-	-	-	-	-	-	-	-
A01	6283081	F	50	0	utr3	Bra013550	utr5	TE021189	Three	Bra013550	LF	Bra038761	MF1	Bra020873-TA	MF2
A01	6302979	F	141	65.96	-	-	Transposon	TE021200	-	-	-	-	-	-	-
A01	6302987	F	141	75.89	-	-	Transposon	TE021200	-	-	-	-	-	-	-
A01	6303012	F	141	51.77	-	-	Transposon	TE021200	-	-	-	-	-	-	-
A01	6303048	F	141	94.33	-	-	Transposon	TE021200	-	-	-	-	-	-	-
A01	6303068	F	141	88.65	-	-	Transposon	TE021200	-	-	-	-	-	-	-
A01	6303091	F	141	43.97	-	-	utr3	TE021200	-	-	-	-	-	-	-
A01	6309230	F	308	0	-	-	utr5	TE021212	-	-	-	-	-	-	-
A01	6309239	F	308	0	-	-	utr5	TE021212	-	-	-	-	-	-	-
A01	6309276	F	308	0.65	-	-	utr5	TE021212	-	-	-	-	-	-	-
A01	6309299	F	308	0	-	-	utr5	TE021212	-	-	-	-	-	-	-
A01	6309353	F	308	0	-	-	utr5	TE021212	-	-	-	-	-	-	-
A01	6309396	F	308	6.49	-	-	utr5	TE021212	-	-	-	-	-	-	-
A01	6309404	F	308	4.22	-	-	utr5	TE021212	-	-	-	-	-	-	-
A01	6315067	R	13	0	utr5	Bra013555	-	-	Single	Bra013555	LF	-	-	-	-
A01	6315157	R	13	0	utr5	Bra013555	-	-	Single	Bra013555	LF	-	-	-	-
A01	6337001	F	33	0	exon	Bra013557	-	-	Two	Bra013557	LF	Bra038756-TA	MF1	-	-
A01	6337264	F	33	3.03	exon	Bra013557	-	-	Two	Bra013557	LF	Bra038756-TA	MF1	-	-
A01	6359508	F	28	7.14	intron	Bra013563	-	-	Two	Bra013563	LF	Bra020870	MF2	-	-
A01	6359629	F	28	0	intron	Bra013563	-	-	Two	Bra013563	LF	Bra020870	MF2	-	-
A01	6359645	F	28	0	intron	Bra013563	-	-	Two	Bra013563	LF	Bra020870	MF2	-	-
A01	6370494	R	38	0	exon	Bra013566	-	-	Two	Bra013566	LF	Bra020865	MF2	-	-
A01	6370572	R	38	0	promoter	Bra013566	-	-	Two	Bra013566	LF	Bra020865	MF2	-	-
A01	6370579	R	38	0	promoter	Bra013566	-	-	Two	Bra013566	LF	Bra020865	MF2	-	-
A01	6379040	R	10	0	exon	Bra013569	utr5	TE021273	Three	Bra013569	LF	Bra038750	MF1	Bra020864	MF2
A01	6379043	R	10	0	exon	Bra013569	utr5	TE021273	Three	Bra013569	LF	Bra038750	MF1	Bra020864	MF2
A01	6379066	R	10	0	exon	Bra013569	utr5	TE021273	Three	Bra013569	LF	Bra038750	MF1	Bra020864	MF2
A01	6379099	R	10	0	exon	Bra013569	utr5	TE021273	Three	Bra013569	LF	Bra038750	MF1	Bra020864	MF2
A01	6379109	R	10	0	exon	Bra013569	utr5	TE021273	Three	Bra013569	LF	Bra038750	MF1	Bra020864	MF2
A01	6379343	R	10	0	exon	Bra013569	utr5	TE021273	Three	Bra013569	LF	Bra038750	MF1	Bra020864	MF2
A01	6434227	R	1367	0	utr5	Bra013578	utr5	TE021356	Two	Bra013578	LF	Bra019407	MF1	-	-
A01	6434260	R	1343	0.07	promoter	Bra013578	utr5	TE021356	Two	Bra013578	LF	Bra019407	MF1	-	-
A01	6434412	R	1368	0	promoter	Bra013578	utr5	TE021356	Two	Bra013578	LF	Bra019407	MF1	-	-
A01	6434418	R	1368	0	promoter	Bra013578	utr5	TE021356	Two	Bra013578	LF	Bra019407	MF1	-	-
A01	6449521	R	32	81.25	-	-	-	-	-	-	-	-	-	-	-
A01	6449534	R	32	100	-	-	-	-	-	-	-	-	-	-	-
A01	6449544	R	32	93.75	-	-	-	-	-	-	-	-	-	-	-
A01	6449649	R	32	100	-	-	-	-	-	-	-	-	-	-	-
A01	6449653	R	32	87.5	-	-	-	-	-	-	-	-	-	-	-
A01	6449657	R	32	81.25	-	-	-	-	-	-	-	-	-	-	-
A01	6449665	R	32	43.75	-	-	-	-	-	-	-	-	-	-	-
A01	6449693	R	32	71.88	-	-	-	-	-	-	-	-	-	-	-
A01	6509283	R	81	0	-	-	utr3	TE021443	-	-	-	-	-	-	-
A01	6509351	R	81	0	-	-	utr3	TE021443	-	-	-	-	-	-	-
A01	6509360	R	81	0	-	-	utr3	TE021443	-	-	-	-	-	-	-
A01	6532891	F	17	0	intron	Bra013592	-	-	Three	Bra013592	LF	Bra019395	MF1	Bra020856	MF2
A01	6538936	R	11	0	utr3	Bra013594	-	-	Single	Bra013594	LF	-	-	-	-
A01	6539081	R	11	0	utr3	Bra013594	-	-	Single	Bra013594	LF	-	-	-	-
A01	6539101	R	11	9.09	utr3	Bra013594	-	-	Single	Bra013594	LF	-	-	-	-
A01	6567868	R	22	4.55	exon	Bra013600	Transposon	TE021518	Single	Bra013600	LF	-	-	-	-
A01	6567887	R	22	18.18	exon	Bra013600	Transposon	TE021518	Single	Bra013600	LF	-	-	-	-
A01	6567890	R	22	9.09	exon	Bra013600	Transposon	TE021518	Single	Bra013600	LF	-	-	-	-
A01	6567908	R	22	18.18	exon	Bra013600	Transposon	TE021518	Single	Bra013600	LF	-	-	-	-
A01	6568152	R	136	5.88	exon	Bra013600	utr3	TE021518	Single	Bra013600	LF	-	-	-	-
A01	6568186	R	136	1.47	exon	Bra013600	utr3	TE021518	Single	Bra013600	LF	-	-	-	-
A01	6568272	R	175	1.14	promoter	Bra013600	utr3	TE021518	Single	Bra013600	LF	-	-	-	-
A01	6568324	R	172	0.58	promoter	Bra013600	utr3	TE021518	Single	Bra013600	LF	-	-	-	-
A01	6609787	F	12	0	exon	Bra013607	-	-	Two	Bra013607	LF	Bra019387	MF1	-	-
A01	6609805	F	12	0	exon	Bra013607	-	-	Two	Bra013607	LF	Bra019387	MF1	-	-
A01	6609808	F	12	0	exon	Bra013607	-	-	Two	Bra013607	LF	Bra019387	MF1	-	-
A01	6609821	F	12	0	exon	Bra013607	-	-	Two	Bra013607	LF	Bra019387	MF1	-	-
A01	6609830	F	12	0	exon	Bra013607	-	-	Two	Bra013607	LF	Bra019387	MF1	-	-
A01	6609946	F	12	0	promoter	Bra013607	-	-	Two	Bra013607	LF	Bra019387	MF1	-	-
A01	6609959	F	12	0	promoter	Bra013607	-	-	Two	Bra013607	LF	Bra019387	MF1	-	-
A01	6609987	F	12	0	promoter	Bra013607	-	-	Two	Bra013607	LF	Bra019387	MF1	-	-
A01	6621983	F	15	0	utr5	Bra013609	utr5	TE021577	-	-	-	-	-	-	-
A01	6622005	F	15	0	promoter	Bra013609	utr5	TE021577	-	-	-	-	-	-	-
A01	6622011	F	15	0	promoter	Bra013609	utr5	TE021577	-	-	-	-	-	-	-
A01	6622027	F	15	0	promoter	Bra013609	utr5	TE021577	-	-	-	-	-	-	-
A01	6622337	R	17	0	intron	Bra013609	utr5	TE021577	-	-	-	-	-	-	-
A01	6622439	R	20	0	intron	Bra013609	utr5	TE021577	-	-	-	-	-	-	-
A01	6638013	R	11	0	exon	Bra013614	-	-	Three	Bra013614	LF	Bra019378	MF1	Bra020851	MF2
A01	6638026	R	11	0	exon	Bra013614	-	-	Three	Bra013614	LF	Bra019378	MF1	Bra020851	MF2
A01	6638057	R	10	0	exon	Bra013614	-	-	Three	Bra013614	LF	Bra019378	MF1	Bra020851	MF2
A01	6638076	R	10	0	exon	Bra013614	-	-	Three	Bra013614	LF	Bra019378	MF1	Bra020851	MF2
A01	6638083	R	10	0	exon	Bra013614	-	-	Three	Bra013614	LF	Bra019378	MF1	Bra020851	MF2
A01	6638237	R	11	0	exon	Bra013614	-	-	Three	Bra013614	LF	Bra019378	MF1	Bra020851	MF2
A01	6638251	R	11	0	exon	Bra013614	-	-	Three	Bra013614	LF	Bra019378	MF1	Bra020851	MF2
A01	6638266	R	11	0	exon	Bra013614	-	-	Three	Bra013614	LF	Bra019378	MF1	Bra020851	MF2
A01	6671393	F	31	80.65	-	-	-	-	-	-	-	-	-	-	-
A01	6671395	R	13	84.62	-	-	-	-	-	-	-	-	-	-	-
A01	6671421	F	31	61.29	-	-	-	-	-	-	-	-	-	-	-
A01	6671423	R	13	76.92	-	-	-	-	-	-	-	-	-	-	-
A01	6671431	R	13	92.31	-	-	-	-	-	-	-	-	-	-	-
A01	6671445	F	31	32.26	-	-	-	-	-	-	-	-	-	-	-
A01	6671447	R	13	46.15	-	-	-	-	-	-	-	-	-	-	-
A01	6671599	F	30	23.33	-	-	-	-	-	-	-	-	-	-	-
A01	6671631	F	31	61.29	utr5	Bra013622	-	-	Two	Bra013622	LF	Bra020845	MF2	-	-
A01	6671633	R	13	69.23	utr5	Bra013622	-	-	Two	Bra013622	LF	Bra020845	MF2	-	-
A01	6671654	F	31	90.32	utr5	Bra013622	-	-	Two	Bra013622	LF	Bra020845	MF2	-	-
A01	6671656	R	13	69.23	utr5	Bra013622	-	-	Two	Bra013622	LF	Bra020845	MF2	-	-
A01	6671664	F	31	45.16	utr5	Bra013622	-	-	Two	Bra013622	LF	Bra020845	MF2	-	-
A01	6671666	R	13	53.85	utr5	Bra013622	-	-	Two	Bra013622	LF	Bra020845	MF2	-	-
A01	6671669	F	31	74.19	utr5	Bra013622	-	-	Two	Bra013622	LF	Bra020845	MF2	-	-
A01	6671671	R	13	69.23	utr5	Bra013622	-	-	Two	Bra013622	LF	Bra020845	MF2	-	-
A01	6674392	F	38	92.11	-	-	-	-	-	-	-	-	-	-	-
A01	6674404	F	38	73.68	-	-	-	-	-	-	-	-	-	-	-
A01	6674409	F	38	52.63	-	-	-	-	-	-	-	-	-	-	-
A01	6674422	F	38	76.32	-	-	-	-	-	-	-	-	-	-	-
A01	6674445	F	38	23.68	-	-	-	-	-	-	-	-	-	-	-
A01	6674712	F	38	97.37	-	-	-	-	-	-	-	-	-	-	-
A01	6745479	R	117	0	intron	Bra013631	-	-	Single	Bra013631	LF	-	-	-	-
A01	6745537	R	117	0	intron	Bra013631	-	-	Single	Bra013631	LF	-	-	-	-
A01	6770138	F	17	58.82	promoter	Bra013635	utr5	TE021732	Two	Bra013635	LF	Bra020834	MF2	-	-
A01	6770172	F	17	100	promoter	Bra013635	utr5	TE021732	Two	Bra013635	LF	Bra020834	MF2	-	-
A01	6770197	F	17	76.47	promoter	Bra013635	utr5	TE021732	Two	Bra013635	LF	Bra020834	MF2	-	-
A01	6770340	F	17	76.47	intron	Bra013635	Transposon	TE021732	Two	Bra013635	LF	Bra020834	MF2	-	-
A01	6770356	F	17	35.29	intron	Bra013635	Transposon	TE021732	Two	Bra013635	LF	Bra020834	MF2	-	-
A01	6770365	F	17	29.41	intron	Bra013635	Transposon	TE021732	Two	Bra013635	LF	Bra020834	MF2	-	-
A01	6770368	F	17	100	intron	Bra013635	Transposon	TE021732	Two	Bra013635	LF	Bra020834	MF2	-	-
A01	6770377	F	17	41.18	exon	Bra013635	Transposon	TE021732	Two	Bra013635	LF	Bra020834	MF2	-	-
A01	6770388	F	17	94.12	exon	Bra013635	Transposon	TE021732	Two	Bra013635	LF	Bra020834	MF2	-	-
A01	6770394	F	17	100	exon	Bra013635	Transposon	TE021732	Two	Bra013635	LF	Bra020834	MF2	-	-
A01	6770405	F	17	41.18	exon	Bra013635	Transposon	TE021732	Two	Bra013635	LF	Bra020834	MF2	-	-
A01	6778441	F	114	0	utr5	Bra013637	utr3	TE021741	Single	Bra013637	LF	-	-	-	-
A01	6778453	F	114	0	utr5	Bra013637	utr3	TE021741	Single	Bra013637	LF	-	-	-	-
A01	6778593	F	114	0	promoter	Bra013637	utr3	TE021741	Single	Bra013637	LF	-	-	-	-
A01	6778640	F	112	0	promoter	Bra013637	utr3	TE021741	Single	Bra013637	LF	-	-	-	-
A01	6784005	R	11	0	exon	Bra013639	utr3	TE021752	-	-	-	-	-	-	-
A01	6784008	R	11	0	exon	Bra013639	utr3	TE021752	-	-	-	-	-	-	-
A01	6784112	R	12	0	exon	Bra013639	utr3	TE021752	-	-	-	-	-	-	-
A01	6784115	R	12	0	exon	Bra013639	utr3	TE021752	-	-	-	-	-	-	-
A01	6784158	R	12	0	exon	Bra013639	Transposon	TE021752	-	-	-	-	-	-	-
A01	6862547	F	30	0	utr5	Bra013649	utr5	TE021833	Two	Bra013649	LF	Bra019355	MF1	-	-
A01	6862549	F	36	0	utr5	Bra013649	utr5	TE021833	Two	Bra013649	LF	Bra019355	MF1	-	-
A01	6862670	F	18	0	promoter	Bra013649	utr5	TE021833	Two	Bra013649	LF	Bra019355	MF1	-	-
A01	6862671	F	44	0	promoter	Bra013649	utr5	TE021833	Two	Bra013649	LF	Bra019355	MF1	-	-
A01	6862674	F	18	0	promoter	Bra013649	utr5	TE021833	Two	Bra013649	LF	Bra019355	MF1	-	-
A01	6862675	F	44	2.27	promoter	Bra013649	utr5	TE021833	Two	Bra013649	LF	Bra019355	MF1	-	-
A01	6862712	F	18	0	promoter	Bra013649	utr5	TE021833	Two	Bra013649	LF	Bra019355	MF1	-	-
A01	6862713	F	44	0	promoter	Bra013649	utr5	TE021833	Two	Bra013649	LF	Bra019355	MF1	-	-
A01	6867727	F	34	0	intron	Bra013650	-	-	Single	Bra013650	LF	-	-	-	-
A01	6867744	F	34	2.94	intron	Bra013650	-	-	Single	Bra013650	LF	-	-	-	-
[truncated: 71,230 more rows]

## Sheet: CHH
Chr.	Position	Strand	Coverage	Methylation_level	Gene_components	Gene_ID	TE_component	TE_ID	No._Copies	Sub_genome1	Gene_ID1	Sub_genome2	Gene_ID2	Sub_genome3	Gene_ID3
A01	4891	F	36	0	-	-	-	-	-	-	-	-	-	-	-
A01	4892	F	36	2.78	-	-	-	-	-	-	-	-	-	-	-
A01	4902	F	36	2.78	-	-	-	-	-	-	-	-	-	-	-
A01	4908	F	36	0	-	-	-	-	-	-	-	-	-	-	-
A01	4910	F	36	11.11	-	-	-	-	-	-	-	-	-	-	-
A01	4917	F	36	0	-	-	-	-	-	-	-	-	-	-	-
A01	4918	F	36	38.89	-	-	-	-	-	-	-	-	-	-	-
A01	4922	F	35	0	-	-	-	-	-	-	-	-	-	-	-
A01	4925	F	36	0	-	-	-	-	-	-	-	-	-	-	-
A01	4926	F	36	0	-	-	-	-	-	-	-	-	-	-	-
A01	4927	F	36	0	-	-	-	-	-	-	-	-	-	-	-
A01	4928	F	35	2.86	-	-	-	-	-	-	-	-	-	-	-
A01	4930	F	35	0	-	-	-	-	-	-	-	-	-	-	-
A01	4943	F	35	20	-	-	-	-	-	-	-	-	-	-	-
A01	5102	F	36	5.56	-	-	-	-	-	-	-	-	-	-	-
A01	5111	F	36	8.33	-	-	-	-	-	-	-	-	-	-	-
A01	5124	F	36	2.78	-	-	-	-	-	-	-	-	-	-	-
A01	5125	F	36	0	-	-	-	-	-	-	-	-	-	-	-
A01	5149	F	36	0	-	-	-	-	-	-	-	-	-	-	-
A01	5159	F	36	0	-	-	-	-	-	-	-	-	-	-	-
A01	5293	F	245	1.22	-	-	-	-	-	-	-	-	-	-	-
A01	5336	F	246	0.41	-	-	-	-	-	-	-	-	-	-	-
A01	5337	F	246	0.81	-	-	-	-	-	-	-	-	-	-	-
A01	5346	F	246	2.44	-	-	-	-	-	-	-	-	-	-	-
A01	5579	F	246	0.41	-	-	-	-	-	-	-	-	-	-	-
A01	5586	F	246	2.44	-	-	-	-	-	-	-	-	-	-	-
A01	5609	F	245	9.39	-	-	-	-	-	-	-	-	-	-	-
A01	5615	F	246	0	-	-	-	-	-	-	-	-	-	-	-
A01	5616	F	246	4.07	-	-	-	-	-	-	-	-	-	-	-
A01	6043	R	383	11.49	-	-	-	-	-	-	-	-	-	-	-
A01	6047	R	383	10.18	-	-	-	-	-	-	-	-	-	-	-
A01	6051	R	383	0.52	-	-	-	-	-	-	-	-	-	-	-
A01	6069	R	383	5.74	-	-	-	-	-	-	-	-	-	-	-
A01	6072	R	383	8.88	-	-	-	-	-	-	-	-	-	-	-
A01	6087	R	383	6.01	-	-	-	-	-	-	-	-	-	-	-
A01	6100	R	383	6.01	-	-	-	-	-	-	-	-	-	-	-
A01	6244	R	382	2.09	-	-	-	-	-	-	-	-	-	-	-
A01	6250	R	383	3.13	-	-	-	-	-	-	-	-	-	-	-
A01	6253	R	383	6.79	-	-	-	-	-	-	-	-	-	-	-
A01	6256	R	383	17.49	-	-	-	-	-	-	-	-	-	-	-
A01	6280	R	382	3.66	-	-	-	-	-	-	-	-	-	-	-
A01	6287	R	383	2.87	-	-	-	-	-	-	-	-	-	-	-
A01	6293	R	383	28.46	-	-	-	-	-	-	-	-	-	-	-
A01	6299	R	383	11.75	-	-	-	-	-	-	-	-	-	-	-
A01	6301	R	382	2.62	-	-	-	-	-	-	-	-	-	-	-
A01	6302	R	383	0.26	-	-	-	-	-	-	-	-	-	-	-
A01	18424	F	24	0	utr3	Bra011900	utr5	TE008374	Two	Bra011900	LF	Bra033554	MF1	-	-
A01	18428	F	24	0	utr3	Bra011900	utr5	TE008374	Two	Bra011900	LF	Bra033554	MF1	-	-
A01	18429	F	24	0	utr3	Bra011900	utr5	TE008374	Two	Bra011900	LF	Bra033554	MF1	-	-
A01	18431	F	24	4.17	utr3	Bra011900	utr5	TE008374	Two	Bra011900	LF	Bra033554	MF1	-	-
A01	18444	F	24	0	utr3	Bra011900	utr5	TE008374	Two	Bra011900	LF	Bra033554	MF1	-	-
A01	18449	F	24	0	utr3	Bra011900	utr5	TE008374	Two	Bra011900	LF	Bra033554	MF1	-	-
A01	18451	F	24	8.33	utr3	Bra011900	utr5	TE008374	Two	Bra011900	LF	Bra033554	MF1	-	-
A01	18460	F	24	0	utr3	Bra011900	utr5	TE008374	Two	Bra011900	LF	Bra033554	MF1	-	-
A01	18462	F	24	0	utr3	Bra011900	utr5	TE008374	Two	Bra011900	LF	Bra033554	MF1	-	-
A01	18469	F	24	0	utr3	Bra011900	utr5	TE008374	Two	Bra011900	LF	Bra033554	MF1	-	-
A01	18478	F	24	0	utr3	Bra011900	utr5	TE008374	Two	Bra011900	LF	Bra033554	MF1	-	-
A01	18496	F	24	4.17	utr3	Bra011900	utr5	TE008374	Two	Bra011900	LF	Bra033554	MF1	-	-
A01	18497	F	24	4.17	utr3	Bra011900	utr5	TE008374	Two	Bra011900	LF	Bra033554	MF1	-	-
A01	18583	F	24	0	utr3	Bra011899	utr5	TE008374	Two	Bra011899	LF	Bra033563	MF1	-	-
A01	18585	F	24	0	utr3	Bra011899	utr5	TE008374	Two	Bra011899	LF	Bra033563	MF1	-	-
A01	18599	F	24	0	utr3	Bra011899	utr5	TE008374	Two	Bra011899	LF	Bra033563	MF1	-	-
A01	18608	F	24	4.17	utr3	Bra011899	utr5	TE008374	Two	Bra011899	LF	Bra033563	MF1	-	-
A01	18617	F	24	0	utr3	Bra011899	utr5	TE008374	Two	Bra011899	LF	Bra033563	MF1	-	-
A01	18618	F	24	0	utr3	Bra011899	utr5	TE008374	Two	Bra011899	LF	Bra033563	MF1	-	-
A01	18628	F	24	0	utr3	Bra011899	utr5	TE008374	Two	Bra011899	LF	Bra033563	MF1	-	-
A01	18632	F	24	16.67	utr3	Bra011899	utr5	TE008374	Two	Bra011899	LF	Bra033563	MF1	-	-
A01	58781	R	119	0.84	-	-	-	-	-	-	-	-	-	-	-
A01	58787	R	119	0.84	-	-	-	-	-	-	-	-	-	-	-
A01	58789	R	119	0.84	-	-	-	-	-	-	-	-	-	-	-
A01	58790	R	119	0.84	-	-	-	-	-	-	-	-	-	-	-
A01	58800	R	119	0.84	-	-	-	-	-	-	-	-	-	-	-
A01	58805	R	119	0.84	-	-	-	-	-	-	-	-	-	-	-
A01	58817	R	119	0.84	-	-	-	-	-	-	-	-	-	-	-
A01	58825	R	119	0.84	-	-	-	-	-	-	-	-	-	-	-
A01	58839	R	119	0.84	-	-	-	-	-	-	-	-	-	-	-
A01	58840	R	119	1.68	-	-	-	-	-	-	-	-	-	-	-
A01	58842	R	119	0.84	-	-	-	-	-	-	-	-	-	-	-
A01	58870	R	116	0.86	-	-	-	-	-	-	-	-	-	-	-
A01	58873	R	116	0.86	-	-	-	-	-	-	-	-	-	-	-
A01	58884	R	116	1.72	-	-	-	-	-	-	-	-	-	-	-
A01	58887	R	116	0.86	-	-	-	-	-	-	-	-	-	-	-
A01	58898	R	116	0.86	-	-	-	-	-	-	-	-	-	-	-
A01	58902	R	116	0.86	-	-	-	-	-	-	-	-	-	-	-
A01	58915	R	115	0.87	-	-	-	-	-	-	-	-	-	-	-
A01	58924	R	115	0.87	-	-	-	-	-	-	-	-	-	-	-
A01	59063	R	89	1.12	-	-	-	-	-	-	-	-	-	-	-
A01	59064	R	89	0	-	-	-	-	-	-	-	-	-	-	-
A01	59079	R	89	0	-	-	-	-	-	-	-	-	-	-	-
A01	59086	R	89	0	-	-	-	-	-	-	-	-	-	-	-
A01	59093	R	89	1.12	-	-	-	-	-	-	-	-	-	-	-
A01	59135	R	89	0	-	-	-	-	-	-	-	-	-	-	-
A01	59149	R	89	0	-	-	-	-	-	-	-	-	-	-	-
A01	59155	R	89	0	-	-	-	-	-	-	-	-	-	-	-
A01	59160	R	89	0	-	-	-	-	-	-	-	-	-	-	-
A01	59179	R	89	0	-	-	-	-	-	-	-	-	-	-	-
A01	59181	R	89	0	-	-	-	-	-	-	-	-	-	-	-
A01	67268	R	75	0	utr3	Bra011889	utr3	TE008327	Two	Bra011889	LF	Bra033581	MF1	-	-
A01	67273	R	75	1.33	utr3	Bra011889	utr3	TE008327	Two	Bra011889	LF	Bra033581	MF1	-	-
A01	67276	R	75	4	utr3	Bra011889	utr3	TE008327	Two	Bra011889	LF	Bra033581	MF1	-	-
A01	67282	R	75	1.33	utr3	Bra011889	utr3	TE008327	Two	Bra011889	LF	Bra033581	MF1	-	-
A01	67287	R	75	1.33	utr3	Bra011889	utr3	TE008327	Two	Bra011889	LF	Bra033581	MF1	-	-
A01	67299	R	74	0	utr3	Bra011889	utr3	TE008327	Two	Bra011889	LF	Bra033581	MF1	-	-
A01	67307	R	75	2.67	utr3	Bra011889	utr3	TE008327	Two	Bra011889	LF	Bra033581	MF1	-	-
A01	67311	R	75	1.33	utr3	Bra011889	utr3	TE008327	Two	Bra011889	LF	Bra033581	MF1	-	-
A01	67508	R	72	0	-	-	utr3	TE008327	-	-	-	-	-	-	-
A01	67521	R	73	0	-	-	utr3	TE008327	-	-	-	-	-	-	-
A01	67528	R	73	0	-	-	utr3	TE008327	-	-	-	-	-	-	-
A01	67537	R	73	0	-	-	utr3	TE008327	-	-	-	-	-	-	-
A01	67541	R	73	0	-	-	utr3	TE008327	-	-	-	-	-	-	-
A01	69897	R	18	0	-	-	utr3	TE008323	-	-	-	-	-	-	-
A01	69933	R	18	0	-	-	utr3	TE008323	-	-	-	-	-	-	-
A01	69934	R	18	0	-	-	utr3	TE008323	-	-	-	-	-	-	-
A01	69937	R	17	17.65	-	-	utr3	TE008323	-	-	-	-	-	-	-
A01	69942	R	17	0	-	-	utr3	TE008323	-	-	-	-	-	-	-
A01	69952	R	18	0	-	-	utr3	TE008323	-	-	-	-	-	-	-
A01	108323	F	10	0	utr3	Bra011879	utr5	TE008293	Two	Bra011879	LF	Bra010713	MF2	-	-
A01	108326	F	10	0	utr3	Bra011879	utr5	TE008293	Two	Bra011879	LF	Bra010713	MF2	-	-
A01	108350	F	10	0	utr3	Bra011879	utr5	TE008293	Two	Bra011879	LF	Bra010713	MF2	-	-
A01	108351	F	10	0	utr3	Bra011879	utr5	TE008293	Two	Bra011879	LF	Bra010713	MF2	-	-
A01	108352	F	10	0	utr3	Bra011879	utr5	TE008293	Two	Bra011879	LF	Bra010713	MF2	-	-
A01	108353	F	10	0	utr3	Bra011879	utr5	TE008293	Two	Bra011879	LF	Bra010713	MF2	-	-
A01	108354	F	10	0	utr3	Bra011879	utr5	TE008293	Two	Bra011879	LF	Bra010713	MF2	-	-
A01	108357	F	10	0	utr3	Bra011879	utr5	TE008293	Two	Bra011879	LF	Bra010713	MF2	-	-
A01	108360	F	10	0	utr3	Bra011879	utr5	TE008293	Two	Bra011879	LF	Bra010713	MF2	-	-
A01	108361	F	10	0	utr3	Bra011879	utr5	TE008293	Two	Bra011879	LF	Bra010713	MF2	-	-
A01	108373	F	10	0	utr3	Bra011879	utr5	TE008293	Two	Bra011879	LF	Bra010713	MF2	-	-
A01	108604	F	10	0	exon	Bra011879	utr5	TE008293	Two	Bra011879	LF	Bra010713	MF2	-	-
A01	108610	F	10	0	exon	Bra011879	utr5	TE008293	Two	Bra011879	LF	Bra010713	MF2	-	-
A01	108619	F	10	0	exon	Bra011879	utr5	TE008293	Two	Bra011879	LF	Bra010713	MF2	-	-
A01	108623	F	10	0	exon	Bra011879	utr5	TE008293	Two	Bra011879	LF	Bra010713	MF2	-	-
A01	108638	F	10	0	exon	Bra011879	utr5	TE008293	Two	Bra011879	LF	Bra010713	MF2	-	-
A01	108639	F	10	0	exon	Bra011879	utr5	TE008293	Two	Bra011879	LF	Bra010713	MF2	-	-
A01	108641	F	10	0	exon	Bra011879	utr5	TE008293	Two	Bra011879	LF	Bra010713	MF2	-	-
A01	108645	F	10	0	exon	Bra011879	utr5	TE008293	Two	Bra011879	LF	Bra010713	MF2	-	-
A01	108646	F	10	0	exon	Bra011879	utr5	TE008293	Two	Bra011879	LF	Bra010713	MF2	-	-
A01	108647	F	10	0	exon	Bra011879	utr5	TE008293	Two	Bra011879	LF	Bra010713	MF2	-	-
A01	108661	F	10	0	exon	Bra011879	utr5	TE008293	Two	Bra011879	LF	Bra010713	MF2	-	-
A01	199228	R	32	0	intron	Bra011860	-	-	Single	Bra011860	LF	-	-	-	-
A01	199234	R	32	0	intron	Bra011860	-	-	Single	Bra011860	LF	-	-	-	-
A01	199239	R	32	0	intron	Bra011860	-	-	Single	Bra011860	LF	-	-	-	-
A01	199243	R	32	0	intron	Bra011860	-	-	Single	Bra011860	LF	-	-	-	-
A01	199260	R	32	0	intron	Bra011860	-	-	Single	Bra011860	LF	-	-	-	-
A01	199283	R	32	0	intron	Bra011860	-	-	Single	Bra011860	LF	-	-	-	-
A01	199289	R	32	0	intron	Bra011860	-	-	Single	Bra011860	LF	-	-	-	-
A01	199315	R	32	0	intron	Bra011860	-	-	Single	Bra011860	LF	-	-	-	-
A01	199316	R	32	0	intron	Bra011860	-	-	Single	Bra011860	LF	-	-	-	-
A01	199319	R	32	0	intron	Bra011860	-	-	Single	Bra011860	LF	-	-	-	-
A01	199320	R	32	0	intron	Bra011860	-	-	Single	Bra011860	LF	-	-	-	-
A01	199323	R	32	0	intron	Bra011860	-	-	Single	Bra011860	LF	-	-	-	-
A01	199333	R	32	0	intron	Bra011860	-	-	Single	Bra011860	LF	-	-	-	-
A01	199344	R	32	0	intron	Bra011860	-	-	Single	Bra011860	LF	-	-	-	-
A01	212381	F	129	0	intron	Bra011858	-	-	Single	Bra011858	LF	-	-	-	-
A01	212405	F	129	0	intron	Bra011858	-	-	Single	Bra011858	LF	-	-	-	-
A01	212407	F	129	0	intron	Bra011858	-	-	Single	Bra011858	LF	-	-	-	-
A01	212412	F	129	0	intron	Bra011858	-	-	Single	Bra011858	LF	-	-	-	-
A01	212415	F	129	0	intron	Bra011858	-	-	Single	Bra011858	LF	-	-	-	-
A01	212416	F	129	0	intron	Bra011858	-	-	Single	Bra011858	LF	-	-	-	-
A01	212473	F	128	0	intron	Bra011858	-	-	Single	Bra011858	LF	-	-	-	-
A01	212474	F	129	0	exon	Bra011858	-	-	Single	Bra011858	LF	-	-	-	-
A01	212476	F	129	0	exon	Bra011858	-	-	Single	Bra011858	LF	-	-	-	-
A01	212479	F	129	0.78	exon	Bra011858	-	-	Single	Bra011858	LF	-	-	-	-
A01	212488	F	129	0	exon	Bra011858	-	-	Single	Bra011858	LF	-	-	-	-
A01	212495	F	129	0	exon	Bra011858	-	-	Single	Bra011858	LF	-	-	-	-
A01	212501	F	129	0	exon	Bra011858	-	-	Single	Bra011858	LF	-	-	-	-
A01	212513	F	129	0	exon	Bra011858	-	-	Single	Bra011858	LF	-	-	-	-
A01	260194	R	25	40	-	-	Transposon	TE008192	-	-	-	-	-	-	-
A01	260201	R	25	72	-	-	Transposon	TE008192	-	-	-	-	-	-	-
A01	260209	R	25	48	-	-	Transposon	TE008192	-	-	-	-	-	-	-
A01	260222	R	26	69.23	-	-	Transposon	TE008192	-	-	-	-	-	-	-
A01	260223	R	26	0	-	-	Transposon	TE008192	-	-	-	-	-	-	-
A01	260232	R	25	4	-	-	Transposon	TE008192	-	-	-	-	-	-	-
A01	260233	R	26	0	-	-	Transposon	TE008192	-	-	-	-	-	-	-
A01	260234	R	26	0	-	-	Transposon	TE008192	-	-	-	-	-	-	-
A01	260239	R	26	38.46	-	-	Transposon	TE008192	-	-	-	-	-	-	-
A01	260241	R	26	3.85	-	-	Transposon	TE008192	-	-	-	-	-	-	-
A01	260250	R	26	3.85	-	-	Transposon	TE008192	-	-	-	-	-	-	-
A01	260255	R	26	57.69	-	-	Transposon	TE008192	-	-	-	-	-	-	-
A01	260261	R	26	23.08	-	-	Transposon	TE008192	-	-	-	-	-	-	-
A01	260268	R	26	19.23	-	-	Transposon	TE008192	-	-	-	-	-	-	-
A01	260462	R	26	0	-	-	Transposon	TE008192	-	-	-	-	-	-	-
A01	260464	R	26	0	-	-	Transposon	TE008192	-	-	-	-	-	-	-
A01	260474	R	26	19.23	-	-	Transposon	TE008192	-	-	-	-	-	-	-
A01	260475	R	26	0	-	-	Transposon	TE008192	-	-	-	-	-	-	-
A01	260487	R	26	7.69	-	-	Transposon	TE008192	-	-	-	-	-	-	-
A01	260488	R	26	11.54	-	-	Transposon	TE008192	-	-	-	-	-	-	-
A01	260489	R	23	4.35	-	-	Transposon	TE008192	-	-	-	-	-	-	-
A01	260491	R	23	69.57	-	-	Transposon	TE008192	-	-	-	-	-	-	-
A01	260493	R	23	43.48	-	-	Transposon	TE008192	-	-	-	-	-	-	-
A01	260495	R	23	8.7	-	-	Transposon	TE008192	-	-	-	-	-	-	-
A01	260515	R	26	3.85	-	-	Transposon	TE008192	-	-	-	-	-	-	-
A01	260516	R	23	8.7	-	-	Transposon	TE008192	-	-	-	-	-	-	-
A01	260519	R	23	60.87	-	-	Transposon	TE008192	-	-	-	-	-	-	-
A01	260536	R	23	60.87	-	-	Transposon	TE008192	-	-	-	-	-	-	-
A01	260549	R	40	12.5	-	-	Transposon	TE008192	-	-	-	-	-	-	-
A01	260553	R	40	0	-	-	Transposon	TE008192	-	-	-	-	-	-	-
A01	260562	R	40	10	-	-	Transposon	TE008192	-	-	-	-	-	-	-
A01	260564	R	39	2.56	-	-	Transposon	TE008192	-	-	-	-	-	-	-
A01	260572	R	40	10	-	-	Transposon	TE008192	-	-	-	-	-	-	-
A01	260579	R	40	57.5	-	-	Transposon	TE008192	-	-	-	-	-	-	-
A01	260580	R	40	10	-	-	Transposon	TE008192	-	-	-	-	-	-	-
A01	260584	R	40	70	-	-	Transposon	TE008192	-	-	-	-	-	-	-
A01	260591	R	40	60	-	-	Transposon	TE008192	-	-	-	-	-	-	-
A01	260593	R	40	15	-	-	Transposon	TE008192	-	-	-	-	-	-	-
A01	260601	R	40	0	-	-	Transposon	TE008192	-	-	-	-	-	-	-
A01	260612	R	40	25	-	-	Transposon	TE008192	-	-	-	-	-	-	-
A01	260613	R	40	2.5	-	-	Transposon	TE008192	-	-	-	-	-	-	-
A01	260614	R	40	5	-	-	Transposon	TE008192	-	-	-	-	-	-	-
A01	260616	R	40	35	-	-	Transposon	TE008192	-	-	-	-	-	-	-
A01	260682	R	40	22.5	-	-	Transposon	TE008192	-	-	-	-	-	-	-
A01	260685	R	40	35	-	-	Transposon	TE008192	-	-	-	-	-	-	-
A01	260686	R	40	10	-	-	Transposon	TE008192	-	-	-	-	-	-	-
A01	260696	R	40	85	-	-	Transposon	TE008192	-	-	-	-	-	-	-
A01	260697	R	40	20	-	-	Transposon	TE008192	-	-	-	-	-	-	-
A01	260703	R	39	12.82	-	-	Transposon	TE008192	-	-	-	-	-	-	-
A01	260711	R	40	35	-	-	Transposon	TE008192	-	-	-	-	-	-	-
A01	260712	R	40	5	-	-	Transposon	TE008192	-	-	-	-	-	-	-
A01	260721	R	40	100	-	-	Transposon	TE008192	-	-	-	-	-	-	-
A01	260723	R	39	0	-	-	Transposon	TE008192	-	-	-	-	-	-	-
A01	260736	R	40	7.5	-	-	Transposon	TE008192	-	-	-	-	-	-	-
A01	260746	R	40	37.5	-	-	Transposon	TE008192	-	-	-	-	-	-	-
A01	260755	R	40	5	-	-	Transposon	TE008192	-	-	-	-	-	-	-
A01	272628	F	16	0	utr5	Bra011842	utr3	TE008191	Two	Bra011842	LF	Bra010668	MF2	-	-
A01	272629	F	16	0	utr5	Bra011842	utr3	TE008191	Two	Bra011842	LF	Bra010668	MF2	-	-
A01	272632	F	16	0	utr5	Bra011842	utr3	TE008191	Two	Bra011842	LF	Bra010668	MF2	-	-
A01	272635	F	16	0	utr5	Bra011842	utr3	TE008191	Two	Bra011842	LF	Bra010668	MF2	-	-
A01	272643	F	16	0	utr5	Bra011842	utr3	TE008191	Two	Bra011842	LF	Bra010668	MF2	-	-
A01	272644	F	16	0	utr5	Bra011842	utr3	TE008191	Two	Bra011842	LF	Bra010668	MF2	-	-
A01	272647	F	16	0	utr5	Bra011842	utr3	TE008191	Two	Bra011842	LF	Bra010668	MF2	-	-
A01	272648	F	16	0	utr5	Bra011842	utr3	TE008191	Two	Bra011842	LF	Bra010668	MF2	-	-
A01	272650	F	16	0	utr5	Bra011842	utr3	TE008191	Two	Bra011842	LF	Bra010668	MF2	-	-
A01	272670	F	16	0	utr5	Bra011842	utr3	TE008191	Two	Bra011842	LF	Bra010668	MF2	-	-
A01	272695	F	16	6.25	utr5	Bra011842	utr3	TE008191	Two	Bra011842	LF	Bra010668	MF2	-	-
A01	272698	F	16	0	utr5	Bra011842	utr3	TE008191	Two	Bra011842	LF	Bra010668	MF2	-	-
A01	272762	F	16	0	utr5	Bra011842	utr3	TE008191	Two	Bra011842	LF	Bra010668	MF2	-	-
A01	272775	F	15	0	utr5	Bra011842	utr3	TE008191	Two	Bra011842	LF	Bra010668	MF2	-	-
A01	272780	F	15	0	utr5	Bra011842	utr3	TE008191	Two	Bra011842	LF	Bra010668	MF2	-	-
A01	272782	F	15	0	utr5	Bra011842	utr3	TE008191	Two	Bra011842	LF	Bra010668	MF2	-	-
A01	272801	F	15	0	utr5	Bra011842	utr3	TE008191	Two	Bra011842	LF	Bra010668	MF2	-	-
A01	272807	F	15	0	utr5	Bra011842	utr3	TE008191	Two	Bra011842	LF	Bra010668	MF2	-	-
A01	272826	F	15	0	utr5	Bra011842	utr3	TE008191	Two	Bra011842	LF	Bra010668	MF2	-	-
A01	272830	F	14	0	utr5	Bra011842	utr3	TE008191	Two	Bra011842	LF	Bra010668	MF2	-	-
A01	276951	F	348	0	promoter	Bra011840	-	-	Single	Bra011840	LF	-	-	-	-
A01	276952	F	350	0	promoter	Bra011840	-	-	Single	Bra011840	LF	-	-	-	-
A01	276953	F	350	0	promoter	Bra011840	-	-	Single	Bra011840	LF	-	-	-	-
A01	276968	F	350	0.29	promoter	Bra011840	-	-	Single	Bra011840	LF	-	-	-	-
A01	276971	F	350	0	promoter	Bra011840	-	-	Single	Bra011840	LF	-	-	-	-
A01	276972	F	350	0	promoter	Bra011840	-	-	Single	Bra011840	LF	-	-	-	-
A01	276976	F	350	0	promoter	Bra011840	-	-	Single	Bra011840	LF	-	-	-	-
A01	276980	F	350	0	promoter	Bra011840	-	-	Single	Bra011840	LF	-	-	-	-
A01	276983	F	350	0	promoter	Bra011840	-	-	Single	Bra011840	LF	-	-	-	-
A01	276985	F	350	0	promoter	Bra011840	-	-	Single	Bra011840	LF	-	-	-	-
A01	276990	F	350	0.29	promoter	Bra011840	-	-	Single	Bra011840	LF	-	-	-	-
A01	277000	F	350	0	promoter	Bra011840	-	-	Single	Bra011840	LF	-	-	-	-
A01	277001	F	350	0.29	promoter	Bra011840	-	-	Single	Bra011840	LF	-	-	-	-
A01	277006	F	350	0	promoter	Bra011840	-	-	Single	Bra011840	LF	-	-	-	-
A01	277013	F	349	0	promoter	Bra011840	-	-	Single	Bra011840	LF	-	-	-	-
A01	277014	F	350	0	promoter	Bra011840	-	-	Single	Bra011840	LF	-	-	-	-
A01	277152	F	349	0	exon	Bra011840	-	-	Single	Bra011840	LF	-	-	-	-
A01	277173	F	350	0	exon	Bra011840	-	-	Single	Bra011840	LF	-	-	-	-
A01	277178	F	350	0.29	exon	Bra011840	-	-	Single	Bra011840	LF	-	-	-	-
A01	277184	F	350	0	exon	Bra011840	-	-	Single	Bra011840	LF	-	-	-	-
A01	280032	F	23	0	exon	Bra011839	-	-	Single	Bra011839	LF	-	-	-	-
A01	280047	F	23	0	exon	Bra011839	-	-	Single	Bra011839	LF	-	-	-	-
A01	280048	F	23	0	exon	Bra011839	-	-	Single	Bra011839	LF	-	-	-	-
A01	280077	F	23	0	exon	Bra011839	-	-	Single	Bra011839	LF	-	-	-	-
A01	280134	F	23	0	exon	Bra011839	-	-	Single	Bra011839	LF	-	-	-	-
A01	297769	R	134	0	-	-	utr3	TE008183	-	-	-	-	-	-	-
A01	297772	R	139	0	-	-	utr3	TE008183	-	-	-	-	-	-	-
A01	297773	R	139	0	-	-	utr3	TE008183	-	-	-	-	-	-	-
A01	297774	R	138	0	-	-	utr3	TE008183	-	-	-	-	-	-	-
A01	297803	R	139	0	-	-	utr3	TE008183	-	-	-	-	-	-	-
A01	297807	R	139	0	-	-	utr3	TE008183	-	-	-	-	-	-	-
A01	297810	R	139	0	-	-	utr3	TE008183	-	-	-	-	-	-	-
A01	297854	R	60	0	-	-	utr3	TE008183	-	-	-	-	-	-	-
A01	297895	R	139	0	-	-	utr3	TE008183	-	-	-	-	-	-	-
A01	297902	R	139	0	-	-	utr3	TE008183	-	-	-	-	-	-	-
A01	297903	R	139	0	-	-	utr3	TE008183	-	-	-	-	-	-	-
A01	297905	R	139	0	-	-	utr3	TE008183	-	-	-	-	-	-	-
A01	297907	R	139	0.72	-	-	utr3	TE008183	-	-	-	-	-	-	-
A01	297913	R	139	0	-	-	utr3	TE008183	-	-	-	-	-	-	-
A01	311221	R	12	0	exon	Bra011834	utr3	TE008174	Single	Bra011834	LF	-	-	-	-
A01	311231	R	12	83.33	exon	Bra011834	utr3	TE008174	Single	Bra011834	LF	-	-	-	-
A01	311232	R	12	8.33	exon	Bra011834	utr3	TE008174	Single	Bra011834	LF	-	-	-	-
A01	311259	R	12	8.33	exon	Bra011834	utr3	TE008174	Single	Bra011834	LF	-	-	-	-
A01	311260	R	12	0	exon	Bra011834	utr3	TE008174	Single	Bra011834	LF	-	-	-	-
A01	311432	R	12	0	utr3	Bra011834	utr3	TE008174	Single	Bra011834	LF	-	-	-	-
A01	311434	R	12	0	utr3	Bra011834	utr3	TE008174	Single	Bra011834	LF	-	-	-	-
A01	311435	R	12	0	utr3	Bra011834	utr3	TE008174	Single	Bra011834	LF	-	-	-	-
A01	311440	R	12	25	utr3	Bra011834	utr3	TE008174	Single	Bra011834	LF	-	-	-	-
A01	311441	R	12	0	utr3	Bra011834	utr3	TE008174	Single	Bra011834	LF	-	-	-	-
A01	311450	R	12	8.33	utr3	Bra011834	utr3	TE008174	Single	Bra011834	LF	-	-	-	-
A01	311451	R	12	0	utr3	Bra011834	utr3	TE008174	Single	Bra011834	LF	-	-	-	-
A01	311458	R	12	16.67	utr3	Bra011834	utr3	TE008174	Single	Bra011834	LF	-	-	-	-
A01	311461	R	12	8.33	utr3	Bra011834	utr3	TE008174	Single	Bra011834	LF	-	-	-	-
A01	311465	R	12	33.33	utr3	Bra011834	utr3	TE008174	Single	Bra011834	LF	-	-	-	-
A01	311476	R	12	0	utr3	Bra011834	utr3	TE008174	Single	Bra011834	LF	-	-	-	-
A01	311477	R	12	0	utr3	Bra011834	utr3	TE008174	Single	Bra011834	LF	-	-	-	-
A01	311487	R	12	50	utr3	Bra011834	utr3	TE008174	Single	Bra011834	LF	-	-	-	-
A01	311489	R	12	8.33	utr3	Bra011834	utr3	TE008174	Single	Bra011834	LF	-	-	-	-
A01	311490	R	12	0	utr3	Bra011834	utr3	TE008174	Single	Bra011834	LF	-	-	-	-
A01	311495	R	12	50	utr3	Bra011834	utr3	TE008174	Single	Bra011834	LF	-	-	-	-
A01	311500	R	12	50	utr3	Bra011834	utr3	TE008174	Single	Bra011834	LF	-	-	-	-
A01	311502	R	12	0	utr3	Bra011834	utr3	TE008174	Single	Bra011834	LF	-	-	-	-
A01	311503	R	12	0	utr3	Bra011834	utr3	TE008174	Single	Bra011834	LF	-	-	-	-
A01	313664	R	432	0.23	-	-	utr5	TE008164	-	-	-	-	-	-	-
A01	313666	R	432	0	-	-	utr5	TE008164	-	-	-	-	-	-	-
A01	313668	R	431	0	-	-	utr5	TE008164	-	-	-	-	-	-	-
A01	313686	R	431	1.39	-	-	utr5	TE008164	-	-	-	-	-	-	-
A01	313706	R	431	0	-	-	utr5	TE008164	-	-	-	-	-	-	-
A01	313762	R	432	2.78	-	-	utr5	TE008164	-	-	-	-	-	-	-
A01	313767	R	432	1.62	-	-	utr5	TE008164	-	-	-	-	-	-	-
A01	313786	R	432	5.79	-	-	utr5	TE008164	-	-	-	-	-	-	-
A01	313799	R	432	3.01	-	-	utr5	TE008164	-	-	-	-	-	-	-
A01	313810	R	432	2.55	-	-	utr5	TE008164	-	-	-	-	-	-	-
A01	313812	R	432	1.39	-	-	utr5	TE008164	-	-	-	-	-	-	-
A01	335370	R	201	27.86	-	-	-	-	-	-	-	-	-	-	-
A01	335371	R	201	8.96	-	-	-	-	-	-	-	-	-	-	-
A01	335372	R	201	0.5	-	-	-	-	-	-	-	-	-	-	-
A01	335377	R	201	45.27	-	-	-	-	-	-	-	-	-	-	-
A01	335378	R	201	1	-	-	-	-	-	-	-	-	-	-	-
A01	335386	R	201	24.38	-	-	-	-	-	-	-	-	-	-	-
A01	335387	R	201	2.49	-	-	-	-	-	-	-	-	-	-	-
A01	335389	R	201	8.46	-	-	-	-	-	-	-	-	-	-	-
A01	335396	R	201	70.65	-	-	-	-	-	-	-	-	-	-	-
A01	335399	R	201	1.99	-	-	-	-	-	-	-	-	-	-	-
A01	335400	R	201	1.49	-	-	-	-	-	-	-	-	-	-	-
A01	335404	R	201	24.88	-	-	-	-	-	-	-	-	-	-	-
A01	335417	R	201	61.19	-	-	-	-	-	-	-	-	-	-	-
A01	335418	R	201	7.96	-	-	-	-	-	-	-	-	-	-	-
A01	335419	R	201	2.99	-	-	-	-	-	-	-	-	-	-	-
A01	335423	R	201	1.99	-	-	-	-	-	-	-	-	-	-	-
A01	335429	R	201	18.91	-	-	-	-	-	-	-	-	-	-	-
A01	335505	R	197	4.06	-	-	-	-	-	-	-	-	-	-	-
A01	335521	R	201	4.48	-	-	-	-	-	-	-	-	-	-	-
A01	335522	R	201	0.5	-	-	-	-	-	-	-	-	-	-	-
A01	335527	R	201	0.5	-	-	-	-	-	-	-	-	-	-	-
A01	335532	R	198	32.83	-	-	-	-	-	-	-	-	-	-	-
A01	335537	R	200	50	-	-	-	-	-	-	-	-	-	-	-
A01	335566	R	201	49.25	-	-	-	-	-	-	-	-	-	-	-
A01	335576	R	201	25.37	-	-	-	-	-	-	-	-	-	-	-
A01	335588	R	709	3.95	-	-	-	-	-	-	-	-	-	-	-
A01	335589	R	708	5.79	-	-	-	-	-	-	-	-	-	-	-
A01	335602	R	709	4.37	-	-	-	-	-	-	-	-	-	-	-
A01	335603	R	709	0.28	-	-	-	-	-	-	-	-	-	-	-
A01	335611	R	709	18.62	-	-	-	-	-	-	-	-	-	-	-
A01	335621	R	707	11.6	-	-	-	-	-	-	-	-	-	-	-
A01	335623	R	709	0	-	-	-	-	-	-	-	-	-	-	-
A01	335628	R	709	67.28	-	-	-	-	-	-	-	-	-	-	-
A01	335637	R	709	50.35	-	-	-	-	-	-	-	-	-	-	-
A01	335643	R	709	16.78	-	-	-	-	-	-	-	-	-	-	-
A01	335655	R	705	13.05	-	-	-	-	-	-	-	-	-	-	-
A01	335814	R	703	17.21	-	-	-	-	-	-	-	-	-	-	-
A01	335820	R	704	1.42	-	-	-	-	-	-	-	-	-	-	-
A01	335832	R	702	17.52	-	-	-	-	-	-	-	-	-	-	-
A01	335834	R	703	3.41	-	-	-	-	-	-	-	-	-	-	-
A01	335837	R	702	60.54	-	-	-	-	-	-	-	-	-	-	-
A01	335843	R	704	26.14	-	-	-	-	-	-	-	-	-	-	-
A01	335844	R	701	4.85	-	-	-	-	-	-	-	-	-	-	-
A01	335846	R	702	4.13	-	-	-	-	-	-	-	-	-	-	-
A01	335866	R	704	8.81	-	-	utr5	TE008140	-	-	-	-	-	-	-
A01	335867	R	702	0.14	-	-	utr5	TE008140	-	-	-	-	-	-	-
A01	335871	R	699	7.44	-	-	utr5	TE008140	-	-	-	-	-	-	-
A01	335887	R	91	5.49	-	-	utr5	TE008140	-	-	-	-	-	-	-
A01	335902	R	91	7.69	-	-	utr5	TE008140	-	-	-	-	-	-	-
A01	335905	R	91	63.74	-	-	utr5	TE008140	-	-	-	-	-	-	-
A01	335910	R	91	42.86	-	-	utr5	TE008140	-	-	-	-	-	-	-
A01	335912	R	91	5.49	-	-	utr5	TE008140	-	-	-	-	-	-	-
A01	335915	R	91	76.92	-	-	utr5	TE008140	-	-	-	-	-	-	-
A01	335935	R	91	58.24	-	-	utr5	TE008140	-	-	-	-	-	-	-
A01	335942	R	91	32.97	-	-	utr5	TE008140	-	-	-	-	-	-	-
A01	335950	R	91	12.09	-	-	utr5	TE008140	-	-	-	-	-	-	-
A01	335955	R	91	87.91	-	-	utr5	TE008140	-	-	-	-	-	-	-
A01	335956	R	90	21.11	-	-	utr5	TE008140	-	-	-	-	-	-	-
A01	335958	R	91	15.38	-	-	utr5	TE008140	-	-	-	-	-	-	-
A01	336115	R	91	67.03	-	-	utr5	TE008140	-	-	-	-	-	-	-
A01	336116	R	90	5.56	-	-	utr5	TE008140	-	-	-	-	-	-	-
A01	336121	R	91	39.56	-	-	utr5	TE008140	-	-	-	-	-	-	-
A01	336130	R	89	57.3	-	-	utr5	TE008140	-	-	-	-	-	-	-
A01	336133	R	89	21.35	-	-	utr5	TE008140	-	-	-	-	-	-	-
A01	336143	R	89	5.62	-	-	utr5	TE008140	-	-	-	-	-	-	-
A01	336147	R	87	42.53	-	-	utr5	TE008140	-	-	-	-	-	-	-
A01	336153	R	89	28.09	-	-	utr5	TE008140	-	-	-	-	-	-	-
A01	336155	R	89	24.72	-	-	utr5	TE008140	-	-	-	-	-	-	-
A01	336158	R	89	5.62	-	-	utr5	TE008140	-	-	-	-	-	-	-
A01	336164	R	89	52.81	-	-	utr5	TE008140	-	-	-	-	-	-	-
A01	336172	R	89	67.42	-	-	utr5	TE008140	-	-	-	-	-	-	-
A01	336174	R	79	11.39	-	-	utr5	TE008140	-	-	-	-	-	-	-
A01	349692	F	10	0	exon	Bra011827	-	-	Single	Bra011827	LF	-	-	-	-
A01	349708	F	10	0	exon	Bra011827	-	-	Single	Bra011827	LF	-	-	-	-
A01	349722	F	10	0	exon	Bra011827	-	-	Single	Bra011827	LF	-	-	-	-
A01	349729	F	10	0	exon	Bra011827	-	-	Single	Bra011827	LF	-	-	-	-
A01	349734	F	10	0	exon	Bra011827	-	-	Single	Bra011827	LF	-	-	-	-
A01	349739	F	10	0	exon	Bra011827	-	-	Single	Bra011827	LF	-	-	-	-
A01	349744	F	10	0	exon	Bra011827	-	-	Single	Bra011827	LF	-	-	-	-
A01	349842	F	10	0	exon	Bra011827	-	-	Single	Bra011827	LF	-	-	-	-
A01	349845	F	10	0	exon	Bra011827	-	-	Single	Bra011827	LF	-	-	-	-
A01	349847	F	10	0	exon	Bra011827	-	-	Single	Bra011827	LF	-	-	-	-
A01	349854	F	10	0	exon	Bra011827	-	-	Single	Bra011827	LF	-	-	-	-
A01	349862	F	10	0	utr3	Bra011827	-	-	Single	Bra011827	LF	-	-	-	-
A01	349887	F	10	0	utr3	Bra011827	-	-	Single	Bra011827	LF	-	-	-	-
A01	349892	F	10	10	utr3	Bra011827	-	-	Single	Bra011827	LF	-	-	-	-
A01	349895	F	10	0	utr3	Bra011827	-	-	Single	Bra011827	LF	-	-	-	-
A01	349897	F	10	0	utr3	Bra011827	-	-	Single	Bra011827	LF	-	-	-	-
A01	367790	R	21	0	-	-	-	-	-	-	-	-	-	-	-
A01	367793	R	21	71.43	-	-	-	-	-	-	-	-	-	-	-
A01	367795	R	21	0	-	-	-	-	-	-	-	-	-	-	-
A01	367802	R	21	52.38	-	-	-	-	-	-	-	-	-	-	-
A01	367805	R	21	85.71	-	-	-	-	-	-	-	-	-	-	-
A01	367811	R	21	4.76	-	-	-	-	-	-	-	-	-	-	-
A01	367812	R	21	0	-	-	-	-	-	-	-	-	-	-	-
A01	367815	R	21	90.48	-	-	-	-	-	-	-	-	-	-	-
A01	367824	R	21	19.05	-	-	-	-	-	-	-	-	-	-	-
A01	367827	R	21	19.05	-	-	-	-	-	-	-	-	-	-	-
A01	367855	R	21	57.14	-	-	-	-	-	-	-	-	-	-	-
A01	367976	R	21	14.29	-	-	-	-	-	-	-	-	-	-	-
A01	367988	R	21	47.62	-	-	-	-	-	-	-	-	-	-	-
A01	367990	R	21	23.81	-	-	-	-	-	-	-	-	-	-	-
A01	367998	R	21	0	-	-	-	-	-	-	-	-	-	-	-
A01	368008	R	21	4.76	-	-	-	-	-	-	-	-	-	-	-
A01	368017	R	21	66.67	-	-	-	-	-	-	-	-	-	-	-
A01	378695	F	229	0	intron	Bra011820	utr5	TE008124	Single	Bra011820	LF	-	-	-	-
A01	378702	F	229	0	intron	Bra011820	utr5	TE008124	Single	Bra011820	LF	-	-	-	-
A01	378738	F	229	0	intron	Bra011820	utr5	TE008124	Single	Bra011820	LF	-	-	-	-
A01	378832	F	230	0	intron	Bra011820	utr5	TE008124	Single	Bra011820	LF	-	-	-	-
A01	378876	F	230	0	intron	Bra011820	utr5	TE008124	Single	Bra011820	LF	-	-	-	-
A01	378887	F	230	0	intron	Bra011820	utr5	TE008124	Single	Bra011820	LF	-	-	-	-
A01	378899	F	223	0	intron	Bra011820	utr5	TE008124	Single	Bra011820	LF	-	-	-	-
A01	378901	F	230	0	intron	Bra011820	utr5	TE008124	Single	Bra011820	LF	-	-	-	-
A01	398850	R	740	0	exon	Bra011815	utr3	TE008110	Single	Bra011815	LF	-	-	-	-
A01	398995	R	738	0	exon	Bra011815	utr3	TE008110	Single	Bra011815	LF	-	-	-	-
A01	398997	R	740	0	exon	Bra011815	utr3	TE008110	Single	Bra011815	LF	-	-	-	-
A01	398999	R	739	0	exon	Bra011815	utr3	TE008110	Single	Bra011815	LF	-	-	-	-
A01	399034	R	739	0	intron	Bra011815	utr3	TE008110	Single	Bra011815	LF	-	-	-	-
A01	399035	R	740	0.27	intron	Bra011815	utr3	TE008110	Single	Bra011815	LF	-	-	-	-
A01	399046	R	738	0.27	intron	Bra011815	utr3	TE008110	Single	Bra011815	LF	-	-	-	-
A01	399060	R	738	0.54	intron	Bra011815	utr3	TE008110	Single	Bra011815	LF	-	-	-	-
A01	399065	R	737	0	intron	Bra011815	utr3	TE008110	Single	Bra011815	LF	-	-	-	-
A01	421467	R	25	0	exon	Bra011808	utr3	TE008100	Two	Bra011808	LF	Bra010642	MF2	-	-
A01	421469	R	25	0	exon	Bra011808	utr3	TE008100	Two	Bra011808	LF	Bra010642	MF2	-	-
A01	421473	R	25	0	exon	Bra011808	utr3	TE008100	Two	Bra011808	LF	Bra010642	MF2	-	-
A01	421478	R	25	0	exon	Bra011808	utr3	TE008100	Two	Bra011808	LF	Bra010642	MF2	-	-
A01	421491	R	25	0	exon	Bra011808	utr3	TE008100	Two	Bra011808	LF	Bra010642	MF2	-	-
A01	421497	R	25	0	exon	Bra011808	utr3	TE008100	Two	Bra011808	LF	Bra010642	MF2	-	-
A01	421501	R	25	0	exon	Bra011808	utr3	TE008100	Two	Bra011808	LF	Bra010642	MF2	-	-
A01	421509	R	25	0	exon	Bra011808	utr3	TE008100	Two	Bra011808	LF	Bra010642	MF2	-	-
A01	421527	R	25	0	exon	Bra011808	utr3	TE008100	Two	Bra011808	LF	Bra010642	MF2	-	-
A01	421528	R	25	0	exon	Bra011808	utr3	TE008100	Two	Bra011808	LF	Bra010642	MF2	-	-
A01	421529	R	25	0	exon	Bra011808	utr3	TE008100	Two	Bra011808	LF	Bra010642	MF2	-	-
A01	421534	R	25	0	exon	Bra011808	utr3	TE008100	Two	Bra011808	LF	Bra010642	MF2	-	-
A01	421539	R	25	0	exon	Bra011808	utr3	TE008100	Two	Bra011808	LF	Bra010642	MF2	-	-
A01	421643	R	25	0	exon	Bra011808	utr3	TE008100	Two	Bra011808	LF	Bra010642	MF2	-	-
A01	421648	R	25	0	exon	Bra011808	utr3	TE008100	Two	Bra011808	LF	Bra010642	MF2	-	-
A01	421670	R	25	0	exon	Bra011808	utr3	TE008100	Two	Bra011808	LF	Bra010642	MF2	-	-
A01	421671	R	25	0	exon	Bra011808	utr3	TE008100	Two	Bra011808	LF	Bra010642	MF2	-	-
A01	421687	R	25	0	intron	Bra011808	utr3	TE008100	Two	Bra011808	LF	Bra010642	MF2	-	-
A01	421688	R	25	0	intron	Bra011808	utr3	TE008100	Two	Bra011808	LF	Bra010642	MF2	-	-
A01	421692	R	25	0	intron	Bra011808	utr3	TE008100	Two	Bra011808	LF	Bra010642	MF2	-	-
A01	421693	R	24	0	intron	Bra011808	utr3	TE008100	Two	Bra011808	LF	Bra010642	MF2	-	-
A01	421697	R	25	0	intron	Bra011808	utr3	TE008100	Two	Bra011808	LF	Bra010642	MF2	-	-
A01	421706	R	25	0	intron	Bra011808	utr3	TE008100	Two	Bra011808	LF	Bra010642	MF2	-	-
A01	421708	R	25	0	intron	Bra011808	utr3	TE008100	Two	Bra011808	LF	Bra010642	MF2	-	-
A01	421712	R	25	0	intron	Bra011808	utr3	TE008100	Two	Bra011808	LF	Bra010642	MF2	-	-
A01	490094	F	16	0	exon	Bra011791	-	-	Single	Bra011791	LF	-	-	-	-
A01	490097	F	16	0	exon	Bra011791	-	-	Single	Bra011791	LF	-	-	-	-
A01	490159	F	16	0	exon	Bra011791	-	-	Single	Bra011791	LF	-	-	-	-
A01	490210	F	16	0	exon	Bra011791	-	-	Single	Bra011791	LF	-	-	-	-
A01	490218	F	16	0	exon	Bra011791	-	-	Single	Bra011791	LF	-	-	-	-
A01	490221	F	16	0	exon	Bra011791	-	-	Single	Bra011791	LF	-	-	-	-
A01	490222	F	16	0	exon	Bra011791	-	-	Single	Bra011791	LF	-	-	-	-
A01	490234	F	16	0	exon	Bra011791	-	-	Single	Bra011791	LF	-	-	-	-
A01	490237	F	16	0	exon	Bra011791	-	-	Single	Bra011791	LF	-	-	-	-
A01	490258	F	16	0	intron	Bra011791	-	-	Single	Bra011791	LF	-	-	-	-
A01	490266	F	16	0	intron	Bra011791	-	-	Single	Bra011791	LF	-	-	-	-
A01	490271	F	16	0	intron	Bra011791	-	-	Single	Bra011791	LF	-	-	-	-
A01	603769	R	10	0	-	-	-	-	-	-	-	-	-	-	-
A01	603857	R	10	0	-	-	-	-	-	-	-	-	-	-	-
A01	603887	R	10	0	-	-	-	-	-	-	-	-	-	-	-
A01	603890	R	10	0	-	-	-	-	-	-	-	-	-	-	-
A01	642533	R	11	0	promoter	Bra011770	utr5	TE007924	Two	Bra011770	LF	Bra017829	MF1	-	-
A01	642563	R	11	0	promoter	Bra011770	utr5	TE007924	Two	Bra011770	LF	Bra017829	MF1	-	-
A01	642574	R	11	0	promoter	Bra011770	utr5	TE007924	Two	Bra011770	LF	Bra017829	MF1	-	-
A01	642872	R	11	0	exon	Bra011770	utr5	TE007924	Two	Bra011770	LF	Bra017829	MF1	-	-
A01	642879	R	11	0	exon	Bra011770	utr5	TE007924	Two	Bra011770	LF	Bra017829	MF1	-	-
A01	642880	R	11	0	exon	Bra011770	utr5	TE007924	Two	Bra011770	LF	Bra017829	MF1	-	-
A01	642891	R	11	0	exon	Bra011770	utr5	TE007924	Two	Bra011770	LF	Bra017829	MF1	-	-
A01	642914	R	11	0	exon	Bra011770	utr5	TE007924	Two	Bra011770	LF	Bra017829	MF1	-	-
A01	649874	F	84	0	-	-	utr5	TE007918	-	-	-	-	-	-	-
A01	649882	F	84	0	-	-	utr5	TE007918	-	-	-	-	-	-	-
A01	649883	F	84	11.9	-	-	utr5	TE007918	-	-	-	-	-	-	-
A01	649893	F	83	3.61	-	-	utr5	TE007918	-	-	-	-	-	-	-
A01	649896	F	84	4.76	-	-	utr5	TE007918	-	-	-	-	-	-	-
A01	649898	F	84	13.1	-	-	utr5	TE007918	-	-	-	-	-	-	-
A01	649921	F	11	0	-	-	utr5	TE007918	-	-	-	-	-	-	-
A01	649922	F	84	2.38	-	-	utr5	TE007918	-	-	-	-	-	-	-
A01	649923	F	73	4.11	-	-	utr5	TE007918	-	-	-	-	-	-	-
A01	650081	F	84	30.95	-	-	utr5	TE007918	-	-	-	-	-	-	-
A01	650093	F	84	10.71	-	-	utr5	TE007918	-	-	-	-	-	-	-
A01	650103	F	84	3.57	-	-	utr5	TE007918	-	-	-	-	-	-	-
A01	650104	F	84	26.19	-	-	utr5	TE007918	-	-	-	-	-	-	-
A01	650109	F	84	0	-	-	utr5	TE007918	-	-	-	-	-	-	-
A01	650110	F	84	2.38	-	-	utr5	TE007918	-	-	-	-	-	-	-
A01	650111	F	84	1.19	-	-	utr5	TE007918	-	-	-	-	-	-	-
A01	650115	F	84	10.71	-	-	utr5	TE007918	-	-	-	-	-	-	-
A01	650124	F	84	13.1	-	-	utr5	TE007918	-	-	-	-	-	-	-
A01	650127	F	84	11.9	-	-	utr5	TE007918	-	-	-	-	-	-	-
A01	650133	F	84	23.81	-	-	utr5	TE007918	-	-	-	-	-	-	-
A01	650151	F	84	22.62	-	-	utr5	TE007918	-	-	-	-	-	-	-
A01	654923	F	34	5.88	-	-	Transposon	TE007909	-	-	-	-	-	-	-
A01	654926	R	18	66.67	-	-	Transposon	TE007909	-	-	-	-	-	-	-
A01	654927	R	44	65.91	-	-	Transposon	TE007909	-	-	-	-	-	-	-
A01	654930	R	44	0	-	-	Transposon	TE007909	-	-	-	-	-	-	-
A01	654931	F	36	0	-	-	Transposon	TE007909	-	-	-	-	-	-	-
A01	654933	F	36	80.56	-	-	Transposon	TE007909	-	-	-	-	-	-	-
A01	654936	F	36	2.78	-	-	Transposon	TE007909	-	-	-	-	-	-	-
A01	654940	F	36	52.78	-	-	Transposon	TE007909	-	-	-	-	-	-	-
A01	654949	R	44	11.36	-	-	Transposon	TE007909	-	-	-	-	-	-	-
A01	654951	R	44	6.82	-	-	Transposon	TE007909	-	-	-	-	-	-	-
A01	654954	F	36	72.22	-	-	Transposon	TE007909	-	-	-	-	-	-	-
A01	654962	F	36	80.56	-	-	Transposon	TE007909	-	-	-	-	-	-	-
A01	654967	R	44	31.82	-	-	Transposon	TE007909	-	-	-	-	-	-	-
A01	654973	F	36	16.67	-	-	Transposon	TE007909	-	-	-	-	-	-	-
A01	654980	R	43	53.49	-	-	Transposon	TE007909	-	-	-	-	-	-	-
A01	654987	R	42	50	-	-	Transposon	TE007909	-	-	-	-	-	-	-
A01	654990	R	42	11.9	-	-	Transposon	TE007909	-	-	-	-	-	-	-
A01	654993	F	36	16.67	-	-	Transposon	TE007909	-	-	-	-	-	-	-
A01	655139	R	44	70.45	-	-	Transposon	TE007909	-	-	-	-	-	-	-
A01	655142	R	44	34.09	-	-	Transposon	TE007909	-	-	-	-	-	-	-
A01	655143	F	36	0	-	-	Transposon	TE007909	-	-	-	-	-	-	-
A01	655146	F	35	14.29	-	-	Transposon	TE007909	-	-	-	-	-	-	-
A01	655152	F	36	0	-	-	Transposon	TE007909	-	-	-	-	-	-	-
A01	655158	R	44	20.45	-	-	Transposon	TE007909	-	-	-	-	-	-	-
A01	655160	F	36	16.67	-	-	Transposon	TE007909	-	-	-	-	-	-	-
A01	655162	F	36	8.33	-	-	Transposon	TE007909	-	-	-	-	-	-	-
A01	655164	F	36	5.56	-	-	Transposon	TE007909	-	-	-	-	-	-	-
A01	655166	F	36	77.78	-	-	Transposon	TE007909	-	-	-	-	-	-	-
A01	655171	R	44	2.27	-	-	Transposon	TE007909	-	-	-	-	-	-	-
A01	655172	F	36	13.89	-	-	Transposon	TE007909	-	-	-	-	-	-	-
A01	655175	R	44	43.18	-	-	Transposon	TE007909	-	-	-	-	-	-	-
A01	655176	F	36	0	-	-	Transposon	TE007909	-	-	-	-	-	-	-
A01	655178	F	36	2.78	-	-	Transposon	TE007909	-	-	-	-	-	-	-
A01	655179	F	36	33.33	-	-	Transposon	TE007909	-	-	-	-	-	-	-
A01	655182	F	36	19.44	-	-	Transposon	TE007909	-	-	-	-	-	-	-
A01	655184	F	36	0	-	-	Transposon	TE007909	-	-	-	-	-	-	-
A01	655188	F	36	0	-	-	Transposon	TE007909	-	-	-	-	-	-	-
A01	655189	F	36	52.78	-	-	Transposon	TE007909	-	-	-	-	-	-	-
A01	655193	R	44	6.82	-	-	Transposon	TE007909	-	-	-	-	-	-	-
A01	655198	R	44	2.27	-	-	Transposon	TE007909	-	-	-	-	-	-	-
A01	655208	F	36	11.11	-	-	Transposon	TE007909	-	-	-	-	-	-	-
A01	655251	R	103	1.94	-	-	Transposon	TE007909	-	-	-	-	-	-	-
A01	655253	R	103	4.85	-	-	Transposon	TE007909	-	-	-	-	-	-	-
A01	655254	R	103	16.5	-	-	Transposon	TE007909	-	-	-	-	-	-	-
A01	655282	R	103	0.97	-	-	Transposon	TE007909	-	-	-	-	-	-	-
A01	655480	R	99	18.18	utr5	Bra011768	Transposon	TE007909	Two	Bra011768	LF	Bra017825	MF1	-	-
A01	655483	R	99	41.41	utr5	Bra011768	Transposon	TE007909	Two	Bra011768	LF	Bra017825	MF1	-	-
A01	655486	R	102	30.39	utr5	Bra011768	Transposon	TE007909	Two	Bra011768	LF	Bra017825	MF1	-	-
A01	655487	R	100	1	utr5	Bra011768	Transposon	TE007909	Two	Bra011768	LF	Bra017825	MF1	-	-
A01	655492	R	99	2.02	utr5	Bra011768	Transposon	TE007909	Two	Bra011768	LF	Bra017825	MF1	-	-
A01	655508	R	99	43.43	utr5	Bra011768	Transposon	TE007909	Two	Bra011768	LF	Bra017825	MF1	-	-
A01	655518	R	99	16.16	utr5	Bra011768	Transposon	TE007909	Two	Bra011768	LF	Bra017825	MF1	-	-
A01	655532	R	98	13.27	utr5	Bra011768	Transposon	TE007909	Two	Bra011768	LF	Bra017825	MF1	-	-
A01	655536	R	98	7.14	utr5	Bra011768	Transposon	TE007909	Two	Bra011768	LF	Bra017825	MF1	-	-
A01	655544	R	98	18.37	utr5	Bra011768	utr5	TE007909	Two	Bra011768	LF	Bra017825	MF1	-	-
A01	655548	R	98	32.65	utr5	Bra011768	utr5	TE007909	Two	Bra011768	LF	Bra017825	MF1	-	-
A01	668914	R	68	0	intron	Bra011766	-	-	Two	Bra011766	LF	Bra017820-TA	MF1	-	-
A01	668915	R	67	0	intron	Bra011766	-	-	Two	Bra011766	LF	Bra017820-TA	MF1	-	-
A01	668917	R	69	0	intron	Bra011766	-	-	Two	Bra011766	LF	Bra017820-TA	MF1	-	-
A01	668920	R	70	0	intron	Bra011766	-	-	Two	Bra011766	LF	Bra017820-TA	MF1	-	-
A01	668922	R	69	0	intron	Bra011766	-	-	Two	Bra011766	LF	Bra017820-TA	MF1	-	-
A01	668956	R	70	0	intron	Bra011766	-	-	Two	Bra011766	LF	Bra017820-TA	MF1	-	-
A01	668971	R	70	0	intron	Bra011766	-	-	Two	Bra011766	LF	Bra017820-TA	MF1	-	-
A01	668975	R	70	0	intron	Bra011766	-	-	Two	Bra011766	LF	Bra017820-TA	MF1	-	-
A01	668976	R	70	0	intron	Bra011766	-	-	Two	Bra011766	LF	Bra017820-TA	MF1	-	-
A01	669085	R	70	0	intron	Bra011766	-	-	Two	Bra011766	LF	Bra017820-TA	MF1	-	-
A01	669111	R	70	0	intron	Bra011766	-	-	Two	Bra011766	LF	Bra017820-TA	MF1	-	-
A01	669112	R	70	0	exon	Bra011766	-	-	Two	Bra011766	LF	Bra017820-TA	MF1	-	-
A01	669117	R	70	0	exon	Bra011766	-	-	Two	Bra011766	LF	Bra017820-TA	MF1	-	-
A01	669119	R	70	0	exon	Bra011766	-	-	Two	Bra011766	LF	Bra017820-TA	MF1	-	-
A01	691215	R	18	0	utr5	Bra011761	-	-	Tandem	Bra011761	-	-	-	-	-
A01	691217	R	18	0	utr5	Bra011761	-	-	Tandem	Bra011761	-	-	-	-	-
A01	691229	R	18	0	utr5	Bra011761	-	-	Tandem	Bra011761	-	-	-	-	-
A01	691239	R	18	0	utr5	Bra011761	-	-	Tandem	Bra011761	-	-	-	-	-
A01	691241	R	18	0	utr5	Bra011761	-	-	Tandem	Bra011761	-	-	-	-	-
A01	691373	R	18	0	utr5	Bra011761	-	-	Tandem	Bra011761	-	-	-	-	-
A01	691378	R	18	0	utr5	Bra011761	-	-	Tandem	Bra011761	-	-	-	-	-
A01	691382	R	18	0	utr5	Bra011761	-	-	Tandem	Bra011761	-	-	-	-	-
A01	691405	R	18	0	utr5	Bra011761	-	-	Tandem	Bra011761	-	-	-	-	-
A01	691410	R	18	0	utr5	Bra011761	-	-	Tandem	Bra011761	-	-	-	-	-
A01	691411	R	18	0	utr5	Bra011761	-	-	Tandem	Bra011761	-	-	-	-	-
A01	691440	R	18	0	utr5	Bra011761	-	-	Tandem	Bra011761	-	-	-	-	-
A01	691442	R	18	0	utr5	Bra011761	-	-	Tandem	Bra011761	-	-	-	-	-
A01	691443	R	18	0	utr5	Bra011761	-	-	Tandem	Bra011761	-	-	-	-	-
A01	691445	R	18	0	utr5	Bra011761	-	-	Tandem	Bra011761	-	-	-	-	-
A01	709435	F	64	0	-	-	utr5	TE007864	-	-	-	-	-	-	-
A01	709477	F	64	0	-	-	utr5	TE007864	-	-	-	-	-	-	-
A01	709503	F	64	0	-	-	utr5	TE007864	-	-	-	-	-	-	-
A01	709513	F	64	0	-	-	utr5	TE007864	-	-	-	-	-	-	-
A01	709526	F	64	0	-	-	utr5	TE007864	-	-	-	-	-	-	-
A01	709535	F	64	0	-	-	utr5	TE007864	-	-	-	-	-	-	-
A01	709541	F	64	0	-	-	utr5	TE007864	-	-	-	-	-	-	-
A01	709552	F	64	1.56	-	-	utr5	TE007864	-	-	-	-	-	-	-
A01	709553	F	64	0	-	-	utr5	TE007864	-	-	-	-	-	-	-
A01	709558	F	64	0	-	-	utr5	TE007864	-	-	-	-	-	-	-
A01	709566	F	64	0	-	-	utr5	TE007864	-	-	-	-	-	-	-
A01	724113	F	46	0	intron	Bra011755	-	-	-	-	-	-	-	-	-
A01	724114	F	46	0	intron	Bra011755	-	-	-	-	-	-	-	-	-
A01	724118	F	46	0	intron	Bra011755	-	-	-	-	-	-	-	-	-
A01	724119	F	46	0	intron	Bra011755	-	-	-	-	-	-	-	-	-
A01	724124	F	46	0	intron	Bra011755	-	-	-	-	-	-	-	-	-
A01	724134	F	46	0	intron	Bra011755	-	-	-	-	-	-	-	-	-
A01	724139	F	46	0	intron	Bra011755	-	-	-	-	-	-	-	-	-
A01	724140	F	46	0	intron	Bra011755	-	-	-	-	-	-	-	-	-
A01	724173	F	46	0	exon	Bra011755	-	-	-	-	-	-	-	-	-
A01	724262	F	46	0	exon	Bra011755	-	-	-	-	-	-	-	-	-
A01	724271	F	46	0	exon	Bra011755	-	-	-	-	-	-	-	-	-
A01	724278	F	46	0	exon	Bra011755	-	-	-	-	-	-	-	-	-
A01	724293	F	46	0	exon	Bra011755	-	-	-	-	-	-	-	-	-
A01	724303	F	15	0	exon	Bra011755	-	-	-	-	-	-	-	-	-
A01	724313	F	15	0	exon	Bra011755	-	-	-	-	-	-	-	-	-
A01	724317	F	15	0	exon	Bra011755	-	-	-	-	-	-	-	-	-
A01	724336	F	15	0	exon	Bra011755	-	-	-	-	-	-	-	-	-
A01	724338	F	15	0	exon	Bra011755	-	-	-	-	-	-	-	-	-
A01	724352	F	15	0	exon	Bra011755	-	-	-	-	-	-	-	-	-
A01	724364	F	15	0	exon	Bra011755	-	-	-	-	-	-	-	-	-
A01	724367	F	15	0	exon	Bra011755	-	-	-	-	-	-	-	-	-
A01	724375	F	14	0	exon	Bra011755	-	-	-	-	-	-	-	-	-
A01	724491	F	15	0	exon	Bra011755	-	-	-	-	-	-	-	-	-
A01	724503	F	15	0	exon	Bra011755	-	-	-	-	-	-	-	-	-
A01	724504	F	15	0	exon	Bra011755	-	-	-	-	-	-	-	-	-
A01	724506	F	15	0	exon	Bra011755	-	-	-	-	-	-	-	-	-
A01	724511	F	15	0	exon	Bra011755	-	-	-	-	-	-	-	-	-
A01	724514	F	15	0	exon	Bra011755	-	-	-	-	-	-	-	-	-
A01	724525	F	15	0	exon	Bra011755	-	-	-	-	-	-	-	-	-
A01	724526	F	14	0	exon	Bra011755	-	-	-	-	-	-	-	-	-
A01	724529	F	15	6.67	exon	Bra011755	-	-	-	-	-	-	-	-	-
A01	724536	F	15	0	exon	Bra011755	-	-	-	-	-	-	-	-	-
A01	724538	F	15	0	exon	Bra011755	-	-	-	-	-	-	-	-	-
A01	724555	F	15	0	intron	Bra011755	-	-	-	-	-	-	-	-	-
A01	724560	F	15	0	intron	Bra011755	-	-	-	-	-	-	-	-	-
A01	724561	F	15	0	intron	Bra011755	-	-	-	-	-	-	-	-	-
A01	724562	F	15	0	intron	Bra011755	-	-	-	-	-	-	-	-	-
A01	734899	F	27	0	promoter	Bra011750	-	-	Single	Bra011750	LF	-	-	-	-
A01	734901	F	27	0	promoter	Bra011750	-	-	Single	Bra011750	LF	-	-	-	-
A01	734906	F	27	0	promoter	Bra011750	-	-	Single	Bra011750	LF	-	-	-	-
A01	734907	F	27	0	promoter	Bra011750	-	-	Single	Bra011750	LF	-	-	-	-
A01	734929	F	27	0	promoter	Bra011750	-	-	Single	Bra011750	LF	-	-	-	-
A01	734969	F	27	0	promoter	Bra011750	-	-	Single	Bra011750	LF	-	-	-	-
A01	735016	F	27	0	promoter	Bra011750	-	-	Single	Bra011750	LF	-	-	-	-
A01	735018	F	27	0	promoter	Bra011750	-	-	Single	Bra011750	LF	-	-	-	-
A01	735020	F	27	0	promoter	Bra011750	-	-	Single	Bra011750	LF	-	-	-	-
A01	735022	F	27	0	promoter	Bra011750	-	-	Single	Bra011750	LF	-	-	-	-
A01	735024	F	27	0	promoter	Bra011750	-	-	Single	Bra011750	LF	-	-	-	-
A01	735026	F	27	0	promoter	Bra011750	-	-	Single	Bra011750	LF	-	-	-	-
A01	735027	F	27	0	promoter	Bra011750	-	-	Single	Bra011750	LF	-	-	-	-
A01	735037	F	27	0	promoter	Bra011750	-	-	Single	Bra011750	LF	-	-	-	-
A01	735056	F	26	0	promoter	Bra011750	-	-	Single	Bra011750	LF	-	-	-	-
A01	735065	F	27	0	promoter	Bra011750	-	-	Single	Bra011750	LF	-	-	-	-
A01	735085	F	27	0	promoter	Bra011750	-	-	Single	Bra011750	LF	-	-	-	-
A01	751721	R	28	0	-	-	utr5	TE007826	-	-	-	-	-	-	-
A01	751728	R	28	0	-	-	utr5	TE007826	-	-	-	-	-	-	-
A01	751731	R	28	0	-	-	utr5	TE007826	-	-	-	-	-	-	-
A01	751733	R	28	0	-	-	utr5	TE007826	-	-	-	-	-	-	-
A01	751735	R	28	0	-	-	utr5	TE007826	-	-	-	-	-	-	-
A01	751744	R	28	0	-	-	utr5	TE007826	-	-	-	-	-	-	-
A01	751748	R	28	0	-	-	utr5	TE007826	-	-	-	-	-	-	-
A01	751749	R	28	0	-	-	utr5	TE007826	-	-	-	-	-	-	-
A01	751776	R	28	0	-	-	utr5	TE007826	-	-	-	-	-	-	-
A01	751837	R	28	0	-	-	utr5	TE007826	-	-	-	-	-	-	-
A01	751845	R	28	0	-	-	utr5	TE007826	-	-	-	-	-	-	-
A01	751846	R	28	0	-	-	utr5	TE007826	-	-	-	-	-	-	-
A01	751853	R	28	0	-	-	utr5	TE007826	-	-	-	-	-	-	-
A01	751857	R	28	0	-	-	utr5	TE007826	-	-	-	-	-	-	-
A01	751858	R	28	0	-	-	utr5	TE007826	-	-	-	-	-	-	-
A01	751859	R	28	0	-	-	utr5	TE007826	-	-	-	-	-	-	-
A01	751861	R	28	0	-	-	utr5	TE007826	-	-	-	-	-	-	-
A01	751863	R	28	0	-	-	utr5	TE007826	-	-	-	-	-	-	-
A01	751872	R	28	0	-	-	utr5	TE007826	-	-	-	-	-	-	-
A01	751884	R	28	0	-	-	utr5	TE007826	-	-	-	-	-	-	-
A01	751887	R	28	0	-	-	utr5	TE007826	-	-	-	-	-	-	-
A01	751889	R	27	0	-	-	utr5	TE007826	-	-	-	-	-	-	-
A01	751890	R	27	0	-	-	utr5	TE007826	-	-	-	-	-	-	-
A01	751910	R	28	0	-	-	utr5	TE007826	-	-	-	-	-	-	-
A01	758525	R	91	0	exon	Bra011747	-	-	Single	Bra011747	LF	-	-	-	-
A01	758541	R	92	0	exon	Bra011747	-	-	Single	Bra011747	LF	-	-	-	-
A01	758566	R	92	0	exon	Bra011747	-	-	Single	Bra011747	LF	-	-	-	-
A01	758567	R	92	0	exon	Bra011747	-	-	Single	Bra011747	LF	-	-	-	-
A01	758590	R	92	0	exon	Bra011747	-	-	Single	Bra011747	LF	-	-	-	-
A01	758596	R	92	0	exon	Bra011747	-	-	Single	Bra011747	LF	-	-	-	-
A01	758597	R	92	0	exon	Bra011747	-	-	Single	Bra011747	LF	-	-	-	-
A01	758599	R	92	0	exon	Bra011747	-	-	Single	Bra011747	LF	-	-	-	-
A01	758707	R	92	0	exon	Bra011747	-	-	Single	Bra011747	LF	-	-	-	-
A01	758738	R	92	0	exon	Bra011747	-	-	Single	Bra011747	LF	-	-	-	-
A01	767206	R	53	0	exon	Bra011745	utr3	TE007812	Single	Bra011745	LF	-	-	-	-
A01	767358	R	53	0	intron	Bra011745	utr3	TE007812	Single	Bra011745	LF	-	-	-	-
A01	767389	R	53	0	intron	Bra011745	Transposon	TE007812	Single	Bra011745	LF	-	-	-	-
A01	767390	R	53	0	intron	Bra011745	Transposon	TE007812	Single	Bra011745	LF	-	-	-	-
A01	767391	R	53	0	intron	Bra011745	Transposon	TE007812	Single	Bra011745	LF	-	-	-	-
A01	779453	F	14	28.57	-	-	Transposon	TE007800	-	-	-	-	-	-	-
A01	779454	F	14	78.57	-	-	Transposon	TE007800	-	-	-	-	-	-	-
A01	779460	F	14	92.86	-	-	Transposon	TE007800	-	-	-	-	-	-	-
A01	779482	F	13	0	-	-	Transposon	TE007800	-	-	-	-	-	-	-
A01	779486	F	14	7.14	-	-	Transposon	TE007800	-	-	-	-	-	-	-
A01	779487	F	14	14.29	-	-	Transposon	TE007800	-	-	-	-	-	-	-
A01	779488	F	14	85.71	-	-	Transposon	TE007800	-	-	-	-	-	-	-
A01	779493	F	14	0	-	-	Transposon	TE007800	-	-	-	-	-	-	-
A01	779494	F	14	0	-	-	Transposon	TE007800	-	-	-	-	-	-	-
A01	779495	F	14	100	-	-	Transposon	TE007800	-	-	-	-	-	-	-
A01	779511	F	14	0	-	-	Transposon	TE007800	-	-	-	-	-	-	-
A01	779520	F	14	14.29	-	-	Transposon	TE007800	-	-	-	-	-	-	-
A01	779521	F	14	0	-	-	Transposon	TE007800	-	-	-	-	-	-	-
A01	779524	F	14	7.14	-	-	Transposon	TE007800	-	-	-	-	-	-	-
A01	779525	F	14	0	-	-	Transposon	TE007800	-	-	-	-	-	-	-
A01	779526	F	14	7.14	-	-	Transposon	TE007800	-	-	-	-	-	-	-
A01	779735	F	16	75	-	-	Transposon	TE007800	-	-	-	-	-	-	-
A01	779775	F	16	87.5	-	-	Transposon	TE007800	-	-	-	-	-	-	-
A01	779807	F	16	0	-	-	Transposon	TE007800	-	-	-	-	-	-	-
A01	779938	F	23	0	-	-	Transposon	TE007800	-	-	-	-	-	-	-
A01	779939	F	23	0	-	-	Transposon	TE007800	-	-	-	-	-	-	-
A01	779941	F	23	82.61	-	-	Transposon	TE007800	-	-	-	-	-	-	-
A01	779943	F	23	100	-	-	Transposon	TE007800	-	-	-	-	-	-	-
A01	779947	F	22	0	-	-	Transposon	TE007800	-	-	-	-	-	-	-
A01	779948	F	23	0	-	-	Transposon	TE007800	-	-	-	-	-	-	-
A01	779954	R	29	3.45	-	-	Transposon	TE007800	-	-	-	-	-	-	-
A01	779957	R	30	86.67	-	-	Transposon	TE007800	-	-	-	-	-	-	-
A01	779958	F	23	47.83	-	-	Transposon	TE007800	-	-	-	-	-	-	-
A01	779963	R	29	0	-	-	Transposon	TE007800	-	-	-	-	-	-	-
A01	779970	F	23	78.26	-	-	Transposon	TE007800	-	-	-	-	-	-	-
A01	779974	F	23	52.17	-	-	Transposon	TE007800	-	-	-	-	-	-	-
A01	779978	R	30	93.33	-	-	Transposon	TE007800	-	-	-	-	-	-	-
A01	779980	F	23	4.35	-	-	Transposon	TE007800	-	-	-	-	-	-	-
A01	779981	F	22	13.64	-	-	Transposon	TE007800	-	-	-	-	-	-	-
A01	779982	F	23	30.43	-	-	Transposon	TE007800	-	-	-	-	-	-	-
A01	779986	F	23	91.3	-	-	Transposon	TE007800	-	-	-	-	-	-	-
A01	779989	R	30	16.67	-	-	Transposon	TE007800	-	-	-	-	-	-	-
A01	779990	F	23	0	-	-	Transposon	TE007800	-	-	-	-	-	-	-
A01	779991	F	23	4.35	-	-	Transposon	TE007800	-	-	-	-	-	-	-
A01	779993	F	23	17.39	-	-	Transposon	TE007800	-	-	-	-	-	-	-
A01	779996	F	23	13.04	-	-	Transposon	TE007800	-	-	-	-	-	-	-
A01	780001	R	30	3.33	-	-	Transposon	TE007800	-	-	-	-	-	-	-
A01	780002	R	30	0	-	-	Transposon	TE007800	-	-	-	-	-	-	-
A01	780011	R	30	16.67	-	-	Transposon	TE007800	-	-	-	-	-	-	-
A01	780153	F	19	78.95	-	-	Transposon	TE007800	-	-	-	-	-	-	-
A01	780157	R	28	25	-	-	Transposon	TE007800	-	-	-	-	-	-	-
A01	780158	F	19	10.53	-	-	Transposon	TE007800	-	-	-	-	-	-	-
A01	780170	R	28	53.57	-	-	Transposon	TE007800	-	-	-	-	-	-	-
A01	780175	F	18	0	-	-	Transposon	TE007800	-	-	-	-	-	-	-
A01	780181	F	23	47.83	-	-	Transposon	TE007800	-	-	-	-	-	-	-
A01	780183	F	23	86.96	-	-	Transposon	TE007800	-	-	-	-	-	-	-
A01	780187	F	23	4.35	-	-	Transposon	TE007800	-	-	-	-	-	-	-
A01	780191	R	30	86.67	-	-	utr3	TE007800	-	-	-	-	-	-	-
A01	780195	F	23	0	-	-	utr3	TE007800	-	-	-	-	-	-	-
A01	780203	R	30	10	-	-	utr3	TE007800	-	-	-	-	-	-	-
A01	780204	R	30	16.67	-	-	utr3	TE007800	-	-	-	-	-	-	-
A01	780206	R	30	6.67	-	-	utr3	TE007800	-	-	-	-	-	-	-
A01	780207	F	23	4.35	-	-	utr3	TE007800	-	-	-	-	-	-	-
A01	780218	R	30	0	-	-	utr3	TE007800	-	-	-	-	-	-	-
A01	780219	F	23	17.39	-	-	utr3	TE007800	-	-	-	-	-	-	-
A01	823189	R	14	0	exon	Bra011736	utr5	TE007774	Single	Bra011736	LF	-	-	-	-
A01	823203	R	14	0	exon	Bra011736	utr5	TE007774	Single	Bra011736	LF	-	-	-	-
A01	823208	R	14	0	exon	Bra011736	utr5	TE007774	Single	Bra011736	LF	-	-	-	-
A01	823238	R	14	0	exon	Bra011736	utr5	TE007774	Single	Bra011736	LF	-	-	-	-
A01	823251	R	14	0	promoter	Bra011736	utr5	TE007774	Single	Bra011736	LF	-	-	-	-
A01	823254	R	14	0	promoter	Bra011736	utr5	TE007774	Single	Bra011736	LF	-	-	-	-
A01	823382	R	14	0	promoter	Bra011736	utr5	TE007774	Single	Bra011736	LF	-	-	-	-
A01	823385	R	14	0	promoter	Bra011736	utr5	TE007774	Single	Bra011736	LF	-	-	-	-
A01	823392	R	14	0	promoter	Bra011736	utr5	TE007774	Single	Bra011736	LF	-	-	-	-
A01	823402	R	13	0	promoter	Bra011736	utr5	TE007774	Single	Bra011736	LF	-	-	-	-
A01	823409	R	14	0	promoter	Bra011736	utr5	TE007774	Single	Bra011736	LF	-	-	-	-
A01	823420	R	14	0	promoter	Bra011736	utr5	TE007774	Single	Bra011736	LF	-	-	-	-
A01	823426	R	14	0	promoter	Bra011736	utr5	TE007774	Single	Bra011736	LF	-	-	-	-
A01	823430	R	14	0	promoter	Bra011736	utr5	TE007774	Single	Bra011736	LF	-	-	-	-
A01	823435	R	14	0	promoter	Bra011736	utr5	TE007774	Single	Bra011736	LF	-	-	-	-
A01	823437	R	14	0	promoter	Bra011736	utr5	TE007774	Single	Bra011736	LF	-	-	-	-
A01	828624	F	214	0	exon	Bra011735	-	-	Two	Bra011735	LF	Bra017800	MF1	-	-
A01	828672	F	214	0.47	exon	Bra011735	-	-	Two	Bra011735	LF	Bra017800	MF1	-	-
A01	828949	F	214	0	utr3	Bra011735	-	-	Two	Bra011735	LF	Bra017800	MF1	-	-
A01	828952	F	214	0	utr3	Bra011735	-	-	Two	Bra011735	LF	Bra017800	MF1	-	-
A01	828959	F	214	0	utr3	Bra011735	-	-	Two	Bra011735	LF	Bra017800	MF1	-	-
A01	828965	F	212	0	utr3	Bra011735	-	-	Two	Bra011735	LF	Bra017800	MF1	-	-
A01	828969	F	214	0	utr3	Bra011735	-	-	Two	Bra011735	LF	Bra017800	MF1	-	-
A01	828980	F	214	0	utr3	Bra011735	-	-	Two	Bra011735	LF	Bra017800	MF1	-	-
A01	828985	F	214	0	utr3	Bra011735	-	-	Two	Bra011735	LF	Bra017800	MF1	-	-
A01	841516	R	28	7.14	intron	Bra011731	-	-	Tandem	Bra011731	-	-	-	-	-
A01	841526	R	28	35.71	intron	Bra011731	-	-	Tandem	Bra011731	-	-	-	-	-
A01	841535	R	25	36	intron	Bra011731	-	-	Tandem	Bra011731	-	-	-	-	-
A01	841541	R	27	40.74	intron	Bra011731	-	-	Tandem	Bra011731	-	-	-	-	-
A01	841543	R	28	39.29	intron	Bra011731	-	-	Tandem	Bra011731	-	-	-	-	-
A01	841565	R	28	25	exon	Bra011731	-	-	Tandem	Bra011731	-	-	-	-	-
A01	841572	R	28	0	exon	Bra011731	-	-	Tandem	Bra011731	-	-	-	-	-
A01	841583	R	28	0	exon	Bra011731	-	-	Tandem	Bra011731	-	-	-	-	-
A01	841736	R	28	0	exon	Bra011731	-	-	Tandem	Bra011731	-	-	-	-	-
A01	841738	R	28	0	exon	Bra011731	-	-	Tandem	Bra011731	-	-	-	-	-
A01	841766	R	28	0	exon	Bra011731	-	-	Tandem	Bra011731	-	-	-	-	-
A01	841773	R	28	0	exon	Bra011731	-	-	Tandem	Bra011731	-	-	-	-	-
A01	841776	R	28	0	exon	Bra011731	-	-	Tandem	Bra011731	-	-	-	-	-
A01	841786	R	28	0	exon	Bra011731	-	-	Tandem	Bra011731	-	-	-	-	-
A01	841787	R	28	0	exon	Bra011731	-	-	Tandem	Bra011731	-	-	-	-	-
A01	880259	R	34	0	exon	Bra011721	-	-	Single	Bra011721	LF	-	-	-	-
A01	880264	R	38	0	exon	Bra011721	-	-	Single	Bra011721	LF	-	-	-	-
A01	880286	R	38	0	exon	Bra011721	-	-	Single	Bra011721	LF	-	-	-	-
A01	880322	R	38	0	exon	Bra011721	-	-	Single	Bra011721	LF	-	-	-	-
A01	880329	R	38	0	exon	Bra011721	-	-	Single	Bra011721	LF	-	-	-	-
A01	880330	R	38	0	exon	Bra011721	-	-	Single	Bra011721	LF	-	-	-	-
A01	880393	R	38	0	exon	Bra011721	-	-	Single	Bra011721	LF	-	-	-	-
A01	880398	R	38	0	exon	Bra011721	-	-	Single	Bra011721	LF	-	-	-	-
A01	880401	R	38	0	exon	Bra011721	-	-	Single	Bra011721	LF	-	-	-	-
A01	880405	R	38	0	exon	Bra011721	-	-	Single	Bra011721	LF	-	-	-	-
A01	880411	R	38	0	exon	Bra011721	-	-	Single	Bra011721	LF	-	-	-	-
A01	880413	R	38	0	exon	Bra011721	-	-	Single	Bra011721	LF	-	-	-	-
A01	880420	R	38	0	exon	Bra011721	-	-	Single	Bra011721	LF	-	-	-	-
A01	880423	R	38	0	exon	Bra011721	-	-	Single	Bra011721	LF	-	-	-	-
A01	880427	R	38	0	exon	Bra011721	-	-	Single	Bra011721	LF	-	-	-	-
A01	952593	F	96	0	promoter	Bra011706	-	-	Two	Bra011706	LF	Bra017782	MF1	-	-
A01	952609	F	96	0	promoter	Bra011706	-	-	Two	Bra011706	LF	Bra017782	MF1	-	-
A01	952610	F	96	0	promoter	Bra011706	-	-	Two	Bra011706	LF	Bra017782	MF1	-	-
A01	952617	F	95	0	promoter	Bra011706	-	-	Two	Bra011706	LF	Bra017782	MF1	-	-
A01	952626	F	96	0	promoter	Bra011706	-	-	Two	Bra011706	LF	Bra017782	MF1	-	-
A01	952628	F	96	0	promoter	Bra011706	-	-	Two	Bra011706	LF	Bra017782	MF1	-	-
A01	952629	F	96	0	promoter	Bra011706	-	-	Two	Bra011706	LF	Bra017782	MF1	-	-
A01	952637	F	96	0	promoter	Bra011706	-	-	Two	Bra011706	LF	Bra017782	MF1	-	-
A01	952639	F	96	0	promoter	Bra011706	-	-	Two	Bra011706	LF	Bra017782	MF1	-	-
A01	952641	F	96	0	promoter	Bra011706	-	-	Two	Bra011706	LF	Bra017782	MF1	-	-
A01	952643	F	96	0	promoter	Bra011706	-	-	Two	Bra011706	LF	Bra017782	MF1	-	-
A01	952645	F	96	0	promoter	Bra011706	-	-	Two	Bra011706	LF	Bra017782	MF1	-	-
A01	952647	F	96	0	promoter	Bra011706	-	-	Two	Bra011706	LF	Bra017782	MF1	-	-
A01	952649	F	96	0	promoter	Bra011706	-	-	Two	Bra011706	LF	Bra017782	MF1	-	-
A01	952651	F	95	0	promoter	Bra011706	-	-	Two	Bra011706	LF	Bra017782	MF1	-	-
A01	952782	F	95	0	exon	Bra011706	-	-	Two	Bra011706	LF	Bra017782	MF1	-	-
A01	952785	F	96	0	exon	Bra011706	-	-	Two	Bra011706	LF	Bra017782	MF1	-	-
A01	952811	F	96	0	exon	Bra011706	-	-	Two	Bra011706	LF	Bra017782	MF1	-	-
A01	952812	F	96	0	exon	Bra011706	-	-	Two	Bra011706	LF	Bra017782	MF1	-	-
A01	952815	F	96	0	exon	Bra011706	-	-	Two	Bra011706	LF	Bra017782	MF1	-	-
A01	952820	F	96	0	exon	Bra011706	-	-	Two	Bra011706	LF	Bra017782	MF1	-	-
A01	952821	F	96	1.04	exon	Bra011706	-	-	Two	Bra011706	LF	Bra017782	MF1	-	-
A01	952830	F	96	0	exon	Bra011706	-	-	Two	Bra011706	LF	Bra017782	MF1	-	-
A01	952837	F	96	0	exon	Bra011706	-	-	Two	Bra011706	LF	Bra017782	MF1	-	-
A01	969785	R	297	0	-	-	-	-	-	-	-	-	-	-	-
A01	969807	R	296	0	-	-	-	-	-	-	-	-	-	-	-
A01	969810	R	297	0	-	-	-	-	-	-	-	-	-	-	-
A01	969816	R	296	0.34	-	-	-	-	-	-	-	-	-	-	-
A01	969829	R	297	0	-	-	-	-	-	-	-	-	-	-	-
A01	969830	R	297	0	-	-	-	-	-	-	-	-	-	-	-
A01	969836	R	297	0	-	-	-	-	-	-	-	-	-	-	-
A01	969844	R	297	0	-	-	-	-	-	-	-	-	-	-	-
A01	969846	R	297	0	-	-	-	-	-	-	-	-	-	-	-
A01	969850	R	296	0.34	-	-	-	-	-	-	-	-	-	-	-
A01	969973	R	297	0	-	-	-	-	-	-	-	-	-	-	-
A01	969985	R	297	0.34	-	-	-	-	-	-	-	-	-	-	-
A01	969991	R	297	0	-	-	-	-	-	-	-	-	-	-	-
A01	969996	R	297	0	-	-	-	-	-	-	-	-	-	-	-
A01	970034	R	297	0	-	-	-	-	-	-	-	-	-	-	-
A01	970037	R	297	0	-	-	-	-	-	-	-	-	-	-	-
A01	974005	F	26	0	-	-	utr5	TE007697	-	-	-	-	-	-	-
A01	974014	F	26	0	-	-	utr5	TE007697	-	-	-	-	-	-	-
A01	974019	F	26	0	-	-	utr5	TE007697	-	-	-	-	-	-	-
A01	974040	F	26	0	-	-	utr5	TE007697	-	-	-	-	-	-	-
A01	974042	F	26	0	-	-	utr5	TE007697	-	-	-	-	-	-	-
A01	974049	F	26	0	-	-	utr5	TE007697	-	-	-	-	-	-	-
A01	974076	F	26	0	-	-	-	-	-	-	-	-	-	-	-
A01	974093	F	26	0	-	-	-	-	-	-	-	-	-	-	-
A01	974094	F	26	0	-	-	-	-	-	-	-	-	-	-	-
A01	974096	F	26	0	-	-	-	-	-	-	-	-	-	-	-
A01	974097	F	26	0	-	-	-	-	-	-	-	-	-	-	-
A01	974104	F	26	0	-	-	-	-	-	-	-	-	-	-	-
A01	974106	F	26	0	-	-	-	-	-	-	-	-	-	-	-
A01	974109	F	26	0	-	-	-	-	-	-	-	-	-	-	-
A01	974118	F	26	0	-	-	-	-	-	-	-	-	-	-	-
A01	974135	F	26	0	-	-	-	-	-	-	-	-	-	-	-
A01	1000599	F	262	0	exon	Bra011697	-	-	Single	Bra011697	LF	-	-	-	-
A01	1000615	F	261	0	exon	Bra011697	-	-	Single	Bra011697	LF	-	-	-	-
A01	1000616	F	262	0	exon	Bra011697	-	-	Single	Bra011697	LF	-	-	-	-
A01	1000662	F	262	0	exon	Bra011697	-	-	Single	Bra011697	LF	-	-	-	-
A01	1000668	F	262	0.38	exon	Bra011697	-	-	Single	Bra011697	LF	-	-	-	-
A01	1000743	F	262	0.38	exon	Bra011697	-	-	Single	Bra011697	LF	-	-	-	-
A01	1000758	F	262	0	exon	Bra011697	-	-	Single	Bra011697	LF	-	-	-	-
A01	1000796	F	262	0	utr3	Bra011697	-	-	Single	Bra011697	LF	-	-	-	-
A01	1020684	F	18	0	promoter	Bra011694	-	-	Two	Bra011694	LF	Bra010562	MF2	-	-
A01	1020687	F	18	0	promoter	Bra011694	-	-	Two	Bra011694	LF	Bra010562	MF2	-	-
A01	1020688	F	18	0	promoter	Bra011694	-	-	Two	Bra011694	LF	Bra010562	MF2	-	-
A01	1020697	F	18	0	promoter	Bra011694	-	-	Two	Bra011694	LF	Bra010562	MF2	-	-
A01	1020698	F	18	0	promoter	Bra011694	-	-	Two	Bra011694	LF	Bra010562	MF2	-	-
A01	1020708	F	18	0	promoter	Bra011694	-	-	Two	Bra011694	LF	Bra010562	MF2	-	-
A01	1020710	F	18	0	promoter	Bra011694	-	-	Two	Bra011694	LF	Bra010562	MF2	-	-
A01	1020712	F	18	0	promoter	Bra011694	-	-	Two	Bra011694	LF	Bra010562	MF2	-	-
A01	1020715	F	18	0	promoter	Bra011694	-	-	Two	Bra011694	LF	Bra010562	MF2	-	-
A01	1020717	F	18	0	promoter	Bra011694	-	-	Two	Bra011694	LF	Bra010562	MF2	-	-
A01	1020719	F	18	0	promoter	Bra011694	-	-	Two	Bra011694	LF	Bra010562	MF2	-	-
A01	1020720	F	18	0	promoter	Bra011694	-	-	Two	Bra011694	LF	Bra010562	MF2	-	-
A01	1020722	F	18	0	promoter	Bra011694	-	-	Two	Bra011694	LF	Bra010562	MF2	-	-
A01	1020739	F	18	0	promoter	Bra011694	-	-	Two	Bra011694	LF	Bra010562	MF2	-	-
A01	1020740	F	18	0	promoter	Bra011694	-	-	Two	Bra011694	LF	Bra010562	MF2	-	-
A01	1020878	F	18	0	exon	Bra011694	-	-	Two	Bra011694	LF	Bra010562	MF2	-	-
A01	1020879	F	18	0	exon	Bra011694	-	-	Two	Bra011694	LF	Bra010562	MF2	-	-
A01	1020880	F	18	0	exon	Bra011694	-	-	Two	Bra011694	LF	Bra010562	MF2	-	-
A01	1020893	F	18	0	exon	Bra011694	-	-	Two	Bra011694	LF	Bra010562	MF2	-	-
A01	1020907	F	18	0	exon	Bra011694	-	-	Two	Bra011694	LF	Bra010562	MF2	-	-
A01	1020911	F	18	0	exon	Bra011694	-	-	Two	Bra011694	LF	Bra010562	MF2	-	-
A01	1020925	F	18	0	exon	Bra011694	-	-	Two	Bra011694	LF	Bra010562	MF2	-	-
A01	1020926	F	18	0	exon	Bra011694	-	-	Two	Bra011694	LF	Bra010562	MF2	-	-
A01	1020929	F	18	0	exon	Bra011694	-	-	Two	Bra011694	LF	Bra010562	MF2	-	-
A01	1020930	F	18	0	exon	Bra011694	-	-	Two	Bra011694	LF	Bra010562	MF2	-	-
A01	1020942	F	17	0	exon	Bra011694	-	-	Two	Bra011694	LF	Bra010562	MF2	-	-
A01	1027440	R	10	0	exon	Bra011692	utr3	TE007672	Single	Bra011692	LF	-	-	-	-
A01	1027460	R	11	0	exon	Bra011692	utr3	TE007672	Single	Bra011692	LF	-	-	-	-
A01	1027462	R	11	0	exon	Bra011692	utr3	TE007672	Single	Bra011692	LF	-	-	-	-
A01	1027473	R	11	0	exon	Bra011692	utr3	TE007672	Single	Bra011692	LF	-	-	-	-
A01	1027475	R	11	0	exon	Bra011692	utr3	TE007672	Single	Bra011692	LF	-	-	-	-
A01	1027478	R	11	0	exon	Bra011692	utr3	TE007672	Single	Bra011692	LF	-	-	-	-
A01	1027489	R	11	0	exon	Bra011692	utr3	TE007672	Single	Bra011692	LF	-	-	-	-
A01	1027552	R	11	0	exon	Bra011692	utr3	TE007672	Single	Bra011692	LF	-	-	-	-
A01	1027556	R	11	0	exon	Bra011692	utr3	TE007672	Single	Bra011692	LF	-	-	-	-
A01	1027557	R	11	0	exon	Bra011692	utr3	TE007672	Single	Bra011692	LF	-	-	-	-
A01	1027564	R	11	0	exon	Bra011692	utr3	TE007672	Single	Bra011692	LF	-	-	-	-
A01	1027566	R	11	0	exon	Bra011692	utr3	TE007672	Single	Bra011692	LF	-	-	-	-
A01	1027589	R	11	0	exon	Bra011692	utr3	TE007672	Single	Bra011692	LF	-	-	-	-
A01	1027590	R	11	9.09	exon	Bra011692	utr3	TE007672	Single	Bra011692	LF	-	-	-	-
A01	1027595	R	11	0	exon	Bra011692	utr3	TE007672	Single	Bra011692	LF	-	-	-	-
A01	1027643	R	239	0	exon	Bra011692	utr3	TE007672	Single	Bra011692	LF	-	-	-	-
A01	1027653	R	239	0	exon	Bra011692	utr3	TE007672	Single	Bra011692	LF	-	-	-	-
A01	1027657	R	240	0.42	exon	Bra011692	utr3	TE007672	Single	Bra011692	LF	-	-	-	-
A01	1027658	R	240	0	exon	Bra011692	utr3	TE007672	Single	Bra011692	LF	-	-	-	-
A01	1027674	R	240	0	exon	Bra011692	utr3	TE007672	Single	Bra011692	LF	-	-	-	-
A01	1027809	R	239	0	exon	Bra011692	utr3	TE007672	Single	Bra011692	LF	-	-	-	-
A01	1027814	R	240	0	exon	Bra011692	utr3	TE007672	Single	Bra011692	LF	-	-	-	-
A01	1027815	R	239	0	exon	Bra011692	utr3	TE007672	Single	Bra011692	LF	-	-	-	-
A01	1027819	R	240	0	exon	Bra011692	utr3	TE007672	Single	Bra011692	LF	-	-	-	-
A01	1027821	R	239	0	exon	Bra011692	utr3	TE007672	Single	Bra011692	LF	-	-	-	-
A01	1027837	R	240	0	exon	Bra011692	utr3	TE007672	Single	Bra011692	LF	-	-	-	-
A01	1027848	R	231	0.43	exon	Bra011692	utr3	TE007672	Single	Bra011692	LF	-	-	-	-
A01	1031854	F	30	0	exon	Bra011691	-	-	Single	Bra011691	LF	-	-	-	-
A01	1031856	F	30	0	exon	Bra011691	-	-	Single	Bra011691	LF	-	-	-	-
A01	1031857	F	30	0	exon	Bra011691	-	-	Single	Bra011691	LF	-	-	-	-
A01	1031861	F	30	0	exon	Bra011691	-	-	Single	Bra011691	LF	-	-	-	-
A01	1031864	F	30	0	exon	Bra011691	-	-	Single	Bra011691	LF	-	-	-	-
A01	1031877	F	30	0	exon	Bra011691	-	-	Single	Bra011691	LF	-	-	-	-
A01	1031878	F	30	0	exon	Bra011691	-	-	Single	Bra011691	LF	-	-	-	-
A01	1031879	F	30	0	exon	Bra011691	-	-	Single	Bra011691	LF	-	-	-	-
A01	1031881	F	30	0	exon	Bra011691	-	-	Single	Bra011691	LF	-	-	-	-
A01	1031882	F	30	0	exon	Bra011691	-	-	Single	Bra011691	LF	-	-	-	-
A01	1031888	F	30	0	exon	Bra011691	-	-	Single	Bra011691	LF	-	-	-	-
A01	1031890	F	30	0	exon	Bra011691	-	-	Single	Bra011691	LF	-	-	-	-
A01	1031894	F	30	0	exon	Bra011691	-	-	Single	Bra011691	LF	-	-	-	-
A01	1031904	F	30	0	exon	Bra011691	-	-	Single	Bra011691	LF	-	-	-	-
A01	1031905	F	30	0	exon	Bra011691	-	-	Single	Bra011691	LF	-	-	-	-
A01	1031921	F	30	0	exon	Bra011691	-	-	Single	Bra011691	LF	-	-	-	-
A01	1032105	F	30	0	promoter	Bra011691	utr5	TE007665	Single	Bra011691	LF	-	-	-	-
A01	1032122	F	30	0	promoter	Bra011691	utr5	TE007665	Single	Bra011691	LF	-	-	-	-
A01	1032124	F	30	0	promoter	Bra011691	utr5	TE007665	Single	Bra011691	LF	-	-	-	-
A01	1032125	F	30	0	promoter	Bra011691	utr5	TE007665	Single	Bra011691	LF	-	-	-	-
A01	1032147	F	30	0	promoter	Bra011691	utr5	TE007665	Single	Bra011691	LF	-	-	-	-
A01	1036820	R	10	10	-	-	-	-	-	-	-	-	-	-	-
A01	1036858	R	10	0	-	-	-	-	-	-	-	-	-	-	-
A01	1036859	R	10	0	-	-	-	-	-	-	-	-	-	-	-
A01	1036860	R	10	0	-	-	-	-	-	-	-	-	-	-	-
A01	1036884	R	10	0	-	-	-	-	-	-	-	-	-	-	-
A01	1036976	R	10	0	-	-	-	-	-	-	-	-	-	-	-
A01	1036977	R	10	0	-	-	-	-	-	-	-	-	-	-	-
A01	1036994	R	10	0	-	-	-	-	-	-	-	-	-	-	-
A01	1037005	R	10	0	-	-	-	-	-	-	-	-	-	-	-
A01	1037006	R	10	0	-	-	-	-	-	-	-	-	-	-	-
A01	1037026	R	10	0	-	-	-	-	-	-	-	-	-	-	-
A01	1037032	R	10	0	-	-	-	-	-	-	-	-	-	-	-
A01	1037033	R	10	0	-	-	-	-	-	-	-	-	-	-	-
A01	1037035	R	10	0	-	-	-	-	-	-	-	-	-	-	-
A01	1040878	F	273	0	exon	Bra011690	-	-	Two	Bra011690	LF	Bra010559	MF2	-	-
A01	1040931	F	273	0	exon	Bra011690	-	-	Two	Bra011690	LF	Bra010559	MF2	-	-
A01	1040934	F	268	0	exon	Bra011690	-	-	Two	Bra011690	LF	Bra010559	MF2	-	-
A01	1040993	F	273	0.37	exon	Bra011690	-	-	Two	Bra011690	LF	Bra010559	MF2	-	-
A01	1040994	F	273	0.37	exon	Bra011690	-	-	Two	Bra011690	LF	Bra010559	MF2	-	-
A01	1040997	F	272	0	exon	Bra011690	-	-	Two	Bra011690	LF	Bra010559	MF2	-	-
A01	1040999	F	273	0	exon	Bra011690	-	-	Two	Bra011690	LF	Bra010559	MF2	-	-
A01	1041000	F	272	0	exon	Bra011690	-	-	Two	Bra011690	LF	Bra010559	MF2	-	-
A01	1041014	F	272	0	exon	Bra011690	-	-	Two	Bra011690	LF	Bra010559	MF2	-	-
A01	1041023	F	272	0	exon	Bra011690	-	-	Two	Bra011690	LF	Bra010559	MF2	-	-
A01	1041031	F	271	0	exon	Bra011690	-	-	Two	Bra011690	LF	Bra010559	MF2	-	-
A01	1041033	F	273	0	exon	Bra011690	-	-	Two	Bra011690	LF	Bra010559	MF2	-	-
A01	1041034	F	271	0	exon	Bra011690	-	-	Two	Bra011690	LF	Bra010559	MF2	-	-
A01	1041038	F	271	0	exon	Bra011690	-	-	Two	Bra011690	LF	Bra010559	MF2	-	-
A01	1041067	F	270	0	utr3	Bra011690	-	-	Two	Bra011690	LF	Bra010559	MF2	-	-
A01	1054353	F	27	0	exon	Bra011688	-	-	Single	Bra011688	LF	-	-	-	-
A01	1054366	F	27	0	exon	Bra011688	-	-	Single	Bra011688	LF	-	-	-	-
A01	1054367	F	27	0	exon	Bra011688	-	-	Single	Bra011688	LF	-	-	-	-
A01	1054375	F	27	0	exon	Bra011688	-	-	Single	Bra011688	LF	-	-	-	-
A01	1054377	F	27	0	exon	Bra011688	-	-	Single	Bra011688	LF	-	-	-	-
A01	1054414	F	23	0	exon	Bra011688	-	-	Single	Bra011688	LF	-	-	-	-
A01	1054539	F	17	0	exon	Bra011688	-	-	Single	Bra011688	LF	-	-	-	-
A01	1054557	F	16	0	exon	Bra011688	-	-	Single	Bra011688	LF	-	-	-	-
A01	1054564	F	17	0	exon	Bra011688	-	-	Single	Bra011688	LF	-	-	-	-
A01	1054565	F	17	0	exon	Bra011688	-	-	Single	Bra011688	LF	-	-	-	-
A01	1054591	F	17	0	exon	Bra011688	-	-	Single	Bra011688	LF	-	-	-	-
A01	1054605	F	17	0	exon	Bra011688	-	-	Single	Bra011688	LF	-	-	-	-
A01	1054712	F	22	0	exon	Bra011688	-	-	Single	Bra011688	LF	-	-	-	-
A01	1054715	F	22	0	exon	Bra011688	-	-	Single	Bra011688	LF	-	-	-	-
A01	1054716	F	22	0	exon	Bra011688	-	-	Single	Bra011688	LF	-	-	-	-
A01	1054722	F	22	0	exon	Bra011688	-	-	Single	Bra011688	LF	-	-	-	-
A01	1054730	F	22	0	exon	Bra011688	-	-	Single	Bra011688	LF	-	-	-	-
A01	1054736	F	22	0	exon	Bra011688	-	-	Single	Bra011688	LF	-	-	-	-
A01	1054761	F	39	0	exon	Bra011688	-	-	Single	Bra011688	LF	-	-	-	-
A01	1054762	F	39	0	exon	Bra011688	-	-	Single	Bra011688	LF	-	-	-	-
A01	1054766	F	17	0	exon	Bra011688	-	-	Single	Bra011688	LF	-	-	-	-
A01	1054783	F	17	0	exon	Bra011688	-	-	Single	Bra011688	LF	-	-	-	-
A01	1054788	F	17	0	exon	Bra011688	-	-	Single	Bra011688	LF	-	-	-	-
A01	1054812	F	17	0	exon	Bra011688	-	-	Single	Bra011688	LF	-	-	-	-
A01	1066220	R	11	0	exon	Bra011684	-	-	Two	Bra011684	LF	Bra017762	MF1	-	-
A01	1066228	R	11	0	exon	Bra011684	-	-	Two	Bra011684	LF	Bra017762	MF1	-	-
A01	1066237	R	11	0	exon	Bra011684	-	-	Two	Bra011684	LF	Bra017762	MF1	-	-
A01	1066239	R	11	0	exon	Bra011684	-	-	Two	Bra011684	LF	Bra017762	MF1	-	-
A01	1066252	R	11	0	exon	Bra011684	-	-	Two	Bra011684	LF	Bra017762	MF1	-	-
A01	1066289	R	11	0	utr3	Bra011684	-	-	Two	Bra011684	LF	Bra017762	MF1	-	-
A01	1066348	R	11	0	utr3	Bra011684	utr3	TE007653	Two	Bra011684	LF	Bra017762	MF1	-	-
A01	1066354	R	11	0	utr3	Bra011684	utr3	TE007653	Two	Bra011684	LF	Bra017762	MF1	-	-
A01	1066357	R	11	0	utr3	Bra011684	utr3	TE007653	Two	Bra011684	LF	Bra017762	MF1	-	-
A01	1066362	R	11	0	utr3	Bra011684	utr3	TE007653	Two	Bra011684	LF	Bra017762	MF1	-	-
A01	1066364	R	11	0	utr3	Bra011684	utr3	TE007653	Two	Bra011684	LF	Bra017762	MF1	-	-
A01	1066797	R	248	0	promoter	Bra011683	utr3	TE007653	Two	Bra011683	LF	Bra017761	MF1	-	-
A01	1066810	R	248	0.4	promoter	Bra011683	utr3	TE007653	Two	Bra011683	LF	Bra017761	MF1	-	-
A01	1066812	R	248	0	promoter	Bra011683	utr3	TE007653	Two	Bra011683	LF	Bra017761	MF1	-	-
A01	1066814	R	248	0.81	promoter	Bra011683	utr3	TE007653	Two	Bra011683	LF	Bra017761	MF1	-	-
A01	1066836	R	247	0	promoter	Bra011683	utr3	TE007653	Two	Bra011683	LF	Bra017761	MF1	-	-
A01	1066864	R	247	0	promoter	Bra011683	utr3	TE007653	Two	Bra011683	LF	Bra017761	MF1	-	-
A01	1066921	R	248	0.81	promoter	Bra011683	utr3	TE007653	Two	Bra011683	LF	Bra017761	MF1	-	-
A01	1066933	R	248	0	promoter	Bra011683	utr3	TE007653	Two	Bra011683	LF	Bra017761	MF1	-	-
A01	1066937	R	248	0	promoter	Bra011683	utr3	TE007653	Two	Bra011683	LF	Bra017761	MF1	-	-
A01	1066941	R	248	0.4	promoter	Bra011683	utr3	TE007653	Two	Bra011683	LF	Bra017761	MF1	-	-
A01	1066945	R	248	0.4	promoter	Bra011683	utr3	TE007653	Two	Bra011683	LF	Bra017761	MF1	-	-
A01	1066954	R	248	0.4	promoter	Bra011683	utr3	TE007653	Two	Bra011683	LF	Bra017761	MF1	-	-
A01	1066965	R	248	0	exon	Bra011683	utr3	TE007653	Two	Bra011683	LF	Bra017761	MF1	-	-
A01	1066973	R	248	0	exon	Bra011683	utr3	TE007653	Two	Bra011683	LF	Bra017761	MF1	-	-
A01	1066974	R	247	0	exon	Bra011683	utr3	TE007653	Two	Bra011683	LF	Bra017761	MF1	-	-
A01	1066977	R	248	0	exon	Bra011683	utr3	TE007653	Two	Bra011683	LF	Bra017761	MF1	-	-
A01	1066978	R	247	0	exon	Bra011683	utr3	TE007653	Two	Bra011683	LF	Bra017761	MF1	-	-
A01	1066979	R	246	0	exon	Bra011683	utr3	TE007653	Two	Bra011683	LF	Bra017761	MF1	-	-
A01	1066989	R	247	0.4	exon	Bra011683	utr3	TE007653	Two	Bra011683	LF	Bra017761	MF1	-	-
A01	1066992	R	247	0	exon	Bra011683	utr3	TE007653	Two	Bra011683	LF	Bra017761	MF1	-	-
A01	1066994	R	204	0	exon	Bra011683	utr3	TE007653	Two	Bra011683	LF	Bra017761	MF1	-	-
A01	1068465	R	111	0.9	intron	Bra011683	utr3	TE007652	Two	Bra011683	LF	Bra017761	MF1	-	-
A01	1068466	R	111	1.8	intron	Bra011683	utr3	TE007652	Two	Bra011683	LF	Bra017761	MF1	-	-
A01	1068468	R	111	1.8	intron	Bra011683	utr3	TE007652	Two	Bra011683	LF	Bra017761	MF1	-	-
A01	1068469	R	111	0.9	intron	Bra011683	utr3	TE007652	Two	Bra011683	LF	Bra017761	MF1	-	-
A01	1068475	R	111	0.9	intron	Bra011683	utr3	TE007652	Two	Bra011683	LF	Bra017761	MF1	-	-
A01	1068481	R	111	0.9	intron	Bra011683	utr3	TE007652	Two	Bra011683	LF	Bra017761	MF1	-	-
A01	1068483	R	111	1.8	intron	Bra011683	utr3	TE007652	Two	Bra011683	LF	Bra017761	MF1	-	-
A01	1068492	R	111	0.9	intron	Bra011683	utr3	TE007652	Two	Bra011683	LF	Bra017761	MF1	-	-
A01	1068493	R	111	0.9	intron	Bra011683	utr3	TE007652	Two	Bra011683	LF	Bra017761	MF1	-	-
A01	1068494	R	111	0.9	intron	Bra011683	utr3	TE007652	Two	Bra011683	LF	Bra017761	MF1	-	-
A01	1068495	R	111	0.9	intron	Bra011683	utr3	TE007652	Two	Bra011683	LF	Bra017761	MF1	-	-
A01	1068496	R	111	0.9	intron	Bra011683	utr3	TE007652	Two	Bra011683	LF	Bra017761	MF1	-	-
A01	1068503	R	111	0.9	intron	Bra011683	utr3	TE007652	Two	Bra011683	LF	Bra017761	MF1	-	-
A01	1068515	R	111	0.9	intron	Bra011683	utr3	TE007652	Two	Bra011683	LF	Bra017761	MF1	-	-
A01	1068516	R	111	0.9	intron	Bra011683	utr3	TE007652	Two	Bra011683	LF	Bra017761	MF1	-	-
A01	1068517	R	111	0.9	intron	Bra011683	utr3	TE007652	Two	Bra011683	LF	Bra017761	MF1	-	-
A01	1068523	R	111	0.9	intron	Bra011683	utr3	TE007652	Two	Bra011683	LF	Bra017761	MF1	-	-
A01	1068524	R	111	0.9	intron	Bra011683	utr3	TE007652	Two	Bra011683	LF	Bra017761	MF1	-	-
A01	1068577	R	16	0	intron	Bra011683	-	-	Two	Bra011683	LF	Bra017761	MF1	-	-
A01	1068578	R	109	0	intron	Bra011683	-	-	Two	Bra011683	LF	Bra017761	MF1	-	-
A01	1068579	R	95	1.05	intron	Bra011683	-	-	Two	Bra011683	LF	Bra017761	MF1	-	-
A01	1068583	R	16	0	intron	Bra011683	-	-	Two	Bra011683	LF	Bra017761	MF1	-	-
A01	1068584	R	93	1.08	intron	Bra011683	-	-	Two	Bra011683	LF	Bra017761	MF1	-	-
A01	1068614	R	16	0	intron	Bra011683	-	-	Two	Bra011683	LF	Bra017761	MF1	-	-
A01	1068631	R	16	0	intron	Bra011683	-	-	Two	Bra011683	LF	Bra017761	MF1	-	-
A01	1068632	R	93	1.08	intron	Bra011683	-	-	Two	Bra011683	LF	Bra017761	MF1	-	-
A01	1068633	R	18	0	intron	Bra011683	-	-	Two	Bra011683	LF	Bra017761	MF1	-	-
A01	1068634	R	93	1.08	intron	Bra011683	-	-	Two	Bra011683	LF	Bra017761	MF1	-	-
A01	1070942	R	11	0	intron	Bra011683	utr3	TE007650	Two	Bra011683	LF	Bra017761	MF1	-	-
A01	1070983	R	11	0	intron	Bra011683	utr3	TE007650	Two	Bra011683	LF	Bra017761	MF1	-	-
A01	1071124	R	11	0	exon	Bra011683	utr3	TE007650	Two	Bra011683	LF	Bra017761	MF1	-	-
A01	1071129	R	11	0	exon	Bra011683	utr3	TE007650	Two	Bra011683	LF	Bra017761	MF1	-	-
A01	1071130	R	11	0	exon	Bra011683	utr3	TE007650	Two	Bra011683	LF	Bra017761	MF1	-	-
A01	1071131	R	11	0	exon	Bra011683	utr3	TE007650	Two	Bra011683	LF	Bra017761	MF1	-	-
A01	1071132	R	11	0	exon	Bra011683	utr3	TE007650	Two	Bra011683	LF	Bra017761	MF1	-	-
A01	1071133	R	11	9.09	exon	Bra011683	utr3	TE007650	Two	Bra011683	LF	Bra017761	MF1	-	-
A01	1071148	R	11	0	exon	Bra011683	utr3	TE007650	Two	Bra011683	LF	Bra017761	MF1	-	-
A01	1071166	R	11	0	exon	Bra011683	utr3	TE007650	Two	Bra011683	LF	Bra017761	MF1	-	-
A01	1071174	R	11	0	exon	Bra011683	utr3	TE007650	Two	Bra011683	LF	Bra017761	MF1	-	-
A01	1071180	R	11	0	exon	Bra011683	utr3	TE007650	Two	Bra011683	LF	Bra017761	MF1	-	-
A01	1071182	R	11	0	exon	Bra011683	utr3	TE007650	Two	Bra011683	LF	Bra017761	MF1	-	-
A01	1071188	R	11	0	exon	Bra011683	utr3	TE007650	Two	Bra011683	LF	Bra017761	MF1	-	-
A01	1071190	R	11	0	exon	Bra011683	utr3	TE007650	Two	Bra011683	LF	Bra017761	MF1	-	-
A01	1071198	R	11	0	exon	Bra011683	utr3	TE007650	Two	Bra011683	LF	Bra017761	MF1	-	-
A01	1074541	R	52	0	exon	Bra011682	-	-	Single	Bra011682	LF	-	-	-	-
A01	1074549	R	52	0	exon	Bra011682	-	-	Single	Bra011682	LF	-	-	-	-
A01	1074559	R	52	0	exon	Bra011682	-	-	Single	Bra011682	LF	-	-	-	-
A01	1074564	R	52	0	exon	Bra011682	-	-	Single	Bra011682	LF	-	-	-	-
A01	1074565	R	51	0	exon	Bra011682	-	-	Single	Bra011682	LF	-	-	-	-
A01	1074599	R	51	1.96	exon	Bra011682	-	-	Single	Bra011682	LF	-	-	-	-
A01	1074605	R	51	0	exon	Bra011682	-	-	Single	Bra011682	LF	-	-	-	-
A01	1074610	R	15	0	exon	Bra011682	-	-	Single	Bra011682	LF	-	-	-	-
A01	1074712	R	52	0	exon	Bra011682	-	-	Single	Bra011682	LF	-	-	-	-
A01	1074715	R	51	0	exon	Bra011682	-	-	Single	Bra011682	LF	-	-	-	-
A01	1074721	R	52	0	exon	Bra011682	-	-	Single	Bra011682	LF	-	-	-	-
A01	1074735	R	52	0	exon	Bra011682	-	-	Single	Bra011682	LF	-	-	-	-
A01	1074736	R	52	0	exon	Bra011682	-	-	Single	Bra011682	LF	-	-	-	-
A01	1074739	R	52	0	exon	Bra011682	-	-	Single	Bra011682	LF	-	-	-	-
A01	1074740	R	52	0	exon	Bra011682	-	-	Single	Bra011682	LF	-	-	-	-
A01	1074745	R	52	0	exon	Bra011682	-	-	Single	Bra011682	LF	-	-	-	-
A01	1074778	R	52	0	exon	Bra011682	-	-	Single	Bra011682	LF	-	-	-	-
A01	1074779	R	52	0	intron	Bra011682	-	-	Single	Bra011682	LF	-	-	-	-
A01	1107810	F	74	0	utr3	Bra011677	utr5	TE007618	Single	Bra011677	LF	-	-	-	-
A01	1107813	F	74	0	utr3	Bra011677	utr5	TE007618	Single	Bra011677	LF	-	-	-	-
A01	1107825	F	74	0	utr3	Bra011677	utr5	TE007618	Single	Bra011677	LF	-	-	-	-
A01	1107826	F	74	0	utr3	Bra011677	utr5	TE007618	Single	Bra011677	LF	-	-	-	-
A01	1107830	F	74	0	utr3	Bra011677	utr5	TE007618	Single	Bra011677	LF	-	-	-	-
A01	1108023	F	74	0	utr3	Bra011677	utr5	TE007618	Single	Bra011677	LF	-	-	-	-
A01	1108025	F	74	0	utr3	Bra011677	utr5	TE007618	Single	Bra011677	LF	-	-	-	-
A01	1108032	F	74	0	utr3	Bra011677	utr5	TE007618	Single	Bra011677	LF	-	-	-	-
A01	1108035	F	74	0	utr3	Bra011677	utr5	TE007618	Single	Bra011677	LF	-	-	-	-
A01	1108041	F	74	0	utr3	Bra011677	utr5	TE007618	Single	Bra011677	LF	-	-	-	-
A01	1108042	F	74	0	utr3	Bra011677	utr5	TE007618	Single	Bra011677	LF	-	-	-	-
A01	1113080	F	15	0	intron	Bra011676	-	-	Single	Bra011676	LF	-	-	-	-
A01	1113083	F	15	0	intron	Bra011676	-	-	Single	Bra011676	LF	-	-	-	-
A01	1113084	F	15	0	intron	Bra011676	-	-	Single	Bra011676	LF	-	-	-	-
A01	1113099	F	15	0	exon	Bra011676	-	-	Single	Bra011676	LF	-	-	-	-
A01	1113102	F	15	0	exon	Bra011676	-	-	Single	Bra011676	LF	-	-	-	-
A01	1113103	F	15	0	exon	Bra011676	-	-	Single	Bra011676	LF	-	-	-	-
A01	1113127	F	15	0	exon	Bra011676	-	-	Single	Bra011676	LF	-	-	-	-
A01	1113141	F	15	0	exon	Bra011676	-	-	Single	Bra011676	LF	-	-	-	-
A01	1113145	F	15	0	exon	Bra011676	-	-	Single	Bra011676	LF	-	-	-	-
A01	1113354	F	15	0	exon	Bra011676	-	-	Single	Bra011676	LF	-	-	-	-
A01	1113377	F	15	0	exon	Bra011676	-	-	Single	Bra011676	LF	-	-	-	-
A01	1113378	F	15	0	exon	Bra011676	-	-	Single	Bra011676	LF	-	-	-	-
A01	1113392	F	15	0	intron	Bra011676	-	-	Single	Bra011676	LF	-	-	-	-
A01	1113394	F	15	0	intron	Bra011676	-	-	Single	Bra011676	LF	-	-	-	-
A01	1113397	F	15	0	intron	Bra011676	-	-	Single	Bra011676	LF	-	-	-	-
A01	1113401	F	15	0	intron	Bra011676	-	-	Single	Bra011676	LF	-	-	-	-
A01	1113406	F	15	0	intron	Bra011676	-	-	Single	Bra011676	LF	-	-	-	-
A01	1113411	F	15	0	intron	Bra011676	-	-	Single	Bra011676	LF	-	-	-	-
A01	1113416	F	15	0	intron	Bra011676	-	-	Single	Bra011676	LF	-	-	-	-
A01	1126427	R	148	0	utr3	Bra011674	-	-	Three	Bra011674	LF	Bra017753	MF1	Bra010553	MF2
A01	1126428	R	148	0	utr3	Bra011674	-	-	Three	Bra011674	LF	Bra017753	MF1	Bra010553	MF2
A01	1126429	R	148	0	utr3	Bra011674	-	-	Three	Bra011674	LF	Bra017753	MF1	Bra010553	MF2
A01	1126431	R	147	0.68	utr3	Bra011674	-	-	Three	Bra011674	LF	Bra017753	MF1	Bra010553	MF2
A01	1126432	R	148	0	utr3	Bra011674	-	-	Three	Bra011674	LF	Bra017753	MF1	Bra010553	MF2
A01	1126433	R	148	0	utr3	Bra011674	-	-	Three	Bra011674	LF	Bra017753	MF1	Bra010553	MF2
A01	1126434	R	148	0	utr3	Bra011674	-	-	Three	Bra011674	LF	Bra017753	MF1	Bra010553	MF2
A01	1126437	R	146	0	utr3	Bra011674	-	-	Three	Bra011674	LF	Bra017753	MF1	Bra010553	MF2
A01	1126441	R	146	0	utr3	Bra011674	-	-	Three	Bra011674	LF	Bra017753	MF1	Bra010553	MF2
A01	1126448	R	146	0	utr3	Bra011674	-	-	Three	Bra011674	LF	Bra017753	MF1	Bra010553	MF2
A01	1126455	R	146	0	utr3	Bra011674	-	-	Three	Bra011674	LF	Bra017753	MF1	Bra010553	MF2
A01	1126458	R	146	1.37	utr3	Bra011674	-	-	Three	Bra011674	LF	Bra017753	MF1	Bra010553	MF2
A01	1126474	R	146	0	utr3	Bra011674	-	-	Three	Bra011674	LF	Bra017753	MF1	Bra010553	MF2
A01	1126476	R	147	1.36	utr3	Bra011674	-	-	Three	Bra011674	LF	Bra017753	MF1	Bra010553	MF2
A01	1126477	R	147	0.68	utr3	Bra011674	-	-	Three	Bra011674	LF	Bra017753	MF1	Bra010553	MF2
A01	1126479	R	146	0.68	utr3	Bra011674	-	-	Three	Bra011674	LF	Bra017753	MF1	Bra010553	MF2
A01	1126481	R	146	0	utr3	Bra011674	-	-	Three	Bra011674	LF	Bra017753	MF1	Bra010553	MF2
A01	1126483	R	146	0	utr3	Bra011674	-	-	Three	Bra011674	LF	Bra017753	MF1	Bra010553	MF2
A01	1126565	R	148	0	utr3	Bra011674	-	-	Three	Bra011674	LF	Bra017753	MF1	Bra010553	MF2
A01	1126568	R	148	0	utr3	Bra011674	-	-	Three	Bra011674	LF	Bra017753	MF1	Bra010553	MF2
A01	1126569	R	148	0	utr3	Bra011674	-	-	Three	Bra011674	LF	Bra017753	MF1	Bra010553	MF2
A01	1126581	R	148	0	utr3	Bra011674	-	-	Three	Bra011674	LF	Bra017753	MF1	Bra010553	MF2
A01	1126587	R	148	0	utr3	Bra011674	-	-	Three	Bra011674	LF	Bra017753	MF1	Bra010553	MF2
A01	1126599	R	148	1.35	utr3	Bra011674	-	-	Three	Bra011674	LF	Bra017753	MF1	Bra010553	MF2
A01	1126609	R	148	0	utr3	Bra011674	-	-	Three	Bra011674	LF	Bra017753	MF1	Bra010553	MF2
A01	1126611	R	148	1.35	utr3	Bra011674	-	-	Three	Bra011674	LF	Bra017753	MF1	Bra010553	MF2
A01	1126613	R	148	1.35	utr3	Bra011674	-	-	Three	Bra011674	LF	Bra017753	MF1	Bra010553	MF2
A01	1126614	R	148	0.68	utr3	Bra011674	-	-	Three	Bra011674	LF	Bra017753	MF1	Bra010553	MF2
A01	1153005	F	52	0	intron	Bra011669	-	-	Two	Bra011669	LF	Bra017751	MF1	-	-
A01	1153009	F	52	0	intron	Bra011669	-	-	Two	Bra011669	LF	Bra017751	MF1	-	-
A01	1153021	F	52	0	intron	Bra011669	-	-	Two	Bra011669	LF	Bra017751	MF1	-	-
A01	1153038	F	40	0	intron	Bra011669	-	-	Two	Bra011669	LF	Bra017751	MF1	-	-
A01	1153039	F	12	0	intron	Bra011669	-	-	Two	Bra011669	LF	Bra017751	MF1	-	-
A01	1153040	F	40	0	intron	Bra011669	-	-	Two	Bra011669	LF	Bra017751	MF1	-	-
A01	1153041	F	12	0	intron	Bra011669	-	-	Two	Bra011669	LF	Bra017751	MF1	-	-
A01	1153044	F	40	0	intron	Bra011669	-	-	Two	Bra011669	LF	Bra017751	MF1	-	-
A01	1153045	F	12	0	intron	Bra011669	-	-	Two	Bra011669	LF	Bra017751	MF1	-	-
A01	1153046	F	40	0	exon	Bra011669	-	-	Two	Bra011669	LF	Bra017751	MF1	-	-
A01	1153047	F	12	0	exon	Bra011669	-	-	Two	Bra011669	LF	Bra017751	MF1	-	-
A01	1153056	F	40	0	exon	Bra011669	-	-	Two	Bra011669	LF	Bra017751	MF1	-	-
A01	1153057	F	12	0	exon	Bra011669	-	-	Two	Bra011669	LF	Bra017751	MF1	-	-
A01	1153073	F	40	0	exon	Bra011669	-	-	Two	Bra011669	LF	Bra017751	MF1	-	-
A01	1153074	F	12	0	exon	Bra011669	-	-	Two	Bra011669	LF	Bra017751	MF1	-	-
A01	1153225	F	51	0	intron	Bra011669	-	-	Two	Bra011669	LF	Bra017751	MF1	-	-
A01	1153236	F	50	0	intron	Bra011669	-	-	Two	Bra011669	LF	Bra017751	MF1	-	-
A01	1153238	F	51	0	intron	Bra011669	-	-	Two	Bra011669	LF	Bra017751	MF1	-	-
A01	1153239	F	52	0	intron	Bra011669	-	-	Two	Bra011669	LF	Bra017751	MF1	-	-
A01	1153240	F	51	0	intron	Bra011669	-	-	Two	Bra011669	LF	Bra017751	MF1	-	-
A01	1153242	F	50	0	intron	Bra011669	-	-	Two	Bra011669	LF	Bra017751	MF1	-	-
A01	1153263	F	50	0	intron	Bra011669	-	-	Two	Bra011669	LF	Bra017751	MF1	-	-
A01	1153281	F	50	0	exon	Bra011669	-	-	Two	Bra011669	LF	Bra017751	MF1	-	-
A01	1153297	F	50	0	exon	Bra011669	-	-	Two	Bra011669	LF	Bra017751	MF1	-	-
A01	1188832	R	76	0	utr3	Bra011665	utr3	TE007573	-	-	-	-	-	-	-
A01	1188842	R	76	0	utr3	Bra011665	utr3	TE007573	-	-	-	-	-	-	-
A01	1188850	R	76	1.32	utr3	Bra011665	utr3	TE007573	-	-	-	-	-	-	-
A01	1188864	R	76	0	utr3	Bra011665	utr3	TE007573	-	-	-	-	-	-	-
A01	1188874	R	76	0	utr3	Bra011665	utr3	TE007573	-	-	-	-	-	-	-
A01	1188877	R	76	0	utr3	Bra011664	utr3	TE007573	Three	Bra011664	LF	Bra017749	MF1	Bra010550	MF2
A01	1188894	R	76	0	utr3	Bra011664	utr3	TE007573	Three	Bra011664	LF	Bra017749	MF1	Bra010550	MF2
A01	1188896	R	76	0	utr3	Bra011664	utr3	TE007573	Three	Bra011664	LF	Bra017749	MF1	Bra010550	MF2
A01	1188899	R	76	0	utr3	Bra011664	utr3	TE007573	Three	Bra011664	LF	Bra017749	MF1	Bra010550	MF2
A01	1188921	R	76	2.63	utr3	Bra011664	utr3	TE007573	Three	Bra011664	LF	Bra017749	MF1	Bra010550	MF2
A01	1188931	R	76	0	utr3	Bra011664	utr3	TE007573	Three	Bra011664	LF	Bra017749	MF1	Bra010550	MF2
A01	1188940	R	76	0	utr3	Bra011664	utr3	TE007573	Three	Bra011664	LF	Bra017749	MF1	Bra010550	MF2
A01	1188946	R	75	0	utr3	Bra011664	utr3	TE007573	Three	Bra011664	LF	Bra017749	MF1	Bra010550	MF2
A01	1188950	R	76	0	utr3	Bra011664	utr3	TE007573	Three	Bra011664	LF	Bra017749	MF1	Bra010550	MF2
A01	1188956	R	75	0	utr3	Bra011664	utr3	TE007573	Three	Bra011664	LF	Bra017749	MF1	Bra010550	MF2
A01	1190217	F	14	0	intron	Bra011664	utr5	TE007573	Three	Bra011664	LF	Bra017749	MF1	Bra010550	MF2
A01	1190220	F	14	0	intron	Bra011664	utr5	TE007573	Three	Bra011664	LF	Bra017749	MF1	Bra010550	MF2
A01	1190223	F	14	0	intron	Bra011664	utr5	TE007573	Three	Bra011664	LF	Bra017749	MF1	Bra010550	MF2
A01	1190232	F	14	0	intron	Bra011664	utr5	TE007573	Three	Bra011664	LF	Bra017749	MF1	Bra010550	MF2
A01	1190245	F	14	0	intron	Bra011664	utr5	TE007573	Three	Bra011664	LF	Bra017749	MF1	Bra010550	MF2
A01	1190249	F	14	0	intron	Bra011664	utr5	TE007573	Three	Bra011664	LF	Bra017749	MF1	Bra010550	MF2
A01	1190250	F	14	0	intron	Bra011664	utr5	TE007573	Three	Bra011664	LF	Bra017749	MF1	Bra010550	MF2
A01	1190262	F	14	0	intron	Bra011664	utr5	TE007573	Three	Bra011664	LF	Bra017749	MF1	Bra010550	MF2
A01	1190267	F	14	0	intron	Bra011664	utr5	TE007573	Three	Bra011664	LF	Bra017749	MF1	Bra010550	MF2
A01	1190272	F	14	0	intron	Bra011664	utr5	TE007573	Three	Bra011664	LF	Bra017749	MF1	Bra010550	MF2
A01	1190275	F	14	0	intron	Bra011664	utr5	TE007573	Three	Bra011664	LF	Bra017749	MF1	Bra010550	MF2
A01	1190279	F	14	0	intron	Bra011664	utr5	TE007573	Three	Bra011664	LF	Bra017749	MF1	Bra010550	MF2
A01	1190280	F	14	0	intron	Bra011664	utr5	TE007573	Three	Bra011664	LF	Bra017749	MF1	Bra010550	MF2
A01	1190285	F	14	0	intron	Bra011664	utr5	TE007573	Three	Bra011664	LF	Bra017749	MF1	Bra010550	MF2
A01	1190286	F	14	0	intron	Bra011664	utr5	TE007573	Three	Bra011664	LF	Bra017749	MF1	Bra010550	MF2
A01	1190440	F	14	0	exon	Bra011664	utr5	TE007573	Three	Bra011664	LF	Bra017749	MF1	Bra010550	MF2
A01	1190452	F	14	0	exon	Bra011664	utr5	TE007573	Three	Bra011664	LF	Bra017749	MF1	Bra010550	MF2
A01	1190453	F	14	0	exon	Bra011664	utr5	TE007573	Three	Bra011664	LF	Bra017749	MF1	Bra010550	MF2
A01	1190456	F	14	0	exon	Bra011664	utr5	TE007573	Three	Bra011664	LF	Bra017749	MF1	Bra010550	MF2
A01	1190468	F	14	0	exon	Bra011664	utr5	TE007573	Three	Bra011664	LF	Bra017749	MF1	Bra010550	MF2
A01	1190478	F	14	0	exon	Bra011664	utr5	TE007573	Three	Bra011664	LF	Bra017749	MF1	Bra010550	MF2
A01	1190486	F	14	0	exon	Bra011664	utr5	TE007573	Three	Bra011664	LF	Bra017749	MF1	Bra010550	MF2
A01	1190490	F	14	0	exon	Bra011664	utr5	TE007573	Three	Bra011664	LF	Bra017749	MF1	Bra010550	MF2
A01	1190491	F	14	0	exon	Bra011664	utr5	TE007573	Three	Bra011664	LF	Bra017749	MF1	Bra010550	MF2
A01	1190492	F	14	0	exon	Bra011664	utr5	TE007573	Three	Bra011664	LF	Bra017749	MF1	Bra010550	MF2
A01	1192725	F	127	0	exon	Bra011663	utr5	TE007571	Single	Bra011663	LF	-	-	-	-
A01	1192728	F	183	0	exon	Bra011663	utr5	TE007571	Single	Bra011663	LF	-	-	-	-
A01	1192730	F	182	0	exon	Bra011663	utr5	TE007571	Single	Bra011663	LF	-	-	-	-
A01	1192743	F	183	1.09	exon	Bra011663	utr5	TE007571	Single	Bra011663	LF	-	-	-	-
A01	1192745	F	183	2.73	exon	Bra011663	utr5	TE007571	Single	Bra011663	LF	-	-	-	-
A01	1192756	F	183	0.55	exon	Bra011663	utr5	TE007571	Single	Bra011663	LF	-	-	-	-
A01	1192758	F	183	0	exon	Bra011663	utr5	TE007571	Single	Bra011663	LF	-	-	-	-
A01	1192802	F	56	0	exon	Bra011663	utr5	TE007571	Single	Bra011663	LF	-	-	-	-
A01	1192926	F	182	0	exon	Bra011663	utr5	TE007571	Single	Bra011663	LF	-	-	-	-
A01	1192931	F	183	0	exon	Bra011663	utr5	TE007571	Single	Bra011663	LF	-	-	-	-
A01	1192974	F	183	0.55	exon	Bra011663	utr5	TE007571	Single	Bra011663	LF	-	-	-	-
A01	1193007	F	47	0	exon	Bra011663	utr5	TE007571	Single	Bra011663	LF	-	-	-	-
A01	1193015	F	47	4.26	exon	Bra011663	utr5	TE007571	Single	Bra011663	LF	-	-	-	-
A01	1193017	F	47	0	exon	Bra011663	utr5	TE007571	Single	Bra011663	LF	-	-	-	-
A01	1193038	F	47	0	exon	Bra011663	utr5	TE007571	Single	Bra011663	LF	-	-	-	-
A01	1193056	F	47	0	exon	Bra011663	utr5	TE007571	Single	Bra011663	LF	-	-	-	-
A01	1193057	F	47	0	exon	Bra011663	utr5	TE007571	Single	Bra011663	LF	-	-	-	-
A01	1193064	F	47	0	exon	Bra011663	utr5	TE007571	Single	Bra011663	LF	-	-	-	-
A01	1193067	F	47	0	exon	Bra011663	utr5	TE007571	Single	Bra011663	LF	-	-	-	-
A01	1193141	F	67	0	exon	Bra011663	utr5	TE007571	Single	Bra011663	LF	-	-	-	-
A01	1193168	F	66	0	exon	Bra011663	utr5	TE007571	Single	Bra011663	LF	-	-	-	-
A01	1193201	F	47	0	exon	Bra011663	utr5	TE007571	Single	Bra011663	LF	-	-	-	-
A01	1193246	F	20	0	exon	Bra011663	utr5	TE007571	Single	Bra011663	LF	-	-	-	-
A01	1193260	F	20	0	exon	Bra011663	utr5	TE007571	Single	Bra011663	LF	-	-	-	-
A01	1193267	F	20	0	exon	Bra011663	utr5	TE007571	Single	Bra011663	LF	-	-	-	-
A01	1193273	F	20	0	exon	Bra011663	utr5	TE007571	Single	Bra011663	LF	-	-	-	-
A01	1193275	F	20	0	exon	Bra011663	utr5	TE007571	Single	Bra011663	LF	-	-	-	-
A01	1193282	F	20	0	exon	Bra011663	utr5	TE007571	Single	Bra011663	LF	-	-	-	-
A01	1193299	F	20	0	exon	Bra011663	utr5	TE007571	Single	Bra011663	LF	-	-	-	-
A01	1200994	F	35	0	promoter	Bra011662	utr3	TE007562	Three	Bra011662	LF	Bra017747	MF1	Bra010501	MF2
A01	1200995	F	35	0	promoter	Bra011662	utr3	TE007562	Three	Bra011662	LF	Bra017747	MF1	Bra010501	MF2
A01	1200999	F	35	0	promoter	Bra011662	utr3	TE007562	Three	Bra011662	LF	Bra017747	MF1	Bra010501	MF2
A01	1201137	F	35	0	promoter	Bra011662	utr3	TE007562	Three	Bra011662	LF	Bra017747	MF1	Bra010501	MF2
A01	1251544	F	49	0	exon	Bra011651	-	-	Two	Bra011651	LF	Bra017740	MF1	-	-
A01	1251556	F	49	0	exon	Bra011651	-	-	Two	Bra011651	LF	Bra017740	MF1	-	-
A01	1251560	F	49	0	exon	Bra011651	-	-	Two	Bra011651	LF	Bra017740	MF1	-	-
A01	1251564	F	49	0	exon	Bra011651	-	-	Two	Bra011651	LF	Bra017740	MF1	-	-
A01	1251578	F	49	0	exon	Bra011651	-	-	Two	Bra011651	LF	Bra017740	MF1	-	-
A01	1251584	F	49	0	exon	Bra011651	-	-	Two	Bra011651	LF	Bra017740	MF1	-	-
A01	1251586	F	49	0	exon	Bra011651	-	-	Two	Bra011651	LF	Bra017740	MF1	-	-
A01	1251612	F	49	0	intron	Bra011651	-	-	Two	Bra011651	LF	Bra017740	MF1	-	-
A01	1251733	F	49	0	exon	Bra011651	-	-	Two	Bra011651	LF	Bra017740	MF1	-	-
A01	1251734	F	49	0	exon	Bra011651	-	-	Two	Bra011651	LF	Bra017740	MF1	-	-
A01	1251761	F	49	0	exon	Bra011651	-	-	Two	Bra011651	LF	Bra017740	MF1	-	-
A01	1251763	F	49	2.04	exon	Bra011651	-	-	Two	Bra011651	LF	Bra017740	MF1	-	-
A01	1251770	F	49	0	exon	Bra011651	-	-	Two	Bra011651	LF	Bra017740	MF1	-	-
A01	1251774	F	49	0	exon	Bra011651	-	-	Two	Bra011651	LF	Bra017740	MF1	-	-
A01	1251776	F	49	0	exon	Bra011651	-	-	Two	Bra011651	LF	Bra017740	MF1	-	-
A01	1251777	F	49	0	exon	Bra011651	-	-	Two	Bra011651	LF	Bra017740	MF1	-	-
A01	1251791	F	49	0	utr3	Bra011651	-	-	Two	Bra011651	LF	Bra017740	MF1	-	-
A01	1275209	F	13	0	-	-	utr3	TE007529	-	-	-	-	-	-	-
A01	1275225	F	13	0	-	-	utr3	TE007529	-	-	-	-	-	-	-
A01	1275262	F	13	0	-	-	utr3	TE007529	-	-	-	-	-	-	-
A01	1275264	F	13	0	-	-	utr3	TE007529	-	-	-	-	-	-	-
A01	1275275	F	13	0	-	-	utr3	TE007529	-	-	-	-	-	-	-
A01	1275347	F	13	0	-	-	utr3	TE007529	-	-	-	-	-	-	-
A01	1275373	F	13	0	-	-	utr3	TE007529	-	-	-	-	-	-	-
A01	1275388	F	13	0	-	-	utr3	TE007529	-	-	-	-	-	-	-
A01	1275389	F	13	0	-	-	utr3	TE007529	-	-	-	-	-	-	-
A01	1275396	F	13	0	-	-	utr3	TE007529	-	-	-	-	-	-	-
A01	1283676	F	186	0.54	promoter	Bra011646	utr5	TE007526	Single	Bra011646	LF	-	-	-	-
A01	1283683	F	186	0	promoter	Bra011646	utr5	TE007526	Single	Bra011646	LF	-	-	-	-
A01	1283697	F	177	0	promoter	Bra011646	utr5	TE007526	Single	Bra011646	LF	-	-	-	-
A01	1283709	F	177	0	promoter	Bra011646	utr5	TE007526	Single	Bra011646	LF	-	-	-	-
A01	1283714	F	177	0	promoter	Bra011646	utr5	TE007526	Single	Bra011646	LF	-	-	-	-
A01	1283722	F	177	0	promoter	Bra011646	utr5	TE007526	Single	Bra011646	LF	-	-	-	-
A01	1283727	F	177	0	promoter	Bra011646	utr5	TE007526	Single	Bra011646	LF	-	-	-	-
A01	1283864	F	186	0.54	utr5	Bra011646	utr5	TE007526	Single	Bra011646	LF	-	-	-	-
A01	1283865	F	186	0	utr5	Bra011646	utr5	TE007526	Single	Bra011646	LF	-	-	-	-
A01	1283888	F	186	0	utr5	Bra011646	utr5	TE007526	Single	Bra011646	LF	-	-	-	-
A01	1283892	F	186	0.54	utr5	Bra011646	utr5	TE007526	Single	Bra011646	LF	-	-	-	-
A01	1283893	F	186	0	utr5	Bra011646	utr5	TE007526	Single	Bra011646	LF	-	-	-	-
A01	1283899	F	186	0	utr5	Bra011646	utr5	TE007526	Single	Bra011646	LF	-	-	-	-
A01	1283921	F	179	0	utr5	Bra011646	utr5	TE007526	Single	Bra011646	LF	-	-	-	-
A01	1283924	F	186	0	utr5	Bra011646	utr5	TE007526	Single	Bra011646	LF	-	-	-	-
A01	1295961	F	68	0	utr5	Bra011642	-	-	Two	Bra011642	LF	Bra010508	MF2	-	-
A01	1295969	F	68	0	utr5	Bra011642	-	-	Two	Bra011642	LF	Bra010508	MF2	-	-
A01	1295971	F	68	0	utr5	Bra011642	-	-	Two	Bra011642	LF	Bra010508	MF2	-	-
A01	1295977	F	68	0	utr5	Bra011642	-	-	Two	Bra011642	LF	Bra010508	MF2	-	-
A01	1295978	F	68	0	utr5	Bra011642	-	-	Two	Bra011642	LF	Bra010508	MF2	-	-
A01	1295990	F	68	0	promoter	Bra011642	-	-	Two	Bra011642	LF	Bra010508	MF2	-	-
A01	1296002	F	68	1.47	promoter	Bra011642	-	-	Two	Bra011642	LF	Bra010508	MF2	-	-
A01	1296095	F	12	0	promoter	Bra011642	-	-	Two	Bra011642	LF	Bra010508	MF2	-	-
A01	1296096	F	61	0	promoter	Bra011642	-	-	Two	Bra011642	LF	Bra010508	MF2	-	-
A01	1296099	F	68	0	promoter	Bra011642	-	-	Two	Bra011642	LF	Bra010508	MF2	-	-
A01	1296100	F	68	0	promoter	Bra011642	-	-	Two	Bra011642	LF	Bra010508	MF2	-	-
A01	1296103	F	68	0	promoter	Bra011642	-	-	Two	Bra011642	LF	Bra010508	MF2	-	-
A01	1296115	F	68	0	promoter	Bra011642	-	-	Two	Bra011642	LF	Bra010508	MF2	-	-
A01	1296117	F	68	0	promoter	Bra011642	-	-	Two	Bra011642	LF	Bra010508	MF2	-	-
A01	1296122	F	68	0	promoter	Bra011642	-	-	Two	Bra011642	LF	Bra010508	MF2	-	-
A01	1296123	F	68	0	promoter	Bra011642	-	-	Two	Bra011642	LF	Bra010508	MF2	-	-
A01	1296125	F	68	0	promoter	Bra011642	-	-	Two	Bra011642	LF	Bra010508	MF2	-	-
A01	1296127	F	68	0	promoter	Bra011642	-	-	Two	Bra011642	LF	Bra010508	MF2	-	-
A01	1296128	F	68	0	promoter	Bra011642	-	-	Two	Bra011642	LF	Bra010508	MF2	-	-
A01	1296131	F	68	0	promoter	Bra011642	-	-	Two	Bra011642	LF	Bra010508	MF2	-	-
A01	1296133	F	68	0	promoter	Bra011642	-	-	Two	Bra011642	LF	Bra010508	MF2	-	-
A01	1296134	F	68	0	promoter	Bra011642	-	-	Two	Bra011642	LF	Bra010508	MF2	-	-
A01	1296136	F	68	0	promoter	Bra011642	-	-	Two	Bra011642	LF	Bra010508	MF2	-	-
A01	1296140	F	68	0	promoter	Bra011642	-	-	Two	Bra011642	LF	Bra010508	MF2	-	-
A01	1296147	F	68	0	promoter	Bra011642	-	-	Two	Bra011642	LF	Bra010508	MF2	-	-
A01	1296149	F	68	0	promoter	Bra011642	-	-	Two	Bra011642	LF	Bra010508	MF2	-	-
A01	1296154	F	48	0	promoter	Bra011642	-	-	Two	Bra011642	LF	Bra010508	MF2	-	-
A01	1296156	F	15	0	promoter	Bra011642	-	-	Two	Bra011642	LF	Bra010508	MF2	-	-
A01	1296157	F	62	0	promoter	Bra011642	-	-	Two	Bra011642	LF	Bra010508	MF2	-	-
A01	1296158	F	67	0	promoter	Bra011642	-	-	Two	Bra011642	LF	Bra010508	MF2	-	-
A01	1296159	F	53	0	promoter	Bra011642	-	-	Two	Bra011642	LF	Bra010508	MF2	-	-
A01	1296161	F	14	0	promoter	Bra011642	-	-	Two	Bra011642	LF	Bra010508	MF2	-	-
A01	1296162	F	49	0	promoter	Bra011642	-	-	Two	Bra011642	LF	Bra010508	MF2	-	-
A01	1296163	F	20	0	promoter	Bra011642	-	-	Two	Bra011642	LF	Bra010508	MF2	-	-
A01	1296164	F	62	0	promoter	Bra011642	-	-	Two	Bra011642	LF	Bra010508	MF2	-	-
A01	1296165	F	54	0	promoter	Bra011642	-	-	Two	Bra011642	LF	Bra010508	MF2	-	-
A01	1296166	F	19	0	promoter	Bra011642	-	-	Two	Bra011642	LF	Bra010508	MF2	-	-
A01	1296167	F	48	0	promoter	Bra011642	-	-	Two	Bra011642	LF	Bra010508	MF2	-	-
A01	1359017	R	17	0	exon	Bra011626	utr5	TE007466	Single	Bra011626	LF	-	-	-	-
A01	1359027	R	17	0	exon	Bra011626	utr5	TE007466	Single	Bra011626	LF	-	-	-	-
A01	1359030	R	17	0	exon	Bra011626	utr5	TE007466	Single	Bra011626	LF	-	-	-	-
A01	1359033	R	17	0	exon	Bra011626	utr5	TE007466	Single	Bra011626	LF	-	-	-	-
A01	1359038	R	17	0	exon	Bra011626	utr5	TE007466	Single	Bra011626	LF	-	-	-	-
A01	1359051	R	17	0	exon	Bra011626	utr5	TE007466	Single	Bra011626	LF	-	-	-	-
A01	1359052	R	17	0	exon	Bra011626	utr5	TE007466	Single	Bra011626	LF	-	-	-	-
A01	1359072	R	17	0	exon	Bra011626	utr5	TE007466	Single	Bra011626	LF	-	-	-	-
A01	1359076	R	17	0	exon	Bra011626	utr5	TE007466	Single	Bra011626	LF	-	-	-	-
A01	1359077	R	17	0	exon	Bra011626	utr5	TE007466	Single	Bra011626	LF	-	-	-	-
A01	1359139	R	17	0	exon	Bra011626	utr5	TE007466	Single	Bra011626	LF	-	-	-	-
A01	1359150	R	17	0	exon	Bra011626	utr5	TE007466	Single	Bra011626	LF	-	-	-	-
A01	1359198	R	17	0	intron	Bra011626	utr5	TE007466	Single	Bra011626	LF	-	-	-	-
A01	1359203	R	16	0	intron	Bra011626	utr5	TE007466	Single	Bra011626	LF	-	-	-	-
A01	1359207	R	17	0	intron	Bra011626	utr5	TE007466	Single	Bra011626	LF	-	-	-	-
A01	1362004	R	26	0	exon	Bra011625	-	-	Single	Bra011625	LF	-	-	-	-
A01	1362008	R	26	0	exon	Bra011625	-	-	Single	Bra011625	LF	-	-	-	-
A01	1362010	R	26	0	exon	Bra011625	-	-	Single	Bra011625	LF	-	-	-	-
A01	1362026	R	26	0	exon	Bra011625	-	-	Single	Bra011625	LF	-	-	-	-
A01	1362027	R	26	0	exon	Bra011625	-	-	Single	Bra011625	LF	-	-	-	-
A01	1362048	R	25	0	exon	Bra011625	-	-	Single	Bra011625	LF	-	-	-	-
A01	1362050	R	25	0	utr3	Bra011625	-	-	Single	Bra011625	LF	-	-	-	-
A01	1362052	R	25	0	utr3	Bra011625	-	-	Single	Bra011625	LF	-	-	-	-
A01	1362055	R	26	0	utr3	Bra011625	-	-	Single	Bra011625	LF	-	-	-	-
A01	1362056	R	25	0	utr3	Bra011625	-	-	Single	Bra011625	LF	-	-	-	-
A01	1362063	R	25	0	utr3	Bra011625	-	-	Single	Bra011625	LF	-	-	-	-
A01	1362066	R	25	0	utr3	Bra011625	-	-	Single	Bra011625	LF	-	-	-	-
A01	1362069	R	25	0	utr3	Bra011625	-	-	Single	Bra011625	LF	-	-	-	-
A01	1362071	R	25	0	utr3	Bra011625	-	-	Single	Bra011625	LF	-	-	-	-
A01	1362073	R	25	0	utr3	Bra011625	-	-	Single	Bra011625	LF	-	-	-	-
A01	1362097	R	26	0	utr3	Bra011625	-	-	Single	Bra011625	LF	-	-	-	-
A01	1362100	R	26	0	utr3	Bra011625	-	-	Single	Bra011625	LF	-	-	-	-
A01	1362101	R	26	0	utr3	Bra011625	-	-	Single	Bra011625	LF	-	-	-	-
A01	1362113	R	26	0	utr3	Bra011625	-	-	Single	Bra011625	LF	-	-	-	-
A01	1362118	R	26	0	utr3	Bra011625	-	-	Single	Bra011625	LF	-	-	-	-
A01	1362127	R	26	0	utr3	Bra011625	-	-	Single	Bra011625	LF	-	-	-	-
A01	1362144	R	26	0	utr3	Bra011625	-	-	Single	Bra011625	LF	-	-	-	-
A01	1362150	R	26	0	utr3	Bra011625	-	-	Single	Bra011625	LF	-	-	-	-
A01	1362159	R	26	0	utr3	Bra011625	-	-	Single	Bra011625	LF	-	-	-	-
A01	1362165	R	26	0	utr3	Bra011625	-	-	Single	Bra011625	LF	-	-	-	-
A01	1380995	R	59	0	exon	Bra011619	-	-	Two	Bra011619	LF	Bra017716	MF1	-	-
A01	1381006	R	59	0	exon	Bra011619	-	-	Two	Bra011619	LF	Bra017716	MF1	-	-
A01	1381018	R	59	0	exon	Bra011619	-	-	Two	Bra011619	LF	Bra017716	MF1	-	-
A01	1381172	R	59	0	exon	Bra011619	-	-	Two	Bra011619	LF	Bra017716	MF1	-	-
A01	1381193	R	59	0	exon	Bra011619	-	-	Two	Bra011619	LF	Bra017716	MF1	-	-
A01	1381206	R	59	0	exon	Bra011619	-	-	Two	Bra011619	LF	Bra017716	MF1	-	-
A01	1381223	R	59	0	exon	Bra011619	-	-	Two	Bra011619	LF	Bra017716	MF1	-	-
A01	1401800	F	228	0.44	exon	Bra011616	-	-	Three	Bra011616	LF	Bra017710	MF1	Bra010534	MF2
A01	1401806	F	228	0	exon	Bra011616	-	-	Three	Bra011616	LF	Bra017710	MF1	Bra010534	MF2
A01	1401813	F	228	0	exon	Bra011616	-	-	Three	Bra011616	LF	Bra017710	MF1	Bra010534	MF2
A01	1401818	F	228	0	exon	Bra011616	-	-	Three	Bra011616	LF	Bra017710	MF1	Bra010534	MF2
A01	1401819	F	228	0.44	exon	Bra011616	-	-	Three	Bra011616	LF	Bra017710	MF1	Bra010534	MF2
A01	1401824	F	228	0	exon	Bra011616	-	-	Three	Bra011616	LF	Bra017710	MF1	Bra010534	MF2
A01	1401832	F	227	0	exon	Bra011616	-	-	Three	Bra011616	LF	Bra017710	MF1	Bra010534	MF2
A01	1401839	F	228	0	exon	Bra011616	-	-	Three	Bra011616	LF	Bra017710	MF1	Bra010534	MF2
A01	1401847	F	228	0	intron	Bra011616	-	-	Three	Bra011616	LF	Bra017710	MF1	Bra010534	MF2
A01	1401855	F	228	0	intron	Bra011616	-	-	Three	Bra011616	LF	Bra017710	MF1	Bra010534	MF2
A01	1401857	F	228	0	intron	Bra011616	-	-	Three	Bra011616	LF	Bra017710	MF1	Bra010534	MF2
A01	1401908	F	227	0	intron	Bra011616	-	-	Three	Bra011616	LF	Bra017710	MF1	Bra010534	MF2
A01	1401923	F	228	0	exon	Bra011616	-	-	Three	Bra011616	LF	Bra017710	MF1	Bra010534	MF2
A01	1401927	F	228	0	exon	Bra011616	-	-	Three	Bra011616	LF	Bra017710	MF1	Bra010534	MF2
A01	1401928	F	228	0.44	exon	Bra011616	-	-	Three	Bra011616	LF	Bra017710	MF1	Bra010534	MF2
A01	1401942	F	228	0.44	exon	Bra011616	-	-	Three	Bra011616	LF	Bra017710	MF1	Bra010534	MF2
A01	1401948	F	228	0	exon	Bra011616	-	-	Three	Bra011616	LF	Bra017710	MF1	Bra010534	MF2
A01	1401958	F	228	0	exon	Bra011616	-	-	Three	Bra011616	LF	Bra017710	MF1	Bra010534	MF2
A01	1406135	R	12	0	exon	Bra011615	-	-	Single	Bra011615	LF	-	-	-	-
A01	1406146	R	12	0	exon	Bra011615	-	-	Single	Bra011615	LF	-	-	-	-
A01	1406159	R	12	0	exon	Bra011615	-	-	Single	Bra011615	LF	-	-	-	-
A01	1406188	R	12	0	utr3	Bra011615	-	-	Single	Bra011615	LF	-	-	-	-
A01	1406193	R	12	0	utr3	Bra011615	-	-	Single	Bra011615	LF	-	-	-	-
A01	1406196	R	12	0	utr3	Bra011615	-	-	Single	Bra011615	LF	-	-	-	-
A01	1406207	R	12	0	utr3	Bra011615	-	-	Single	Bra011615	LF	-	-	-	-
A01	1406209	R	12	0	utr3	Bra011615	-	-	Single	Bra011615	LF	-	-	-	-
A01	1406221	R	12	0	utr3	Bra011615	-	-	Single	Bra011615	LF	-	-	-	-
A01	1406245	R	12	0	utr3	Bra011615	-	-	Single	Bra011615	LF	-	-	-	-
A01	1406246	R	12	0	utr3	Bra011615	-	-	Single	Bra011615	LF	-	-	-	-
A01	1406247	R	12	0	utr3	Bra011615	-	-	Single	Bra011615	LF	-	-	-	-
A01	1406253	R	11	0	utr3	Bra011615	-	-	Single	Bra011615	LF	-	-	-	-
A01	1406263	R	12	0	utr3	Bra011615	-	-	Single	Bra011615	LF	-	-	-	-
A01	1406270	R	12	0	utr3	Bra011615	-	-	Single	Bra011615	LF	-	-	-	-
A01	1431822	F	2124	0.14	exon	Bra011608	utr5	TE007406	Single	Bra011608	LF	-	-	-	-
A01	1431828	F	2123	0.05	exon	Bra011608	utr5	TE007406	Single	Bra011608	LF	-	-	-	-
A01	1431857	F	2125	0.14	exon	Bra011608	utr5	TE007406	Single	Bra011608	LF	-	-	-	-
A01	1432015	F	2125	0.24	promoter	Bra011608	utr5	TE007406	Single	Bra011608	LF	-	-	-	-
A01	1432030	F	2120	0.05	promoter	Bra011608	utr5	TE007406	Single	Bra011608	LF	-	-	-	-
A01	1432050	F	2124	0.19	promoter	Bra011608	utr5	TE007406	Single	Bra011608	LF	-	-	-	-
A01	1432058	F	2124	0.05	promoter	Bra011608	utr5	TE007406	Single	Bra011608	LF	-	-	-	-
A01	1432064	F	2120	0.05	promoter	Bra011608	utr5	TE007406	Single	Bra011608	LF	-	-	-	-
A01	1437192	R	44	86.36	promoter	Bra011606	Transposon	TE007404	Two	Bra011606	LF	Bra017708	MF1	-	-
A01	1437193	R	44	88.64	promoter	Bra011606	Transposon	TE007404	Two	Bra011606	LF	Bra017708	MF1	-	-
A01	1437194	R	44	79.55	promoter	Bra011606	Transposon	TE007404	Two	Bra011606	LF	Bra017708	MF1	-	-
A01	1437197	R	44	79.55	promoter	Bra011606	Transposon	TE007404	Two	Bra011606	LF	Bra017708	MF1	-	-
A01	1437198	R	44	93.18	promoter	Bra011606	Transposon	TE007404	Two	Bra011606	LF	Bra017708	MF1	-	-
A01	1437203	R	44	75	promoter	Bra011606	Transposon	TE007404	Two	Bra011606	LF	Bra017708	MF1	-	-
A01	1437217	R	44	29.55	promoter	Bra011606	utr5	TE007404	Two	Bra011606	LF	Bra017708	MF1	-	-
A01	1437221	R	44	4.55	promoter	Bra011606	utr5	TE007404	Two	Bra011606	LF	Bra017708	MF1	-	-
A01	1437222	R	44	34.09	promoter	Bra011606	utr5	TE007404	Two	Bra011606	LF	Bra017708	MF1	-	-
A01	1437223	R	44	38.64	promoter	Bra011606	utr5	TE007404	Two	Bra011606	LF	Bra017708	MF1	-	-
A01	1437242	R	44	0	promoter	Bra011606	utr5	TE007404	Two	Bra011606	LF	Bra017708	MF1	-	-
A01	1437246	R	44	4.55	promoter	Bra011606	utr5	TE007404	Two	Bra011606	LF	Bra017708	MF1	-	-
A01	1437248	R	44	6.82	promoter	Bra011606	utr5	TE007404	Two	Bra011606	LF	Bra017708	MF1	-	-
A01	1437253	R	44	0	promoter	Bra011606	utr5	TE007404	Two	Bra011606	LF	Bra017708	MF1	-	-
A01	1437356	R	43	2.33	promoter	Bra011606	utr5	TE007404	Two	Bra011606	LF	Bra017708	MF1	-	-
A01	1437365	R	42	0	promoter	Bra011606	utr5	TE007404	Two	Bra011606	LF	Bra017708	MF1	-	-
A01	1452470	F	29	0	exon	Bra011603	-	-	Two	Bra011603	LF	Bra020811	MF2	-	-
A01	1452472	F	29	0	exon	Bra011603	-	-	Two	Bra011603	LF	Bra020811	MF2	-	-
A01	1452473	F	29	0	exon	Bra011603	-	-	Two	Bra011603	LF	Bra020811	MF2	-	-
A01	1452474	F	29	0	exon	Bra011603	-	-	Two	Bra011603	LF	Bra020811	MF2	-	-
A01	1452485	F	29	0	exon	Bra011603	-	-	Two	Bra011603	LF	Bra020811	MF2	-	-
A01	1452492	F	29	0	exon	Bra011603	-	-	Two	Bra011603	LF	Bra020811	MF2	-	-
A01	1452521	F	29	0	exon	Bra011603	-	-	Two	Bra011603	LF	Bra020811	MF2	-	-
A01	1452527	F	29	0	exon	Bra011603	-	-	Two	Bra011603	LF	Bra020811	MF2	-	-
A01	1452534	F	29	0	exon	Bra011603	-	-	Two	Bra011603	LF	Bra020811	MF2	-	-
A01	1452731	F	29	0	exon	Bra011603	-	-	Two	Bra011603	LF	Bra020811	MF2	-	-
A01	1452744	F	29	0	exon	Bra011603	-	-	Two	Bra011603	LF	Bra020811	MF2	-	-
A01	1452746	F	29	0	exon	Bra011603	-	-	Two	Bra011603	LF	Bra020811	MF2	-	-
A01	1452747	F	29	0	exon	Bra011603	-	-	Two	Bra011603	LF	Bra020811	MF2	-	-
A01	1452756	F	29	0	exon	Bra011603	-	-	Two	Bra011603	LF	Bra020811	MF2	-	-
A01	1477578	F	11	0	intron	Bra011598	-	-	Single	Bra011598	LF	-	-	-	-
A01	1477604	F	11	0	intron	Bra011598	-	-	Single	Bra011598	LF	-	-	-	-
A01	1477613	F	11	0	intron	Bra011598	-	-	Single	Bra011598	LF	-	-	-	-
A01	1477618	F	11	0	intron	Bra011598	-	-	Single	Bra011598	LF	-	-	-	-
A01	1477620	F	11	0	intron	Bra011598	-	-	Single	Bra011598	LF	-	-	-	-
A01	1477627	F	11	0	intron	Bra011598	-	-	Single	Bra011598	LF	-	-	-	-
A01	1477632	F	11	0	intron	Bra011598	-	-	Single	Bra011598	LF	-	-	-	-
A01	1477635	F	11	0	exon	Bra011598	-	-	Single	Bra011598	LF	-	-	-	-
A01	1477638	F	11	0	exon	Bra011598	-	-	Single	Bra011598	LF	-	-	-	-
A01	1477644	F	11	0	exon	Bra011598	-	-	Single	Bra011598	LF	-	-	-	-
A01	1477646	F	11	0	exon	Bra011598	-	-	Single	Bra011598	LF	-	-	-	-
A01	1477732	F	11	0	intron	Bra011598	-	-	Single	Bra011598	LF	-	-	-	-
A01	1477737	F	11	0	intron	Bra011598	-	-	Single	Bra011598	LF	-	-	-	-
A01	1477740	F	11	0	intron	Bra011598	-	-	Single	Bra011598	LF	-	-	-	-
A01	1477750	F	11	0	intron	Bra011598	-	-	Single	Bra011598	LF	-	-	-	-
A01	1477752	F	11	0	intron	Bra011598	-	-	Single	Bra011598	LF	-	-	-	-
A01	1477764	F	11	0	intron	Bra011598	-	-	Single	Bra011598	LF	-	-	-	-
A01	1483683	R	19	0	-	-	-	-	-	-	-	-	-	-	-
A01	1483691	R	24	0	-	-	-	-	-	-	-	-	-	-	-
A01	1483694	R	24	0	-	-	-	-	-	-	-	-	-	-	-
A01	1483697	R	24	0	-	-	-	-	-	-	-	-	-	-	-
A01	1483698	R	24	0	-	-	-	-	-	-	-	-	-	-	-
A01	1483699	R	24	0	-	-	-	-	-	-	-	-	-	-	-
A01	1483703	R	24	0	-	-	-	-	-	-	-	-	-	-	-
A01	1483704	R	24	0	-	-	-	-	-	-	-	-	-	-	-
A01	1483705	R	24	0	-	-	-	-	-	-	-	-	-	-	-
A01	1483712	R	24	0	-	-	-	-	-	-	-	-	-	-	-
A01	1483781	R	12	0	-	-	-	-	-	-	-	-	-	-	-
A01	1483784	R	12	0	-	-	-	-	-	-	-	-	-	-	-
A01	1483787	R	12	0	-	-	-	-	-	-	-	-	-	-	-
A01	1483788	R	12	0	-	-	-	-	-	-	-	-	-	-	-
A01	1483790	R	12	0	-	-	-	-	-	-	-	-	-	-	-
A01	1483791	R	12	0	-	-	-	-	-	-	-	-	-	-	-
A01	1483795	R	12	0	-	-	-	-	-	-	-	-	-	-	-
A01	1483798	R	12	0	-	-	-	-	-	-	-	-	-	-	-
A01	1483810	R	12	0	-	-	-	-	-	-	-	-	-	-	-
A01	1483813	R	12	0	-	-	-	-	-	-	-	-	-	-	-
A01	1483822	R	12	0	-	-	-	-	-	-	-	-	-	-	-
A01	1483825	R	12	0	-	-	-	-	-	-	-	-	-	-	-
A01	1483828	R	11	0	-	-	-	-	-	-	-	-	-	-	-
A01	1483831	R	12	0	-	-	-	-	-	-	-	-	-	-	-
A01	1483835	R	12	0	-	-	-	-	-	-	-	-	-	-	-
A01	1483838	R	12	0	-	-	-	-	-	-	-	-	-	-	-
A01	1483839	R	12	0	-	-	-	-	-	-	-	-	-	-	-
A01	1483842	R	12	0	-	-	-	-	-	-	-	-	-	-	-
A01	1501490	R	11	0	-	-	-	-	-	-	-	-	-	-	-
A01	1501496	R	11	0	-	-	-	-	-	-	-	-	-	-	-
A01	1501497	R	11	0	-	-	-	-	-	-	-	-	-	-	-
A01	1501499	R	11	0	-	-	-	-	-	-	-	-	-	-	-
A01	1501503	R	11	0	-	-	-	-	-	-	-	-	-	-	-
A01	1501506	R	11	0	-	-	-	-	-	-	-	-	-	-	-
A01	1501509	R	11	0	-	-	-	-	-	-	-	-	-	-	-
A01	1501526	R	11	0	-	-	-	-	-	-	-	-	-	-	-
A01	1501529	R	11	0	-	-	-	-	-	-	-	-	-	-	-
A01	1501536	R	11	0	-	-	-	-	-	-	-	-	-	-	-
A01	1501541	R	11	0	-	-	-	-	-	-	-	-	-	-	-
A01	1501548	R	11	0	-	-	-	-	-	-	-	-	-	-	-
A01	1501640	R	11	0	-	-	-	-	-	-	-	-	-	-	-
A01	1501646	R	11	0	-	-	-	-	-	-	-	-	-	-	-
A01	1501655	R	11	0	-	-	-	-	-	-	-	-	-	-	-
A01	1501657	R	11	0	-	-	-	-	-	-	-	-	-	-	-
A01	1501661	R	11	0	-	-	-	-	-	-	-	-	-	-	-
A01	1501663	R	11	0	-	-	-	-	-	-	-	-	-	-	-
A01	1501668	R	11	0	-	-	-	-	-	-	-	-	-	-	-
A01	1501699	R	11	0	-	-	-	-	-	-	-	-	-	-	-
A01	1504623	R	21	0	-	-	Transposon	TE007335	-	-	-	-	-	-	-
A01	1504628	R	21	0	-	-	Transposon	TE007335	-	-	-	-	-	-	-
A01	1504630	R	21	0	-	-	Transposon	TE007335	-	-	-	-	-	-	-
A01	1504634	R	21	42.86	-	-	Transposon	TE007335	-	-	-	-	-	-	-
A01	1504640	R	21	0	-	-	Transposon	TE007335	-	-	-	-	-	-	-
A01	1504645	R	21	0	-	-	Transposon	TE007335	-	-	-	-	-	-	-
A01	1504657	R	21	28.57	-	-	Transposon	TE007335	-	-	-	-	-	-	-
A01	1504659	R	21	0	-	-	Transposon	TE007335	-	-	-	-	-	-	-
A01	1504664	R	21	9.52	-	-	Transposon	TE007335	-	-	-	-	-	-	-
A01	1504666	R	21	0	-	-	Transposon	TE007335	-	-	-	-	-	-	-
A01	1504667	R	21	0	-	-	Transposon	TE007335	-	-	-	-	-	-	-
A01	1504669	R	21	0	-	-	Transposon	TE007335	-	-	-	-	-	-	-
A01	1504670	R	21	0	-	-	Transposon	TE007335	-	-	-	-	-	-	-
A01	1504672	R	21	4.76	-	-	Transposon	TE007335	-	-	-	-	-	-	-
A01	1504678	R	21	0	-	-	Transposon	TE007335	-	-	-	-	-	-	-
A01	1504681	R	21	76.19	-	-	Transposon	TE007335	-	-	-	-	-	-	-
A01	1504683	R	20	25	-	-	Transposon	TE007335	-	-	-	-	-	-	-
A01	1504684	R	21	28.57	-	-	Transposon	TE007335	-	-	-	-	-	-	-
A01	1504688	R	21	4.76	-	-	Transposon	TE007335	-	-	-	-	-	-	-
A01	1504744	R	21	57.14	-	-	Transposon	TE007335	-	-	-	-	-	-	-
A01	1504745	R	21	23.81	-	-	Transposon	TE007335	-	-	-	-	-	-	-
A01	1504747	R	21	19.05	-	-	Transposon	TE007335	-	-	-	-	-	-	-
A01	1504748	R	21	28.57	-	-	Transposon	TE007335	-	-	-	-	-	-	-
A01	1504749	R	21	42.86	-	-	Transposon	TE007335	-	-	-	-	-	-	-
A01	1504756	R	21	85.71	-	-	Transposon	TE007335	-	-	-	-	-	-	-
A01	1504757	R	21	23.81	-	-	Transposon	TE007335	-	-	-	-	-	-	-
A01	1504758	R	21	33.33	-	-	Transposon	TE007335	-	-	-	-	-	-	-
A01	1504773	R	21	38.1	-	-	Transposon	TE007335	-	-	-	-	-	-	-
A01	1504777	R	21	66.67	-	-	Transposon	TE007335	-	-	-	-	-	-	-
A01	1504783	R	21	42.86	-	-	Transposon	TE007335	-	-	-	-	-	-	-
A01	1504784	R	21	28.57	-	-	Transposon	TE007335	-	-	-	-	-	-	-
A01	1504785	R	21	14.29	-	-	Transposon	TE007335	-	-	-	-	-	-	-
A01	1504792	R	21	19.05	-	-	Transposon	TE007335	-	-	-	-	-	-	-
A01	1504793	R	21	28.57	-	-	Transposon	TE007335	-	-	-	-	-	-	-
A01	1504794	R	21	19.05	-	-	Transposon	TE007335	-	-	-	-	-	-	-
A01	1511255	R	74	6.76	utr5	Bra011594	utr5	TE007320	Single	Bra011594	LF	-	-	-	-
A01	1511258	R	74	4.05	utr5	Bra011594	utr5	TE007320	Single	Bra011594	LF	-	-	-	-
A01	1511263	R	74	1.35	utr5	Bra011594	utr5	TE007320	Single	Bra011594	LF	-	-	-	-
A01	1511272	R	74	24.32	utr5	Bra011594	utr5	TE007320	Single	Bra011594	LF	-	-	-	-
A01	1511273	R	74	4.05	utr5	Bra011594	utr5	TE007320	Single	Bra011594	LF	-	-	-	-
A01	1511274	R	74	0	utr5	Bra011594	utr5	TE007320	Single	Bra011594	LF	-	-	-	-
A01	1511298	R	74	0	utr5	Bra011594	utr5	TE007320	Single	Bra011594	LF	-	-	-	-
A01	1511303	R	73	26.03	utr5	Bra011594	utr5	TE007320	Single	Bra011594	LF	-	-	-	-
A01	1511304	R	74	8.11	utr5	Bra011594	utr5	TE007320	Single	Bra011594	LF	-	-	-	-
A01	1511352	R	74	0	utr5	Bra011594	utr5	TE007320	Single	Bra011594	LF	-	-	-	-
A01	1511363	R	73	2.74	utr5	Bra011594	utr5	TE007320	Single	Bra011594	LF	-	-	-	-
A01	1511383	R	73	21.92	utr5	Bra011594	utr5	TE007320	Single	Bra011594	LF	-	-	-	-
A01	1511386	R	74	2.7	utr5	Bra011594	utr5	TE007320	Single	Bra011594	LF	-	-	-	-
A01	1511390	R	74	6.76	utr5	Bra011594	utr5	TE007320	Single	Bra011594	LF	-	-	-	-
A01	1511404	R	73	9.59	utr5	Bra011594	utr5	TE007320	Single	Bra011594	LF	-	-	-	-
A01	1511405	R	74	0	utr5	Bra011594	utr5	TE007320	Single	Bra011594	LF	-	-	-	-
A01	1511406	R	74	1.35	utr5	Bra011594	utr5	TE007320	Single	Bra011594	LF	-	-	-	-
A01	1511418	R	74	31.08	utr5	Bra011594	utr5	TE007320	Single	Bra011594	LF	-	-	-	-
A01	1511421	R	74	8.11	utr5	Bra011594	utr5	TE007320	Single	Bra011594	LF	-	-	-	-
A01	1511423	R	74	2.7	utr5	Bra011594	utr5	TE007320	Single	Bra011594	LF	-	-	-	-
A01	1518042	R	14	0	exon	Bra011592	utr5	TE007311	Two	Bra011592	LF	Bra020803	MF2	-	-
A01	1518049	R	14	0	exon	Bra011592	utr5	TE007311	Two	Bra011592	LF	Bra020803	MF2	-	-
A01	1518050	R	14	0	exon	Bra011592	utr5	TE007311	Two	Bra011592	LF	Bra020803	MF2	-	-
A01	1518073	R	14	0	exon	Bra011592	utr5	TE007311	Two	Bra011592	LF	Bra020803	MF2	-	-
A01	1518112	R	14	0	exon	Bra011592	utr5	TE007311	Two	Bra011592	LF	Bra020803	MF2	-	-
A01	1518228	R	14	0	promoter	Bra011592	-	-	Two	Bra011592	LF	Bra020803	MF2	-	-
A01	1518234	R	14	0	promoter	Bra011592	-	-	Two	Bra011592	LF	Bra020803	MF2	-	-
A01	1518248	R	14	0	promoter	Bra011592	-	-	Two	Bra011592	LF	Bra020803	MF2	-	-
A01	1518258	R	14	0	promoter	Bra011592	-	-	Two	Bra011592	LF	Bra020803	MF2	-	-
A01	1518260	R	14	0	promoter	Bra011592	-	-	Two	Bra011592	LF	Bra020803	MF2	-	-
A01	1518263	R	14	0	promoter	Bra011592	-	-	Two	Bra011592	LF	Bra020803	MF2	-	-
A01	1518271	R	14	0	promoter	Bra011592	-	-	Two	Bra011592	LF	Bra020803	MF2	-	-
A01	1518277	R	14	7.14	promoter	Bra011592	-	-	Two	Bra011592	LF	Bra020803	MF2	-	-
A01	1518279	R	14	0	promoter	Bra011592	-	-	Two	Bra011592	LF	Bra020803	MF2	-	-
A01	1518284	R	14	0	promoter	Bra011592	-	-	Two	Bra011592	LF	Bra020803	MF2	-	-
A01	1518295	R	14	0	promoter	Bra011592	-	-	Two	Bra011592	LF	Bra020803	MF2	-	-
A01	1522521	F	31	0	-	-	utr3	TE007308	-	-	-	-	-	-	-
A01	1522523	F	31	0	-	-	utr3	TE007308	-	-	-	-	-	-	-
A01	1522534	F	31	0	-	-	utr3	TE007308	-	-	-	-	-	-	-
A01	1522544	F	31	0	-	-	utr3	TE007308	-	-	-	-	-	-	-
A01	1522547	F	31	0	-	-	utr3	TE007308	-	-	-	-	-	-	-
A01	1522558	F	31	0	-	-	utr3	TE007308	-	-	-	-	-	-	-
A01	1522574	F	31	0	-	-	utr3	TE007308	-	-	-	-	-	-	-
A01	1522743	F	31	0	-	-	utr5	TE007306	-	-	-	-	-	-	-
A01	1522749	F	31	0	-	-	utr5	TE007306	-	-	-	-	-	-	-
A01	1522758	F	31	0	-	-	utr5	TE007306	-	-	-	-	-	-	-
A01	1522781	F	31	0	-	-	utr5	TE007306	-	-	-	-	-	-	-
A01	1522809	F	31	0	-	-	utr5	TE007306	-	-	-	-	-	-	-
A01	1540861	F	34	0	exon	Bra011586	-	-	Two	Bra011586	LF	Bra034676	MF2	-	-
A01	1540867	F	34	0	exon	Bra011586	-	-	Two	Bra011586	LF	Bra034676	MF2	-	-
A01	1540874	F	34	0	exon	Bra011586	-	-	Two	Bra011586	LF	Bra034676	MF2	-	-
A01	1540877	F	34	0	exon	Bra011586	-	-	Two	Bra011586	LF	Bra034676	MF2	-	-
A01	1540879	F	34	0	exon	Bra011586	-	-	Two	Bra011586	LF	Bra034676	MF2	-	-
A01	1540895	F	34	0	exon	Bra011586	-	-	Two	Bra011586	LF	Bra034676	MF2	-	-
A01	1540902	F	34	0	exon	Bra011586	-	-	Two	Bra011586	LF	Bra034676	MF2	-	-
A01	1540908	F	34	0	exon	Bra011586	-	-	Two	Bra011586	LF	Bra034676	MF2	-	-
A01	1540918	F	34	0	exon	Bra011586	-	-	Two	Bra011586	LF	Bra034676	MF2	-	-
A01	1540927	F	34	0	exon	Bra011586	-	-	Two	Bra011586	LF	Bra034676	MF2	-	-
A01	1540929	F	34	0	exon	Bra011586	-	-	Two	Bra011586	LF	Bra034676	MF2	-	-
A01	1540999	F	34	0	exon	Bra011586	-	-	Two	Bra011586	LF	Bra034676	MF2	-	-
A01	1541005	F	34	0	exon	Bra011586	-	-	Two	Bra011586	LF	Bra034676	MF2	-	-
A01	1541029	F	34	0	exon	Bra011586	-	-	Two	Bra011586	LF	Bra034676	MF2	-	-
A01	1541048	F	34	0	exon	Bra011586	-	-	Two	Bra011586	LF	Bra034676	MF2	-	-
A01	1546155	R	41	0	exon	Bra011585	Transposon	TE007282	Three	Bra011585	LF	Bra017697	MF1	Bra034675	MF2
A01	1546160	R	35	0	exon	Bra011585	Transposon	TE007282	Three	Bra011585	LF	Bra017697	MF1	Bra034675	MF2
A01	1546163	R	41	0	exon	Bra011585	Transposon	TE007282	Three	Bra011585	LF	Bra017697	MF1	Bra034675	MF2
A01	1546164	R	41	0	exon	Bra011585	Transposon	TE007282	Three	Bra011585	LF	Bra017697	MF1	Bra034675	MF2
A01	1546165	R	41	0	exon	Bra011585	Transposon	TE007282	Three	Bra011585	LF	Bra017697	MF1	Bra034675	MF2
A01	1546166	R	35	0	exon	Bra011585	Transposon	TE007282	Three	Bra011585	LF	Bra017697	MF1	Bra034675	MF2
A01	1546168	R	35	0	exon	Bra011585	Transposon	TE007282	Three	Bra011585	LF	Bra017697	MF1	Bra034675	MF2
A01	1546172	R	35	0	exon	Bra011585	Transposon	TE007282	Three	Bra011585	LF	Bra017697	MF1	Bra034675	MF2
A01	1546174	R	41	0	exon	Bra011585	Transposon	TE007282	Three	Bra011585	LF	Bra017697	MF1	Bra034675	MF2
A01	1546175	R	35	0	exon	Bra011585	Transposon	TE007282	Three	Bra011585	LF	Bra017697	MF1	Bra034675	MF2
A01	1546177	R	41	0	exon	Bra011585	Transposon	TE007282	Three	Bra011585	LF	Bra017697	MF1	Bra034675	MF2
A01	1546178	R	41	0	exon	Bra011585	Transposon	TE007282	Three	Bra011585	LF	Bra017697	MF1	Bra034675	MF2
A01	1546179	R	35	0	exon	Bra011585	Transposon	TE007282	Three	Bra011585	LF	Bra017697	MF1	Bra034675	MF2
A01	1546188	R	35	0	exon	Bra011585	Transposon	TE007282	Three	Bra011585	LF	Bra017697	MF1	Bra034675	MF2
A01	1546199	R	41	0	exon	Bra011585	utr3	TE007282	Three	Bra011585	LF	Bra017697	MF1	Bra034675	MF2
A01	1546200	R	35	0	exon	Bra011585	utr3	TE007282	Three	Bra011585	LF	Bra017697	MF1	Bra034675	MF2
A01	1546205	R	38	0	exon	Bra011585	utr3	TE007282	Three	Bra011585	LF	Bra017697	MF1	Bra034675	MF2
A01	1546211	R	35	0	exon	Bra011585	utr3	TE007282	Three	Bra011585	LF	Bra017697	MF1	Bra034675	MF2
A01	1546248	R	41	0	promoter	Bra011585	utr3	TE007282	Three	Bra011585	LF	Bra017697	MF1	Bra034675	MF2
A01	1546262	R	41	0	promoter	Bra011585	utr3	TE007282	Three	Bra011585	LF	Bra017697	MF1	Bra034675	MF2
A01	1546271	R	41	0	promoter	Bra011585	utr3	TE007282	Three	Bra011585	LF	Bra017697	MF1	Bra034675	MF2
A01	1546272	R	41	0	promoter	Bra011585	utr3	TE007282	Three	Bra011585	LF	Bra017697	MF1	Bra034675	MF2
A01	1546274	R	41	0	promoter	Bra011585	utr3	TE007282	Three	Bra011585	LF	Bra017697	MF1	Bra034675	MF2
A01	1546279	R	41	0	promoter	Bra011585	utr3	TE007282	Three	Bra011585	LF	Bra017697	MF1	Bra034675	MF2
A01	1546288	R	41	0	promoter	Bra011585	utr3	TE007282	Three	Bra011585	LF	Bra017697	MF1	Bra034675	MF2
A01	1546290	R	41	0	promoter	Bra011585	utr3	TE007282	Three	Bra011585	LF	Bra017697	MF1	Bra034675	MF2
A01	1546292	R	41	0	promoter	Bra011585	utr3	TE007282	Three	Bra011585	LF	Bra017697	MF1	Bra034675	MF2
A01	1546295	R	41	0	promoter	Bra011585	utr3	TE007282	Three	Bra011585	LF	Bra017697	MF1	Bra034675	MF2
A01	1546304	R	41	0	promoter	Bra011585	utr3	TE007282	Three	Bra011585	LF	Bra017697	MF1	Bra034675	MF2
A01	1546316	R	41	0	promoter	Bra011585	utr3	TE007282	Three	Bra011585	LF	Bra017697	MF1	Bra034675	MF2
A01	1546317	R	41	0	promoter	Bra011585	utr3	TE007282	Three	Bra011585	LF	Bra017697	MF1	Bra034675	MF2
A01	1552740	F	123	1.63	-	-	Transposon	TE007275	-	-	-	-	-	-	-
A01	1552742	F	123	3.25	-	-	Transposon	TE007275	-	-	-	-	-	-	-
A01	1552745	F	123	34.15	-	-	Transposon	TE007275	-	-	-	-	-	-	-
A01	1552749	F	123	0.81	-	-	Transposon	TE007275	-	-	-	-	-	-	-
A01	1552757	F	123	6.5	-	-	Transposon	TE007275	-	-	-	-	-	-	-
A01	1552766	F	123	0.81	-	-	Transposon	TE007275	-	-	-	-	-	-	-
A01	1552768	F	123	0	-	-	Transposon	TE007275	-	-	-	-	-	-	-
A01	1552769	F	123	0	-	-	Transposon	TE007275	-	-	-	-	-	-	-
A01	1552773	F	123	0.81	-	-	Transposon	TE007275	-	-	-	-	-	-	-
A01	1552780	F	123	0	-	-	Transposon	TE007275	-	-	-	-	-	-	-
A01	1552781	F	123	0	-	-	Transposon	TE007275	-	-	-	-	-	-	-
A01	1552789	F	121	0	-	-	Transposon	TE007275	-	-	-	-	-	-	-
A01	1552790	F	123	5.69	-	-	Transposon	TE007275	-	-	-	-	-	-	-
A01	1552794	F	123	8.94	-	-	Transposon	TE007275	-	-	-	-	-	-	-
A01	1552795	F	123	16.26	-	-	Transposon	TE007275	-	-	-	-	-	-	-
A01	1552802	F	123	4.88	-	-	Transposon	TE007275	-	-	-	-	-	-	-
A01	1552803	F	123	11.38	-	-	Transposon	TE007275	-	-	-	-	-	-	-
A01	1552860	F	123	8.13	-	-	utr3	TE007275	-	-	-	-	-	-	-
A01	1552865	F	123	5.69	-	-	utr3	TE007275	-	-	-	-	-	-	-
A01	1552868	F	120	11.67	-	-	utr3	TE007275	-	-	-	-	-	-	-
A01	1552871	F	120	5.83	-	-	utr3	TE007275	-	-	-	-	-	-	-
A01	1552873	F	122	6.56	-	-	utr3	TE007275	-	-	-	-	-	-	-
A01	1552874	F	121	19.83	-	-	utr3	TE007275	-	-	-	-	-	-	-
A01	1552881	F	120	26.67	-	-	utr5	TE007273	-	-	-	-	-	-	-
A01	1552895	F	116	31.9	-	-	utr5	TE007273	-	-	-	-	-	-	-
A01	1552899	F	119	46.22	-	-	utr5	TE007273	-	-	-	-	-	-	-
A01	1572028	F	29	34.48	-	-	Transposon	TE007258	-	-	-	-	-	-	-
A01	1572029	F	29	48.28	-	-	Transposon	TE007258	-	-	-	-	-	-	-
A01	1572032	F	29	58.62	-	-	Transposon	TE007258	-	-	-	-	-	-	-
A01	1572038	F	29	24.14	-	-	Transposon	TE007258	-	-	-	-	-	-	-
A01	1572039	F	10	30	-	-	Transposon	TE007258	-	-	-	-	-	-	-
A01	1572042	F	29	37.93	-	-	Transposon	TE007258	-	-	-	-	-	-	-
A01	1572045	F	29	37.93	-	-	Transposon	TE007258	-	-	-	-	-	-	-
A01	1572046	F	29	37.93	-	-	Transposon	TE007258	-	-	-	-	-	-	-
A01	1572047	F	29	41.38	-	-	Transposon	TE007258	-	-	-	-	-	-	-
A01	1572085	F	29	20.69	-	-	Transposon	TE007258	-	-	-	-	-	-	-
A01	1572086	F	29	31.03	-	-	Transposon	TE007258	-	-	-	-	-	-	-
A01	1572088	F	29	31.03	-	-	Transposon	TE007258	-	-	-	-	-	-	-
A01	1572089	F	29	10.34	-	-	Transposon	TE007258	-	-	-	-	-	-	-
A01	1572104	F	29	20.69	-	-	Transposon	TE007258	-	-	-	-	-	-	-
A01	1572106	F	29	17.24	-	-	Transposon	TE007258	-	-	-	-	-	-	-
A01	1572119	F	29	0	-	-	Transposon	TE007258	-	-	-	-	-	-	-
A01	1572126	F	29	72.41	-	-	Transposon	TE007258	-	-	-	-	-	-	-
A01	1572137	F	29	0	-	-	Transposon	TE007256	-	-	-	-	-	-	-
A01	1572138	F	29	0	-	-	Transposon	TE007256	-	-	-	-	-	-	-
A01	1572140	F	29	0	-	-	Transposon	TE007256	-	-	-	-	-	-	-
A01	1572141	F	29	0	-	-	Transposon	TE007256	-	-	-	-	-	-	-
A01	1572143	F	29	0	-	-	Transposon	TE007256	-	-	-	-	-	-	-
A01	1572144	F	29	3.45	-	-	Transposon	TE007256	-	-	-	-	-	-	-
A01	1572146	F	29	0	-	-	Transposon	TE007256	-	-	-	-	-	-	-
A01	1572147	F	29	6.9	-	-	Transposon	TE007256	-	-	-	-	-	-	-
A01	1575231	F	145	0.69	intron	Bra011581	-	-	Two	Bra011581	LF	Bra034669	MF2	-	-
A01	1575424	F	144	0	exon	Bra011581	-	-	Two	Bra011581	LF	Bra034669	MF2	-	-
A01	1575429	F	144	0	exon	Bra011581	-	-	Two	Bra011581	LF	Bra034669	MF2	-	-
A01	1575430	F	144	0	exon	Bra011581	-	-	Two	Bra011581	LF	Bra034669	MF2	-	-
A01	1575431	F	144	0	exon	Bra011581	-	-	Two	Bra011581	LF	Bra034669	MF2	-	-
A01	1575439	F	144	0	exon	Bra011581	-	-	Two	Bra011581	LF	Bra034669	MF2	-	-
A01	1575440	F	143	0	exon	Bra011581	-	-	Two	Bra011581	LF	Bra034669	MF2	-	-
A01	1575455	F	143	0	exon	Bra011581	-	-	Two	Bra011581	LF	Bra034669	MF2	-	-
A01	1575457	F	143	0	exon	Bra011581	-	-	Two	Bra011581	LF	Bra034669	MF2	-	-
A01	1575460	F	144	0	exon	Bra011581	-	-	Two	Bra011581	LF	Bra034669	MF2	-	-
A01	1575461	F	143	2.1	exon	Bra011581	-	-	Two	Bra011581	LF	Bra034669	MF2	-	-
A01	1575467	F	144	0	exon	Bra011581	-	-	Two	Bra011581	LF	Bra034669	MF2	-	-
A01	1575468	F	143	0	exon	Bra011581	-	-	Two	Bra011581	LF	Bra034669	MF2	-	-
A01	1575477	F	143	0.7	exon	Bra011581	-	-	Two	Bra011581	LF	Bra034669	MF2	-	-
A01	1575483	F	143	0.7	exon	Bra011581	-	-	Two	Bra011581	LF	Bra034669	MF2	-	-
A01	1575499	R	19	0	exon	Bra011581	-	-	Two	Bra011581	LF	Bra034669	MF2	-	-
A01	1575500	R	19	0	exon	Bra011581	-	-	Two	Bra011581	LF	Bra034669	MF2	-	-
A01	1575501	R	19	0	exon	Bra011581	-	-	Two	Bra011581	LF	Bra034669	MF2	-	-
A01	1575509	R	19	0	exon	Bra011581	-	-	Two	Bra011581	LF	Bra034669	MF2	-	-
A01	1575510	R	19	0	exon	Bra011581	-	-	Two	Bra011581	LF	Bra034669	MF2	-	-
A01	1575519	R	19	0	exon	Bra011581	-	-	Two	Bra011581	LF	Bra034669	MF2	-	-
A01	1575523	R	19	0	exon	Bra011581	-	-	Two	Bra011581	LF	Bra034669	MF2	-	-
A01	1575532	R	19	0	exon	Bra011581	-	-	Two	Bra011581	LF	Bra034669	MF2	-	-
A01	1575534	R	19	0	exon	Bra011581	-	-	Two	Bra011581	LF	Bra034669	MF2	-	-
A01	1575550	R	19	0	exon	Bra011581	-	-	Two	Bra011581	LF	Bra034669	MF2	-	-
A01	1575554	R	19	0	exon	Bra011581	-	-	Two	Bra011581	LF	Bra034669	MF2	-	-
A01	1575565	R	19	0	exon	Bra011581	-	-	Two	Bra011581	LF	Bra034669	MF2	-	-
A01	1575626	R	19	0	utr3	Bra011581	-	-	Two	Bra011581	LF	Bra034669	MF2	-	-
A01	1575631	R	19	0	utr3	Bra011581	-	-	Two	Bra011581	LF	Bra034669	MF2	-	-
A01	1575635	R	19	0	utr3	Bra011581	-	-	Two	Bra011581	LF	Bra034669	MF2	-	-
A01	1575637	R	19	0	utr3	Bra011581	-	-	Two	Bra011581	LF	Bra034669	MF2	-	-
A01	1575640	R	19	0	utr3	Bra011581	-	-	Two	Bra011581	LF	Bra034669	MF2	-	-
A01	1575643	R	19	0	utr3	Bra011581	-	-	Two	Bra011581	LF	Bra034669	MF2	-	-
A01	1575645	R	19	0	utr3	Bra011581	-	-	Two	Bra011581	LF	Bra034669	MF2	-	-
A01	1575658	R	19	0	utr3	Bra011581	-	-	Two	Bra011581	LF	Bra034669	MF2	-	-
A01	1575665	R	19	0	utr3	Bra011581	-	-	Two	Bra011581	LF	Bra034669	MF2	-	-
A01	1575669	R	19	0	utr3	Bra011581	-	-	Two	Bra011581	LF	Bra034669	MF2	-	-
A01	1575673	R	19	0	utr3	Bra011581	-	-	Two	Bra011581	LF	Bra034669	MF2	-	-
A01	1575683	R	19	0	utr3	Bra011581	-	-	Two	Bra011581	LF	Bra034669	MF2	-	-
A01	1575686	R	19	0	utr3	Bra011581	-	-	Two	Bra011581	LF	Bra034669	MF2	-	-
A01	1575687	R	19	0	utr3	Bra011581	-	-	Two	Bra011581	LF	Bra034669	MF2	-	-
A01	1575691	R	19	0	utr3	Bra011581	-	-	Two	Bra011581	LF	Bra034669	MF2	-	-
A01	1578388	F	687	0.15	utr3	Bra011580	-	-	Two	Bra011580	LF	Bra034668	MF2	-	-
A01	1578396	F	687	0.15	utr3	Bra011580	-	-	Two	Bra011580	LF	Bra034668	MF2	-	-
A01	1578398	F	686	0	utr3	Bra011580	-	-	Two	Bra011580	LF	Bra034668	MF2	-	-
A01	1578410	F	682	0.15	utr3	Bra011580	-	-	Two	Bra011580	LF	Bra034668	MF2	-	-
A01	1578412	F	687	0.15	utr3	Bra011580	-	-	Two	Bra011580	LF	Bra034668	MF2	-	-
A01	1578414	F	687	0.15	utr3	Bra011580	-	-	Two	Bra011580	LF	Bra034668	MF2	-	-
A01	1578416	F	687	0	utr3	Bra011580	-	-	Two	Bra011580	LF	Bra034668	MF2	-	-
A01	1578419	F	687	0.15	utr3	Bra011580	-	-	Two	Bra011580	LF	Bra034668	MF2	-	-
A01	1578422	F	686	0.29	utr3	Bra011580	-	-	Two	Bra011580	LF	Bra034668	MF2	-	-
A01	1578430	F	686	0.29	utr3	Bra011580	-	-	Two	Bra011580	LF	Bra034668	MF2	-	-
A01	1578450	F	687	0	utr3	Bra011580	-	-	Two	Bra011580	LF	Bra034668	MF2	-	-
A01	1578563	F	686	0.29	utr3	Bra011580	-	-	Two	Bra011580	LF	Bra034668	MF2	-	-
A01	1578567	F	686	0	utr3	Bra011580	-	-	Two	Bra011580	LF	Bra034668	MF2	-	-
A01	1578578	F	685	0.15	utr3	Bra011580	-	-	Two	Bra011580	LF	Bra034668	MF2	-	-
A01	1578581	F	686	0.15	utr3	Bra011580	-	-	Two	Bra011580	LF	Bra034668	MF2	-	-
A01	1578588	F	687	0	utr3	Bra011580	-	-	Two	Bra011580	LF	Bra034668	MF2	-	-
A01	1578596	F	687	0	utr3	Bra011580	-	-	Two	Bra011580	LF	Bra034668	MF2	-	-
[truncated: 266,508+ more rows]
